# Supplementary material for: Co-stimulation with opposing macrophage polarization cues leads to orthogonal secretion programs in individual cells
Source: Nat Commun. 2021 Jan 12;12:301. doi: 10.1038/s41467-020-20540-2 (PMC7804107; doi:10.1038/s41467-020-20540-2)
Supplement: Supplementary file 4 — Supplementary Data 1 [file 41467_2020_20540_MOESM4_ESM.xlsx]

## Sheet: LPS+IFNg
Genes regulated after stimulation with LPS+IFNg
Upregulated					Downregulated
names	scores	logfoldchanges	pvals_adj		names	scores	logfoldchanges	pvals_adj
Cxcl9	50.6901	12.4789	0		Mettl3	-2.50842	-0.595111	0.0202181
Gbp2	50.6884	8.89224	0		Saal1	-2.51884	-0.619249	0.0196534
Cxcl10	50.6865	11.2663	0		Golga1	-2.59726	-0.631691	0.0158248
Cd40	50.6854	8.50544	0		Tm7sf2	-2.62417	-0.623819	0.0146762
Ifi47	50.6567	6.8997	0		Spg11	-2.62839	-0.624952	0.0145063
Isg15	50.6545	6.93952	0		Bcas3	-2.6381	-0.705701	0.014113
Sod2	50.6299	4.29257	0		Tpm3-rs7	-2.66911	-0.596717	0.0129317
Irg1	50.6251	11.152	0		Qsox1	-2.69914	-0.589109	0.0118743
Slfn2	50.6227	3.92026	0		Nfrkb	-2.70379	-0.631855	0.0117167
Samhd1	50.5853	4.31661	0		Smim24	-2.70648	-0.659888	0.0116278
Ccl5	50.5636	9.74678	0		Llgl1	-2.72152	-0.687446	0.0111272
AW112010	50.5586	8.62875	0		Gm26699	-2.72874	-0.588116	0.0108959
Fam26f	50.554	9.45397	0		Gm4944	-2.7704	-0.736553	0.00964254
Slamf7	50.5321	5.4977	0		Yod1	-2.776	-0.627695	0.00948399
Iigp1	50.4389	10.5545	0		Dopey1	-2.79674	-0.648965	0.00892426
Cxcl16	50.3776	4.14713	0		Zmym2	-2.84438	-0.60373	0.00772815
Irf8	50.3601	4.49931	0		1700026L06Rik	-2.85924	-0.643825	0.00738826
Icam1	50.356	5.67558	0		Zfp942	-2.88724	-0.703647	0.00678578
Gbp5	50.3468	10.2296	0		Hif1an	-2.89136	-0.664354	0.006701
Pnp	50.3077	3.20895	0		Sdc1	-2.90173	-0.770935	0.00648812
Irgm1	50.2537	4.91888	0		Edc3	-2.90923	-0.690463	0.00633932
Gbp3	50.204	7.82445	0		Zfp35	-2.92741	-0.586831	0.00599402
AA467197	50.1558	6.12109	0		Echdc1	-2.9283	-0.737376	0.00597782
Ifi204	50.1281	3.79677	0		Zfp217	-2.95827	-0.63521	0.00544858
Ehd1	50.1216	3.60675	0		Mynn	-2.97631	-0.669554	0.00514662
Mndal	50.1016	4.54758	0		Smyd3	-2.97904	-0.735133	0.00510294
Nampt	50.0528	3.75361	0		Arsa	-2.99773	-0.653206	0.00481149
Mnda	50.0091	4.88962	0		Elmod2	-3.00974	-0.716694	0.00463604
Igtp	49.9506	6.19766	0		Bcdin3d	-3.00979	-0.833768	0.00463585
Ifit1	49.9183	7.07689	0		Nmral1	-3.02407	-0.661332	0.00443006
Ifi203	49.8769	4.62711	0		Zfp687	-3.02848	-0.657895	0.00436936
Rassf4	49.8715	4.23735	0		Dbr1	-3.04405	-0.732773	0.00415535
Parp14	49.8494	5.00611	0		Trak1	-3.05072	-0.631046	0.0040673
Tnf	49.8213	5.75398	0		2010315B03Rik	-3.05484	-0.603118	0.00401298
Rtp4	49.8177	4.0306	0		Prdm4	-3.06241	-0.6392	0.00391592
Rsad2	49.7941	7.55058	0		Ints5	-3.06495	-0.725687	0.00388331
Sdc4	49.6603	4.21958	0		Car9	-3.06711	-0.653075	0.0038568
Ifi205	49.6368	8.14381	0		Fancl	-3.07896	-0.673641	0.0037105
Cd69	49.6072	8.77164	0		Gm12589	-3.09604	-0.872827	0.0035079
Clic4	49.5823	2.97194	0		Senp7	-3.10513	-0.735091	0.00340542
Ifit2	49.5375	7.32606	0		Pik3r4	-3.1066	-0.886025	0.00338943
Oasl2	49.4828	4.0213	0		Slc22a4	-3.11028	-0.813262	0.00334966
Cd274	49.4667	5.63037	0		Mtmr1	-3.12425	-0.62423	0.00320055
Serpina3g	49.4535	11.0671	0		Mapk8ip3	-3.13275	-0.606086	0.00311254
Bcl2a1d	49.445	5.09864	0		Fbxl6	-3.13851	-0.802851	0.00305446
Phf11b	49.4059	4.13646	0		Zfp53	-3.14328	-0.838759	0.00300829
Upp1	49.3613	10.2841	0		Thop1	-3.15076	-0.618686	0.00293652
Usp18	49.3547	6.00182	0		Cdk10	-3.15982	-0.657812	0.00285015
Zyx	49.2626	4.01699	0		Gale	-3.16297	-0.593992	0.00282027
Rnf213	49.2401	4.09446	0		B3galt4	-3.17716	-0.71777	0.00268798
Gbp4	49.2303	9.95269	0		Spata2	-3.19477	-0.633402	0.00253425
Irf1	49.1931	5.82206	0		Cul9	-3.20646	-0.771315	0.00243646
Cflar	49.1211	3.16198	0		Clk2	-3.21022	-0.864512	0.00240602
Tap1	49.0954	4.1633	0		2310057M21Rik	-3.24379	-0.82262	0.00214941
March5	49.0747	2.56299	0		Ptbp2	-3.24766	-0.641942	0.00212151
Tnfaip2	49.0731	3.78736	0		Zfp740	-3.24787	-0.894229	0.00212025
Il27	48.9714	10.9652	0		Rabl3	-3.27027	-0.585634	0.00196295
Tnip3	48.9606	5.27685	0		Siae	-3.27164	-0.73232	0.00195375
Mx1	48.9108	6.11277	0		Med24	-3.27746	-0.747234	0.00191542
Marcksl1	48.9053	4.0901	0		Ccdc186	-3.30159	-0.694028	0.00176252
Plek	48.8883	2.68855	0		Fer	-3.32205	-0.832193	0.00164195
Psme2	48.8621	2.23755	0		Lix1l	-3.3242	-0.619281	0.0016296
Denr	48.8109	2.32585	0		Usp38	-3.34983	-0.679881	0.00149064
Nfkbia	48.7708	3.62221	0		Qpctl	-3.36081	-0.62937	0.00143459
Pyhin1	48.742	5.74509	0		Atm	-3.38732	-0.862748	0.00130568
Nfkbib	48.7383	3.88267	0		Nhlrc2	-3.39124	-0.801649	0.00128765
Slc2a6	48.7299	5.11192	0		Gfm2	-3.39403	-0.775668	0.00127498
Trim30a	48.6811	3.44519	0		Gstm4	-3.41104	-0.925639	0.00120098
Il1rn	48.6102	4.30389	0		Cdk5rap2	-3.41546	-0.878454	0.00118228
Ccrl2	48.475	7.23173	0		Tmem209	-3.42462	-0.606409	0.0011439
Clec4e	48.4356	5.19827	0		Fabp7	-3.42576	-0.794043	0.00113927
Zbp1	48.3971	3.55221	0		Asun	-3.42765	-0.695865	0.00113185
Xaf1	48.3677	3.35471	0		Hyou1	-3.42967	-0.719091	0.00112376
Cmpk2	48.3133	7.35755	0		Tsacc	-3.43027	-0.854741	0.00112141
Nos2	48.1416	12.8437	0		Cep104	-3.45041	-0.627575	0.00104298
Rnf19b	48.0481	3.85526	0		Hnmt	-3.45174	-0.867903	0.00103799
Oasl1	48.0196	7.33484	0		Sdccag8	-3.45898	-0.76803	0.00101131
Ccl12	48.0131	4.88101	0		1110051M20Rik	-3.46505	-0.812154	0.000989715
Sp140	47.987	4.29153	0		Vps13a	-3.50318	-0.786739	0.000861359
Lacc1	47.8268	3.91862	0		Rnf113a2	-3.50674	-0.657295	0.000850149
Gadd45b	47.7797	4.50901	0		Mtif3	-3.51042	-0.658115	0.000838578
Cybb	47.714	2.80539	0		Poc1a	-3.51377	-0.782907	0.000828292
Ifitm3	47.5737	1.90978	0		Cwf19l2	-3.51633	-0.717849	0.000820689
Gch1	47.553	3.19069	0		Senp1	-3.522	-0.677777	0.000803889
Slco3a1	47.5063	6.7236	0		Chd6	-3.54198	-0.68194	0.000746515
Slc15a3	47.3855	2.41652	0		2610044O15Rik8	-3.55304	-0.743625	0.000717297
Gbp7	47.249	5.7699	0		Tanc1	-3.56003	-0.736035	0.000698876
Prdx5	47.2002	1.88768	0		Ap5z1	-3.56024	-0.685211	0.000698421
Tor3a	47.1568	3.53031	0		Osbpl1a	-3.56933	-0.658255	0.000674906
Bcl2a1b	46.9494	2.27916	0		Zfc3h1	-3.57458	-0.665457	0.000662046
Gna13	46.9393	2.01817	0		Ankrd16	-3.58008	-0.904104	0.000648902
Srgn	46.9149	2.74318	0		Zkscan17	-3.58098	-0.865613	0.000646764
Il15	46.8708	4.65601	0		St8sia4	-3.58478	-0.588472	0.000637855
Socs3	46.8636	8.50866	0		Stk11ip	-3.58964	-0.898887	0.000626435
Irf7	46.8498	3.33294	0		Mier2	-3.60288	-1.02014	0.000596522
Ifi35	46.8192	3.31165	0		Prpf39	-3.63935	-0.97129	0.00052061
Pim1	46.8076	3.87856	0		Slc35d1	-3.64629	-0.706933	0.000507094
Themis2	46.794	3.8602	0		Rnf40	-3.64842	-0.626742	0.000503057
Trafd1	46.7292	3.55164	0		Cluap1	-3.65978	-0.97274	0.000481886
Tapbp	46.6819	1.88594	0		Rrnad1	-3.66007	-0.823265	0.000481401
Traf1	46.5278	7.30556	0		Mettl2	-3.67476	-0.966594	0.000455102
Spi1	46.3867	1.50892	0		Mus81	-3.6776	-0.777974	0.000450265
Sp110	46.3346	2.99792	0		Prdm2	-3.68672	-0.763493	0.000435587
Daxx	46.2685	3.79955	0		1810055G02Rik	-3.69034	-0.9795	0.000429749
Socs1	46.2425	6.38275	0		Anks1	-3.69362	-0.830657	0.000424473
Slamf8	46.1484	6.9784	0		Pcnx	-3.69789	-0.700887	0.000417575
Casp4	46.1443	4.98761	0		Trappc11	-3.7023	-0.705506	0.000410558
Tor1aip2	45.8605	2.3774	0		2900093K20Rik	-3.70598	-1.04586	0.000404868
Mmp13	45.6774	5.89421	0		Cd320	-3.71884	-0.592366	0.000385346
Fcgr4	45.6634	3.79665	0		BC029214	-3.7298	-0.647726	0.000369438
Ptgs2	45.3846	9.52193	0		Slc35d2	-3.7335	-0.744293	0.000364154
Ifih1	45.3293	4.69557	0		Zfp592	-3.73458	-0.93633	0.000362736
Batf2	45.2873	6.7698	0		Abhd14b	-3.75161	-0.862294	0.000339251
Ninj1	45.2118	1.71723	0		Dalrd3	-3.75175	-0.794794	0.00033916
Phf11d	44.963	4.38305	0		Rprd1a	-3.75282	-0.886176	0.000337761
Fas	44.9288	4.25067	0		Myo9a	-3.75289	-0.805441	0.000337716
Gm4951	44.8526	7.01984	0		Ept1	-3.76246	-0.907209	0.000325455
Dtx3l	44.7925	3.58705	0		Zbtb6	-3.76411	-0.849682	0.00032337
Apobec3	44.7594	3.48463	0		Papss2	-3.77344	-0.721404	0.000311768
Anp32a	44.7578	2.0724	0		Cep120	-3.79081	-0.978035	0.000291244
Tspo	44.7195	1.73468	0		Qsox2	-3.79093	-1.05762	0.000291143
1110038F14Rik	44.6949	2.63061	0		Xab2	-3.80004	-0.586993	0.000281046
Ccl8	44.6913	6.73139	0		Umad1	-3.80011	-0.715106	0.000281008
Cd83	44.6507	4.73831	0		Zcchc4	-3.81255	-1.01099	0.000267529
Ifit3	44.6452	5.32812	0		Prpf3	-3.8184	-0.634672	0.000261385
Cd47	44.3263	1.99558	0		Mfn1	-3.81931	-0.830388	0.000260602
Psmb10	44.1319	2.51672	0		Traf6	-3.82217	-0.667245	0.000257716
Nfkbiz	43.8558	6.09627	0		Zfp652os	-3.83369	-0.928233	0.000246137
Serpina3f	43.8254	11.2227	0		Mrps31	-3.83575	-0.653077	0.000244121
Fgl2	43.7235	6.00575	0		Wdr73	-3.84453	-0.813966	0.000235712
Procr	43.7136	5.62777	0		Ptges3l	-3.84754	-0.775318	0.000232904
Stat1	43.6689	2.81883	0		Atp2a3	-3.84965	-0.929718	0.000230974
Bcl2a1a	43.6366	5.76767	0		Zkscan1	-3.85601	-1.03417	0.000225307
Chmp4b	43.4342	1.11295	0		Gpatch1	-3.86123	-0.953695	0.000220642
Btg1	43.2413	2.47849	0		Rab34	-3.86728	-0.669944	0.000215396
Ctsc	43.2033	2.659	0		Zfp180	-3.87288	-1.06914	0.000210625
Mapkapk2	43.0999	2.16843	0		Slc19a1	-3.87305	-1.02151	0.000210506
Herc6	43.0455	4.40494	0		Slc16a7	-3.8847	-1.0756	0.000200836
Wfdc17	43.0192	2.13599	0		Hcfc2	-3.89473	-0.71824	0.000192847
Il1b	42.9226	10.5367	0		Lhpp	-3.89732	-0.660607	0.00019085
Ccl3	42.8932	3.70348	0		Rars2	-3.90548	-0.613345	0.000184737
Helz2	42.7994	5.36781	0		Dlg1	-3.91035	-0.945874	0.000181152
Gm4955	42.7138	5.84059	0		Prmt6	-3.92325	-0.780825	0.000171944
Cers6	42.6507	3.36841	0		Actr8	-3.9239	-0.788524	0.000171501
Junb	42.6218	2.74552	0		Jmjd8	-3.94037	-0.998289	0.000160417
Slc31a2	42.5347	2.37763	0		Lclat1	-3.94687	-1.045	0.000156217
Sp100	42.5267	2.52819	0		Gm10269	-3.95501	-0.837217	0.000151079
Nt5c3	42.5107	3.20423	0		4930486L24Rik	-3.96155	-0.916626	0.000147046
Parp12	42.486	3.45756	0		Gm10282	-3.97392	-0.97241	0.000139829
Tma16	42.4535	3.52995	0		Vps16	-3.97538	-0.683223	0.000138999
Gbp9	42.3578	5.96347	0		Dcaf10	-3.97745	-0.714377	0.000137812
Fcgr1	42.3049	2.325	0		Nt5dc1	-3.98792	-0.752804	0.000132022
Psmb9	42.2529	2.24214	0		Agtpbp1	-4.00253	-0.64919	0.000124309
5730508B09Rik	42.252	2.70063	0		Hps1	-4.00687	-0.60286	0.000122066
Nfkb2	42.1301	4.21805	0		Rabgap1	-4.01167	-0.620903	0.000119625
Arf4	42.0343	1.87937	0		Urgcp	-4.01183	-0.702001	0.000119563
Cd86	42.0217	3.98941	0		Traf3	-4.02061	-0.717672	0.00011526
Nfkb1	41.959	2.6337	0		Dedd2	-4.02636	-1.13537	0.000112509
Mtmr14	41.8042	3.68381	0		Mrps27	-4.02711	-1.08978	0.000112186
Gpr84	41.7634	4.29576	0		4930503L19Rik	-4.0326	-0.845967	0.000109689
Sbds	41.6717	2.75303	0		Kmt2d	-4.03331	-0.743193	0.000109391
Dnaja2	41.6588	2.0391	0		Fbxo34	-4.0413	-0.807553	0.000105885
Ralgds	41.5801	4.86926	0		Hars2	-4.05042	-1.14149	0.000101943
Kpna3	41.4147	2.44156	0		Slc41a3	-4.05921	-0.763554	9.83e-05
Snx10	41.3631	1.87662	0		Raet1e	-4.05948	-0.749271	9.8198e-05
Rap1b	41.2694	1.09688	0		Cysltr1	-4.06366	-0.678556	9.64962e-05
Rgl1	41.2355	3.36113	0		Slc44a2	-4.06443	-0.824941	9.61962e-05
Ccl4	41.1895	3.69109	0		Stx17	-4.06532	-0.622019	9.58543e-05
Car13	41.1491	3.04228	0		Actr6	-4.08589	-0.99047	8.78604e-05
Nfkbie	41.0336	5.04821	0		Pex6	-4.10297	-0.897851	8.17618e-05
Vasp	40.9513	2.06878	0		2410131K14Rik	-4.10631	-0.735908	8.0626e-05
Ccdc25	40.8983	2.40145	0		Snx19	-4.11009	-1.02584	7.93506e-05
Nlrp3	40.8128	3.34672	0		Tcf20	-4.11562	-0.985562	7.75398e-05
Tnip1	40.5405	2.72375	0		Rasal3	-4.11759	-0.933871	7.69026e-05
Batf	40.5372	3.37763	0		Ano10	-4.12523	-0.883189	7.44595e-05
Cdc42ep2	40.516	6.89933	0		Toe1	-4.13021	-0.969953	7.28868e-05
Eif2ak2	40.4813	2.63699	0		Tmem101	-4.13358	-0.849388	7.1868e-05
Rab20	40.477	2.77939	0		Gdap2	-4.13508	-0.600035	7.14201e-05
Pla2g16	40.4363	2.89907	0		Gm4799	-4.13571	-0.774929	7.12373e-05
Fcgr3	40.3699	1.28838	0		Ddx20	-4.14082	-1.22129	6.9677e-05
Lcp2	40.368	2.41245	0		Esco1	-4.14096	-0.902316	6.96452e-05
Slfn8	40.3579	4.28645	0		5031425E22Rik	-4.14857	-0.666355	6.74215e-05
Casp1	40.3473	2.24619	0		Morn2	-4.15698	-0.60712	6.50241e-05
Abracl	40.3032	1.19239	0		Kctd18	-4.15845	-0.838115	6.46265e-05
Tmem171	40.2549	2.8912	0		Lrrcc1	-4.16789	-0.909285	6.20638e-05
Psmb8	40.1421	1.54795	0		Fam149b	-4.16882	-0.877132	6.18285e-05
Aftph	40.1335	2.81085	0		Nudt7	-4.17093	-0.964895	6.13135e-05
Tmcc3	40.018	3.57345	0		Mocs3	-4.1742	-1.03823	6.04762e-05
Saa3	39.9693	6.85102	0		Afp	-4.17518	-0.638336	6.0224e-05
Parp9	39.9611	3.74323	0		Cpsf1	-4.17743	-0.886521	5.96411e-05
Gnb4	39.8554	4.48792	0		Zfp598	-4.18103	-1.10193	5.87319e-05
Peli1	39.7841	2.43086	0		Ercc3	-4.19807	-0.644923	5.4596e-05
St3gal5	39.7681	1.746	0		Gga3	-4.21819	-0.864084	5.00801e-05
Rmdn3	39.5688	2.88189	0		Rnf8	-4.2213	-0.689776	4.94085e-05
Dhx58	39.3371	3.50871	0		Papss1	-4.22413	-0.670131	4.8798e-05
Tnfaip3	39.2871	3.11293	0		Nsun3	-4.22436	-0.77617	4.87567e-05
Pydc4	39.2823	6.00302	0		Terf2ip	-4.22469	-0.905646	4.86929e-05
Ms4a4c	39.2531	5.04316	0		Pigm	-4.22545	-0.73338	4.85504e-05
Myd88	39.2489	2.54277	0		Tbp	-4.23196	-1.04833	4.71998e-05
Il1a	39.1787	8.93209	0		Mcm3ap	-4.23209	-1.20007	4.71815e-05
Syf2	39.0815	1.98093	0		Dennd5b	-4.23855	-0.858936	4.59257e-05
Txn1	39.0659	0.868638	0		4833420G17Rik	-4.24546	-0.85536	4.45521e-05
Lmo4	39.0354	2.51598	0		Tmem175	-4.26287	-0.721011	4.12863e-05
Psme1	38.718	1.78504	0		Tmub1	-4.265	-0.731191	4.09013e-05
Ogfr	38.6223	2.33609	0		Numb	-4.26978	-0.590496	4.00691e-05
Mcl1	38.6057	1.40785	0		Hdac9	-4.27039	-0.758833	3.99726e-05
Pfkp	38.4261	2.37364	0		Tmtc3	-4.27091	-1.10982	3.98977e-05
Marcks	38.316	1.6323	0		Atg13	-4.27469	-0.634884	3.92377e-05
Il18bp	38.2825	3.46463	0		Parn	-4.2801	-1.2688	3.83074e-05
Rasgef1b	38.1903	2.66825	0		Dym	-4.28226	-0.704638	3.796e-05
Birc3	38.0488	3.86498	0		Chst11	-4.28276	-0.722243	3.78803e-05
H2-K1	38.0283	1.26144	0		Sh3bp5l	-4.28549	-1.10866	3.74292e-05
Il6	37.9701	10.4318	0		Spidr	-4.28615	-0.849436	3.733e-05
Stx11	37.9683	3.969	0		Mpst	-4.28683	-0.604762	3.72225e-05
Pttg1	37.8461	2.36329	0		Noct	-4.29524	-0.77531	3.5881e-05
Slfn5	37.5372	4.66225	1.21895e-306		Ahsa2	-4.29528	-0.634593	3.58808e-05
Fam102b	37.3793	2.57739	4.50687e-304		Lrrc28	-4.29635	-1.28244	3.57186e-05
H2-D1	37.336	1.02899	2.26696e-303		Ccdc91	-4.29689	-1.13272	3.56378e-05
Sap30	37.3098	2.12198	5.9935e-303		Tada3	-4.29747	-0.622181	3.55488e-05
Max	37.3039	1.61264	7.43518e-303		Plpp6	-4.29822	-1.08854	3.54459e-05
Nmi	37.2662	2.82439	3.0292e-302		Klhl25	-4.31201	-1.11803	3.33349e-05
Clec12a	37.264	1.6165	3.2814e-302		U2af1l4	-4.32229	-0.631188	3.18516e-05
Tor1aip1	37.1864	1.55431	5.88418e-301		Tsc2	-4.32297	-0.827633	3.17592e-05
Klf6	37.0475	1.53791	1.01883e-298		Glmn	-4.323	-1.11941	3.1759e-05
Ccdc86	36.992	1.90671	7.90289e-298		Ankrd37	-4.32689	-0.670688	3.1232e-05
Irgm2	36.9546	4.71499	3.14395e-297		Nfkbid	-4.32803	-0.691276	3.10801e-05
Mtdh	36.9026	1.43864	2.13536e-296		Parg	-4.33149	-1.08299	3.06192e-05
Ripk2	36.8301	3.2846	3.08768e-295		Tirap	-4.33228	-0.807129	3.05134e-05
Lgals9	36.8074	1.39908	7.10775e-295		0610009L18Rik	-4.34018	-0.83273	2.94726e-05
Jak2	36.7988	3.26673	9.71081e-295		Vps9d1	-4.34329	-0.892641	2.90625e-05
Ikbke	36.7971	2.91824	1.03241e-294		Zfp668	-4.34437	-1.02496	2.89254e-05
Hck	36.6908	2.3895	5.09474e-293		Mmachc	-4.3501	-1.24375	2.81915e-05
Oas3	36.6208	2.47725	6.6186e-292		Usp21	-4.35914	-1.10584	2.70848e-05
Csf2rb	36.478	1.88322	1.22231e-289		Cd59a	-4.35958	-0.695183	2.70355e-05
Tarm1	36.4277	6.37731	7.58779e-289		Slc38a9	-4.36054	-0.940122	2.69203e-05
Ms4a6d	36.3912	1.60371	2.85549e-288		Mb21d1	-4.36279	-0.597467	2.66532e-05
Pdcd10	36.2435	1.66481	6.12055e-286		Fam126b	-4.38447	-1.29284	2.41733e-05
Cd14	36.2331	2.65857	8.88356e-286		Det1	-4.39209	-1.28266	2.33516e-05
Lyn	36.1163	1.58833	6.05019e-284		Ttc19	-4.39487	-0.607037	2.3065e-05
Rasa4	36.0218	2.10255	1.81889e-282		Cdadc1	-4.39494	-0.988882	2.30612e-05
Itga4	35.9521	2.38449	2.23013e-281		C330018D20Rik	-4.39508	-0.859208	2.305e-05
Ube2l6	35.8498	1.94957	8.71869e-280		Ccdc97	-4.39542	-0.803681	2.30204e-05
Furin	35.7673	1.95612	1.67188e-278		Stam	-4.40604	-0.980439	2.19483e-05
Trim30d	35.6669	4.01616	5.9995e-277		Abcc4	-4.40922	-0.907142	2.16317e-05
Ccnd2	35.6633	3.52595	6.80195e-277		Etfdh	-4.41008	-0.829012	2.15522e-05
Prpf38a	35.6132	2.01317	4.02885e-276		Rusc1	-4.41032	-0.975754	2.15314e-05
Tap2	35.5433	2.92883	4.8314e-275		AI987944	-4.41178	-0.625405	2.13908e-05
B2m	35.511	0.951364	1.52049e-274		Zfp825	-4.4171	-0.981625	2.08804e-05
AI607873	35.4708	1.84217	6.29499e-274		Cutc	-4.42014	-0.726604	2.06012e-05
Cdkn1a	35.4655	1.66247	7.52642e-274		Cep85	-4.42315	-1.08517	2.03288e-05
Stat3	35.4231	2.19187	3.38377e-273		Metap1d	-4.42394	-0.651582	2.02572e-05
St6galnac4	35.3427	2.10755	5.78186e-272		Zmym4	-4.42419	-0.873759	2.02376e-05
Znfx1	35.2558	2.3356	1.24071e-270		Csad	-4.42643	-1.24106	2.00311e-05
Dr1	35.2216	1.99577	4.11953e-270		Mthfsd	-4.42992	-0.612174	1.97156e-05
Creb5	35.0889	2.35351	4.36657e-268		Lig3	-4.43089	-1.33498	1.96333e-05
Rab10	35.0794	1.18619	6.0884e-268		Mcat	-4.43089	-0.607279	1.96333e-05
Ms4a6c	34.986	1.32187	1.57069e-266		Lman2l	-4.43162	-0.607627	1.95763e-05
Tgm2	34.953	1.94995	4.96585e-266		Exoc2	-4.43456	-0.608568	1.93201e-05
Ppa1	34.8813	2.22877	6.06395e-265		Scyl3	-4.43864	-0.933802	1.89692e-05
Tmbim6	34.8693	1.24491	9.17101e-265		Dus2	-4.43985	-1.3334	1.88673e-05
Tank	34.7962	2.16258	1.16596e-263		Cables2	-4.45239	-1.08405	1.78205e-05
Znrf1	34.7817	1.75092	1.9177e-263		Fig4	-4.45474	-0.850332	1.76291e-05
Cd74	34.7647	2.76122	3.44289e-263		Rad54l2	-4.45993	-1.08875	1.72132e-05
Psmb6	34.5833	1.12216	1.84455e-260		Isg20l2	-4.46029	-1.06246	1.71867e-05
Tpm4	34.207	1.0648	7.62346e-255		9930021J03Rik	-4.46335	-0.969681	1.69509e-05
Nupr1	34.1047	2.78163	2.48727e-253		Mettl14	-4.47715	-1.139	1.5918e-05
Snx20	34.0989	1.7343	3.02557e-253		Rgs3	-4.48534	-1.31395	1.53337e-05
Samd9l	34.017	2.78437	4.86283e-252		Rsf1	-4.48715	-0.724784	1.52084e-05
Tnfrsf1b	33.9614	1.88736	3.21859e-251		Rpp40	-4.48852	-1.2543	1.51136e-05
Malt1	33.8545	3.76644	1.20603e-249		Casc3	-4.48959	-0.652929	1.50424e-05
Mir155hg	33.7621	9.07728	2.73095e-248		Epc2	-4.49137	-0.708095	1.49195e-05
Ubc	33.7361	1.1697	6.53862e-248		Pccb	-4.49369	-0.901443	1.47649e-05
Acsl1	33.7114	2.76523	1.49426e-247		Atr	-4.49381	-0.800765	1.47588e-05
Slc31a1	33.482	1.69193	3.31072e-244		Narf	-4.49998	-1.22892	1.43457e-05
Olfr56	33.4487	6.55915	1.00531e-243		Gtpbp1	-4.50964	-0.836558	1.37225e-05
Il18	33.4309	2.9682	1.81925e-243		Colec12	-4.51116	-0.837495	1.36307e-05
Txndc17	33.255	0.699544	6.38413e-241		Mrgbp	-4.51645	-0.87205	1.33031e-05
Katna1	33.2398	2.38823	1.05803e-240		Gm10709	-4.52036	-1.08177	1.30721e-05
Flnb	33.1589	4.23219	1.54124e-239		Asrgl1	-4.53332	-1.28286	1.23099e-05
Phf11a	33.1476	4.06695	2.23545e-239		Arl16	-4.53467	-0.813982	1.22334e-05
Ddx58	33.0645	3.34645	3.4605e-238		Tbc1d9	-4.53598	-0.685711	1.21613e-05
Itga5	32.9503	1.84357	1.50238e-236		Rhbdd1	-4.53719	-0.794354	1.20936e-05
Anxa7	32.6416	1.45245	3.68532e-232		Fam210b	-4.53835	-1.20782	1.20293e-05
Il12b	32.6283	12.8854	5.67772e-232		Shcbp1	-4.54134	-1.18885	1.18673e-05
Crem	32.5862	2.5805	2.22553e-231		Zadh2	-4.54528	-0.83123	1.16528e-05
Prdx1	32.5491	1.27737	7.39662e-231		Dhx29	-4.54545	-1.30983	1.16451e-05
Fcgr2b	32.5391	2.42536	1.02217e-230		Noc3l	-4.55156	-1.22324	1.13229e-05
C3	32.4825	6.11907	6.41891e-230		Sort1	-4.55334	-1.32493	1.12327e-05
Irf5	32.4583	1.41161	1.39541e-229		Trmt13	-4.55869	-1.25494	1.09585e-05
Fndc3a	32.4548	1.82185	1.56442e-229		Gm13212	-4.57921	-0.659575	9.95072e-06
Atp6v1e1	32.4023	1.00379	8.51459e-229		Armc3	-4.58006	-0.766389	9.91205e-06
Il10ra	32.3296	3.26469	8.97277e-228		Rnf19a	-4.58229	-0.68288	9.80845e-06
Atf3	32.3155	1.63246	1.41268e-227		Qtrt1	-4.59772	-0.930566	9.11786e-06
Pde4b	32.3072	5.82281	1.83783e-227		Zfp553	-4.59796	-1.34776	9.1087e-06
Rap2c	32.1849	1.86241	9.34442e-226		Me1	-4.6041	-0.985241	8.84841e-06
Relb	32.0731	3.25721	3.35847e-224		Rbm12	-4.60671	-0.946104	8.74222e-06
Cxcl2	32.0539	5.92777	6.16975e-224		Mtfmt	-4.61729	-0.713024	8.31556e-06
Plaur	31.8992	1.91192	8.66633e-222		Manea	-4.62584	-0.924258	7.99012e-06
Nlrc5	31.8499	3.71833	4.1558e-221		Ern1	-4.6409	-1.51187	7.43878e-06
Cnn3	31.8022	9.20987	1.88664e-220		Abt1	-4.64574	-0.597099	7.27105e-06
Lilrb4a	31.7701	0.931243	5.20004e-220		Cd244	-4.64797	-1.28077	7.19405e-06
Zfp800	31.596	2.72882	1.28944e-217		Zfp518a	-4.65314	-1.13421	7.0171e-06
St3gal1	31.4213	2.51375	3.15796e-215		C1qtnf6	-4.65324	-1.34973	7.01468e-06
Fcer1g	31.359	0.596729	2.22734e-214		Ppif	-4.6595	-1.26388	6.80801e-06
Stxbp3	31.3525	2.55039	2.71632e-214		Nxt2	-4.6623	-0.941405	6.71707e-06
Slc7a2	31.3459	4.77317	3.31785e-214		Slc4a1ap	-4.66403	-0.804641	6.66191e-06
Ggct	31.3335	3.00843	4.88374e-214		Champ1	-4.66634	-1.09487	6.58833e-06
Bst2	31.2287	0.816977	1.28225e-212		Cabin1	-4.66717	-0.767595	6.56282e-06
Acot9	31.2044	2.06197	2.72543e-212		Tapt1	-4.66736	-1.06567	6.55882e-06
Arid5a	31.1501	4.48424	1.48033e-211		Pik3c3	-4.67004	-1.10698	6.4759e-06
Ccl2	31.1442	1.76086	1.77517e-211		Smad4	-4.6718	-0.624235	6.42156e-06
Ifi44	31.1317	5.14306	2.61645e-211		Abca2	-4.67441	-1.29053	6.34144e-06
S100a11	30.96	1.10256	5.37191e-209		Trp53rkb	-4.67929	-0.860166	6.19548e-06
Basp1	30.8755	0.988026	7.27196e-208		Gnl3l	-4.6814	-1.0589	6.13498e-06
Arl5c	30.6339	4.38617	1.21762e-204		Cdk13	-4.68555	-0.659822	6.01391e-06
Tmbim4	30.5302	1.14394	2.90149e-203		Wiz	-4.68885	-1.16202	5.91864e-06
Cd52	30.4679	1.22437	1.92277e-202		Med16	-4.70347	-0.736772	5.52041e-06
Tagap	30.4512	4.69092	3.19943e-202		Zfp329	-4.72103	-1.244	5.07089e-06
Tapbpl	30.4306	2.68179	5.97912e-202		Zfp131	-4.7229	-0.58804	5.02535e-06
Abhd16a	30.3689	1.89038	3.88034e-201		Lsm14b	-4.72507	-1.17049	4.97337e-06
Adgre1	30.3566	1.25533	5.63223e-201		Gm21092	-4.73491	-0.697746	4.73968e-06
Parp10	30.3221	3.33021	1.5996e-200		Cog6	-4.73548	-1.00864	4.72712e-06
Gpd2	30.1829	2.38259	1.07693e-198		Enc1	-4.73576	-1.00108	4.72142e-06
Lgals3bp	30.1723	1.15698	1.48104e-198		Dhx8	-4.73887	-0.844068	4.65099e-06
Dram1	29.9781	3.33938	5.04878e-196		Elac2	-4.744	-1.12001	4.53748e-06
Csrp1	29.9541	1.31889	1.03492e-195		Zfp944	-4.74461	-0.918986	4.52538e-06
Eva1b	29.6439	3.06333	1.05917e-191		1700096K18Rik	-4.75584	-1.14355	4.28625e-06
Hk3	29.6069	1.33139	3.16052e-191		Cwc22	-4.75709	-1.00997	4.2606e-06
Mlkl	29.5993	2.10003	3.94597e-191		Timeless	-4.75978	-1.3759	4.20474e-06
Psma2	29.4029	0.982668	1.29056e-188		D430042O09Rik	-4.76196	-1.12806	4.16093e-06
Capza2	29.3961	0.788808	1.57005e-188		Carm1	-4.76459	-0.8875	4.10969e-06
1600014C10Rik	29.3766	2.74828	2.78252e-188		Pigu	-4.76666	-0.592559	4.06828e-06
Lztfl1	29.3503	2.60798	6.02166e-188		Mtmr4	-4.77095	-1.22636	3.98327e-06
Igf2bp2	29.2246	3.02559	2.38723e-186		Rint1	-4.77256	-1.10478	3.95286e-06
Ccl9	29.1866	1.33721	7.19301e-186		Msl2	-4.78308	-0.665511	3.75489e-06
Rnf114	29.1289	1.65646	3.85465e-185		Ccl25	-4.78346	-0.974316	3.74839e-06
Wars	29.0528	2.03923	3.52463e-184		Slc25a38	-4.7835	-1.04925	3.74834e-06
Stat2	29.0054	2.77181	1.38594e-183		Atp5s	-4.78445	-1.16524	3.73124e-06
Zfp36	28.9763	1.98885	3.2185e-183		Nes	-4.78683	-1.21655	3.68895e-06
Psma5	28.9591	1.42257	5.28777e-183		Dcaf5	-4.7966	-1.14593	3.51478e-06
Il2rg	28.8975	1.6067	3.14774e-182		Rhbdd3	-4.79967	-1.07618	3.46343e-06
Psmd10	28.7756	1.68527	1.04429e-180		Lrrc40	-4.8133	-1.0064	3.23957e-06
Tmem173	28.7686	2.27493	1.27536e-180		Tjp2	-4.81587	-1.20784	3.19909e-06
H2-T22	28.7629	1.34941	1.49892e-180		Pja1	-4.82854	-0.760792	3.00504e-06
Csf2rb2	28.741	1.5986	2.80783e-180		Zfp410	-4.83502	-0.845577	2.91016e-06
Lrrc25	28.72	1.69053	5.12684e-180		Phf13	-4.8443	-1.26592	2.78094e-06
Il15ra	28.6222	4.21885	8.36542e-179		Fars2	-4.84551	-0.735068	2.76449e-06
Exoc3l4	28.618	2.77786	9.39582e-179		Thra	-4.84627	-1.40063	2.75436e-06
Dnajb6	28.578	0.977119	2.94747e-178		Srebf1	-4.84949	-1.06823	2.71053e-06
Foxp1	28.4847	1.5359	4.20319e-177		Brf1	-4.8516	-0.90673	2.68272e-06
Cited2	28.4838	1.96852	4.31137e-177		Decr2	-4.85224	-0.705757	2.67451e-06
Ifitm2	28.4702	0.881939	6.32638e-177		Slc39a14	-4.85262	-0.794745	2.66982e-06
Psma6	28.4543	0.997517	9.91955e-177		Tmem94	-4.85865	-1.16876	2.59101e-06
Atp1b3	28.4218	0.82098	2.49253e-176		Tstd2	-4.85938	-0.713033	2.58194e-06
Zc3h12a	28.3515	3.10806	1.83631e-175		Sos2	-4.86142	-1.08482	2.55629e-06
Isg20	28.3002	4.06782	7.78884e-175		Senp5	-4.86674	-0.659505	2.48882e-06
Sqstm1	28.1819	1.14788	2.18604e-173		Rbm33	-4.87225	-0.742162	2.42228e-06
Pydc3	28.181	5.87519	2.23524e-173		Naa30	-4.88399	-0.930265	2.28533e-06
Fam177a	28.1421	1.34086	6.67679e-173		Trmt10a	-4.88772	-1.29716	2.24315e-06
Eif6	28.1075	1.0426	1.76713e-172		Ubxn2b	-4.89013	-1.47384	2.21701e-06
Hspa5	28.1042	1.24694	1.93225e-172		Phpt1	-4.89782	-0.687178	2.13234e-06
Rel	28.0973	2.12392	2.34564e-172		Hps5	-4.89849	-1.26151	2.12538e-06
Usb1	28.0663	2.0622	5.58301e-172		Vps13b	-4.89953	-1.56251	2.11487e-06
Alcam	28.0108	1.06639	2.64291e-171		Dcaf15	-4.90981	-0.953513	2.00822e-06
Mxd1	27.9416	4.3942	1.81927e-170		Arl14ep	-4.91334	-0.877601	1.97306e-06
Oas1a	27.9142	1.82097	3.90461e-170		Slc46a1	-4.9169	-1.3762	1.93815e-06
Actg1	27.8879	0.624223	8.09592e-170		BC023829	-4.92143	-0.788066	1.89444e-06
Vim	27.8151	0.910684	6.15321e-169		Trib1	-4.9231	-1.06628	1.87858e-06
Tlr2	27.7979	2.65636	9.92634e-169		Abca1	-4.92354	-0.853475	1.87473e-06
Tmem243	27.7921	1.51243	1.16086e-168		Ramp1	-4.92571	-0.738268	1.85457e-06
Slc11a2	27.7314	2.09312	6.24248e-168		Rft1	-4.92696	-1.17685	1.8434e-06
Anxa5	27.5533	0.934234	8.5223e-166		Fcho2	-4.92831	-0.709462	1.83102e-06
Cebpb	27.4816	1.31507	6.11572e-165		Alg6	-4.93296	-1.31797	1.78853e-06
Pirb	27.4699	1.12298	8.42551e-165		Ankrd49	-4.93308	-0.733754	1.78771e-06
Cndp2	27.4607	0.866294	1.08281e-164		Sirt3	-4.93408	-1.27118	1.77884e-06
Ccdc50	27.406	1.34797	4.837e-164		Zxdc	-4.9416	-1.26464	1.71242e-06
Cept1	27.3804	1.88083	9.71711e-164		Aven	-4.94459	-0.691478	1.68716e-06
Tlr1	27.2382	2.55007	4.69346e-162		Zfyve27	-4.94467	-0.858296	1.68669e-06
Cst7	27.2221	3.1607	7.26031e-162		Ercc6l2	-4.95767	-1.59719	1.58026e-06
H2-Ab1	27.2187	2.46649	7.95827e-162		Paip2b	-4.96519	-1.03575	1.52173e-06
Parp11	27.1683	2.89172	3.12406e-161		Ptpn22	-4.97067	-1.22624	1.48006e-06
H2-T23	27.14	1.76426	6.72028e-161		Strada	-4.97114	-1.05652	1.47674e-06
Hn1	27.0408	0.617304	9.87378e-160		Rnf20	-4.97546	-0.783598	1.44465e-06
Prr13	27.0258	0.818513	1.47425e-159		Ints1	-4.97686	-0.949689	1.43447e-06
Rgs1	26.8757	1.80612	8.36997e-158		Golga5	-4.9785	-0.84008	1.42282e-06
Gdap10	26.8708	3.55915	9.52926e-158		Ttl	-4.98032	-0.73974	1.41023e-06
Gsap	26.7889	2.32674	8.58943e-157		Slc35a5	-4.98113	-0.861775	1.40478e-06
Inpp5b	26.7442	2.70945	2.81661e-156		Gtf2h4	-4.98161	-0.96812	1.40173e-06
Myl12a	26.6659	0.642869	2.27414e-155		Gm5547	-4.98217	-1.45991	1.39795e-06
Epsti1	26.6481	1.6965	3.65591e-155		Nudt8	-4.98341	-0.743618	1.38922e-06
Hcar2	26.6471	7.51265	3.74624e-155		4931406P16Rik	-4.98756	-0.887929	1.36083e-06
Ebi3	26.4587	1.89056	5.53779e-153		Pygo2	-4.98801	-0.698083	1.35789e-06
Psmd8	26.3376	0.702325	1.3465e-151		Dclre1b	-4.9916	-1.61442	1.33329e-06
Hmgn3	26.3104	1.96885	2.75851e-151		Map3k14	-4.99516	-1.05037	1.30978e-06
Tmem140	26.2268	1.67753	2.47203e-150		Mars	-5.00107	-0.93947	1.27108e-06
Mvp	26.1842	1.50383	7.54841e-150		Pxmp4	-5.00239	-0.670705	1.26285e-06
Rbm7	25.9853	1.10955	1.3361e-147		Casp2	-5.00296	-1.43302	1.25933e-06
Lap3	25.9756	1.90874	1.71799e-147		Zfp580	-5.0055	-1.31582	1.24344e-06
Csf1	25.965	2.7683	2.25903e-147		Pter	-5.00692	-1.41681	1.23493e-06
Creb3	25.9253	1.55443	6.29554e-147		Lcmt2	-5.00702	-1.2041	1.23446e-06
Gbp6-1	25.8745	7.05844	2.34177e-146		Smim13	-5.00726	-0.798901	1.23311e-06
Psma4	25.8696	0.925989	2.64881e-146		Abcf3	-5.01079	-0.74688	1.21113e-06
Ccl7	25.6821	1.52564	3.29698e-144		Nfyb	-5.0168	-0.596283	1.17441e-06
Gsdmd	25.6312	2.03746	1.21312e-143		Lsg1	-5.02486	-0.624366	1.12691e-06
Cggbp1	25.4889	1.00491	4.5865e-142		Yars2	-5.02629	-1.04981	1.11889e-06
Cd53	25.4855	0.763436	5.0076e-142		Wdr13	-5.02645	-1.05682	1.11816e-06
Trim30c	25.4729	5.95678	6.88877e-142		Nup133	-5.03181	-1.38343	1.08789e-06
Grina	25.4388	0.995598	1.64061e-141		Tmem216	-5.03595	-1.26486	1.06494e-06
Mmp14	25.413	7.33052	3.15574e-141		Tlr4	-5.03901	-0.662835	1.0484e-06
Gpr18	25.3845	10.5828	6.48831e-141		Otud4	-5.04653	-0.719804	1.00898e-06
Clcn7	25.3595	1.31568	1.2214e-140		Lonp1	-5.04875	-0.613363	9.97535e-07
Spryd7	25.3535	1.41107	1.41993e-140		Agk	-5.05165	-0.855546	9.8297e-07
Clec2d	25.2365	1.87587	2.72609e-139		Scaf8	-5.05759	-0.895068	9.53133e-07
Ctsh	25.1597	1.17789	1.88578e-138		Bbc3	-5.05791	-0.620916	9.51737e-07
Gm5431	25.1029	4.13407	7.84396e-138		Rexo1	-5.05939	-0.622951	9.44814e-07
Gda	24.9171	2.11346	8.11639e-136		Nedd4l	-5.06292	-0.964008	9.27651e-07
Slc28a2	24.8651	4.16994	2.94631e-135		Plxna4os1	-5.06472	-0.761691	9.19244e-07
Rhoh	24.8229	1.60521	8.39235e-135		Zdhhc24	-5.06731	-1.47892	9.06964e-07
Usp25	24.8036	1.45816	1.35441e-134		St3gal2	-5.06978	-1.59947	8.95413e-07
Mpp1	24.8003	1.09099	1.46776e-134		Dctd	-5.07766	-1.4019	8.59489e-07
Etnk1	24.7848	1.69001	2.15078e-134		Tmem260	-5.08648	-1.38679	8.21045e-07
Ppp1r15a	24.764	2.50457	3.60065e-134		Rpusd4	-5.08734	-1.07705	8.17583e-07
Anxa1	24.746	1.00108	5.60067e-134		Map4k2	-5.08853	-1.39807	8.12593e-07
A530040E14Rik	24.4984	6.49192	2.4786e-131		Zfx	-5.09144	-0.77501	8.0064e-07
Hcls1	24.4964	0.889878	2.59941e-131		Cmc4	-5.09246	-0.625706	7.96739e-07
P2ry14	24.4639	2.68512	5.7444e-131		Eif2b4	-5.09514	-0.700255	7.85683e-07
Fnbp1l	24.4626	2.71705	5.92034e-131		Gid4	-5.10039	-1.25319	7.64433e-07
Trim12a	24.1138	2.33202	2.79494e-127		Zbtb45	-5.10271	-0.988844	7.55633e-07
Ptpn6	24.0496	1.18185	1.3125e-126		Miip	-5.1039	-1.08801	7.51132e-07
Evl	24.0452	1.25235	1.45847e-126		Zfp397	-5.11688	-1.00514	7.02416e-07
Atxn7l1	23.9291	1.76928	2.35875e-125		1110012L19Rik	-5.12051	-0.673464	6.89143e-07
Gng12	23.8487	0.710415	1.60411e-124		Ranbp10	-5.12398	-0.912362	6.7667e-07
Ptprc	23.8129	1.03257	3.7648e-124		Micall1	-5.12711	-1.40264	6.65857e-07
Tnfrsf1a	23.7876	1.00013	6.85959e-124		Elp6	-5.12742	-1.40543	6.64868e-07
Trim12c	23.7315	2.2281	2.59605e-123		Terf1	-5.1324	-1.04064	6.47624e-07
Tfg	23.6908	1.4846	6.78741e-123		Gm10320	-5.13717	-1.15607	6.31614e-07
Dbnl	23.606	1.03803	5.02036e-122		Gm20604	-5.13826	-0.862932	6.28174e-07
Capg	23.5786	0.638059	9.54673e-122		Dhx34	-5.14683	-0.783191	6.00742e-07
Chmp2a	23.5758	0.767398	1.01842e-121		Trappc12	-5.15261	-1.2409	5.82824e-07
Bfar	23.517	1.5881	4.0475e-121		Slc9a6	-5.15643	-1.07581	5.71254e-07
Rapgef2	23.5092	3.05916	4.85607e-121		Cfap97	-5.16224	-1.19223	5.539e-07
Zfp263	23.4884	1.84819	7.88208e-121		Lmf2	-5.17109	-0.640631	5.28472e-07
Cd200	23.4872	4.59543	8.10756e-121		Cbfa2t2	-5.1723	-1.64404	5.25148e-07
Hat1	23.4689	1.44818	1.24482e-120		Ankhd1	-5.17606	-0.717935	5.14914e-07
Anxa4	23.3946	0.680035	7.06082e-120		Hmga1-rs1	-5.18128	-0.862048	5.01293e-07
Azi2	23.3767	1.39894	1.07297e-119		Dpy19l1	-5.18301	-1.12291	4.96833e-07
Blvrb	23.3687	0.858488	1.29221e-119		Noa1	-5.1891	-0.791993	4.81194e-07
Fabp3	23.3554	1.60245	1.76098e-119		Zzef1	-5.19789	-0.588956	4.5928e-07
Ppfibp2	23.1694	2.53242	1.32748e-117		1700008J07Rik	-5.20292	-1.44732	4.47241e-07
Ptafr	23.1486	1.34545	2.1481e-117		Spryd4	-5.20301	-1.41534	4.47107e-07
Hprt	23.1418	0.84189	2.50992e-117		Nkiras1	-5.20391	-1.0005	4.45023e-07
Rhbdf2	23.1135	1.91918	4.82171e-117		Mtrf1	-5.21691	-1.17889	4.15397e-07
Ctsz	23.0665	0.607086	1.42561e-116		Nudt16	-5.23013	-0.920972	3.87209e-07
Mdm2	23.0444	1.12039	2.36669e-116		Gm10146	-5.23317	-1.67203	3.81015e-07
Fpr2	22.9844	6.70795	9.37679e-116		Vamp5	-5.23569	-1.68962	3.75908e-07
Plekho2	22.9461	0.958874	2.25839e-115		Ipo4	-5.2461	-0.994258	3.55653e-07
Igsf6	22.9185	1.45854	4.22551e-115		Fmn1	-5.25208	-1.18898	3.44467e-07
Ly6a	22.8953	2.46138	7.18683e-115		Itpr2	-5.25391	-0.627035	3.41114e-07
Ube2f	22.8794	0.986934	1.0303e-114		Tubgcp3	-5.25796	-1.37593	3.33922e-07
Tlr6	22.8643	2.79429	1.45386e-114		Ccdc137	-5.25955	-1.34754	3.31103e-07
Psma3	22.8035	0.637109	5.78956e-114		AW209491	-5.2625	-1.2781	3.25877e-07
Ppp1r15b	22.7424	1.62155	2.32195e-113		Tnnc1	-5.26325	-1.67299	3.24726e-07
9930111J21Rik2	22.7035	1.78439	5.59705e-113		Slc37a4	-5.26786	-1.31163	3.16776e-07
Alas1	22.6933	1.56344	7.05101e-113		Snx13	-5.27282	-0.613878	3.08432e-07
Abi1	22.6376	0.907115	2.49746e-112		Slc35e3	-5.27566	-1.57154	3.03753e-07
Noc4l	22.6225	2.00885	3.5087e-112		Ccdc28b	-5.28008	-1.11332	2.96608e-07
Rnf34	22.4853	1.6388	7.75153e-111		Dimt1	-5.29332	-1.34758	2.76233e-07
Pgs1	22.4747	1.30429	9.81198e-111		Trrap	-5.29597	-1.14948	2.7231e-07
Dst	22.4708	2.28754	1.07036e-110		Ptdss2	-5.3001	-1.06242	2.66445e-07
Rnd3	22.4467	4.03296	1.83328e-110		Dip2c	-5.30981	-1.4973	2.52798e-07
Glipr2	22.4409	2.73745	2.0854e-110		Nr1d2	-5.31119	-1.32891	2.50972e-07
Apool	22.427	1.75914	2.85281e-110		Fut11	-5.3143	-1.3826	2.46847e-07
Hif1a	22.3694	1.20834	1.03195e-109		Pde7a	-5.31674	-1.01708	2.43647e-07
Arid5b	22.358	2.63118	1.33253e-109		5730455P16Rik	-5.32022	-1.13201	2.3912e-07
Sppl2a	22.3492	1.26236	1.61995e-109		Mapk8	-5.3235	-1.27972	2.35e-07
Rnf135	22.2849	2.14445	6.77926e-109		Sass6	-5.3347	-1.64556	2.21134e-07
Tax1bp1	22.2585	0.955326	1.21406e-108		Nrf1	-5.34032	-0.743464	2.14535e-07
Ptprj	22.1456	1.37019	1.48515e-107		Limk1	-5.35371	-1.21947	1.99338e-07
Igbp1	22.0897	1.32888	5.12439e-107		Nrm	-5.35617	-0.687993	1.96751e-07
Anxa2	22.0631	0.709204	9.19339e-107		Tdrkh	-5.35869	-1.67181	1.94056e-07
Nub1	22.0461	1.2673	1.33655e-106		Prune2	-5.35945	-1.36994	1.93273e-07
Lhx2	22.0387	6.6495	1.57292e-106		Klhl20	-5.36128	-1.47206	1.91355e-07
H2-Q4	21.9901	2.30074	4.57154e-106		Zfp830	-5.37278	-0.828752	1.79698e-07
Mt2	21.9763	1.4106	6.18312e-106		Tmem63a	-5.37753	-1.16119	1.75079e-07
Gfpt1	21.8566	1.93503	8.53271e-105		Abcb8	-5.37774	-1.02183	1.74907e-07
Psmb2	21.8528	0.765013	9.2476e-105		Gzf1	-5.38362	-1.45486	1.69346e-07
Rilpl2	21.8451	1.20845	1.09382e-104		9030617O03Rik	-5.38576	-0.940399	1.67369e-07
Rab12	21.8413	1.39326	1.18676e-104		Kdm6a	-5.40214	-0.914823	1.5293e-07
Tifa	21.806	1.33174	2.56084e-104		Yars	-5.40235	-0.797209	1.52779e-07
Xkr8	21.7931	3.07262	3.37772e-104		Clip2	-5.40242	-0.929979	1.52746e-07
D17Wsu92e	21.76	1.19722	6.95163e-104		Aifm2	-5.40299	-0.683101	1.52287e-07
AY036118	21.7374	0.749528	1.13538e-103		Ccdc93	-5.413	-0.688981	1.44062e-07
Ptger4	21.7162	2.99007	1.7931e-103		Atp5sl	-5.41366	-1.42667	1.43559e-07
Adar	21.7081	1.84123	2.13783e-103		Hdgfrp2	-5.41564	-0.860207	1.42021e-07
Jund	21.7026	0.974045	2.40533e-103		Cstf3	-5.41635	-0.616779	1.41508e-07
Zc3hav1	21.6721	1.17786	4.65695e-103		Tbccd1	-5.41881	-1.92638	1.39603e-07
N4bp1	21.662	1.75646	5.78112e-103		Fam160b1	-5.4199	-1.32864	1.38779e-07
Arpc3	21.6599	0.615853	6.05323e-103		Sap130	-5.42724	-1.38665	1.33302e-07
Myo1g	21.6406	1.30069	9.17418e-103		Ermard	-5.42992	-0.857871	1.31339e-07
Ppfia3	21.5778	4.35551	3.54112e-102		Elk1	-5.43035	-0.923191	1.31044e-07
Nrp2	21.5507	0.691262	6.35312e-102		Atxn2	-5.43082	-0.653196	1.30724e-07
Adap2	21.5014	1.85249	1.83538e-101		Gtpbp3	-5.43403	-1.43531	1.28433e-07
Trim13	21.5007	2.83446	1.86265e-101		Nup37	-5.44097	-0.890029	1.23598e-07
Ms4a7	21.4265	0.900781	9.10752e-101		Rita1	-5.44368	-1.92515	1.2177e-07
Pml	21.3949	1.91116	1.79248e-100		4930455G09Rik	-5.44624	-1.02889	1.20094e-07
Tnfsf10	21.3868	6.87823	2.12499e-100		Kbtbd3	-5.44629	-1.44559	1.2008e-07
Tmem128	21.325	0.971623	7.9151e-100		Tmem18	-5.4549	-1.12277	1.14523e-07
Ikzf1	21.3002	1.43882	1.33958e-99		Dvl2	-5.46601	-1.56381	1.07684e-07
Litaf	21.2733	0.649857	2.37236e-99		Pink1	-5.46631	-0.7293	1.07524e-07
Pcgf5	21.1884	2.12337	1.43482e-98		Utrn	-5.46859	-1.26012	1.06168e-07
Map3k8	21.1464	2.15192	3.4724e-98		Sc5d	-5.46912	-0.667384	1.05865e-07
Slc23a2	21.1434	1.16747	3.69912e-98		Ngrn	-5.47248	-1.19127	1.03917e-07
Otud1	21.1299	3.11139	4.91589e-98		Chd7	-5.4787	-0.857957	1.00363e-07
Ubb	21.0862	0.653643	1.2331e-97		Bloc1s5	-5.48003	-0.978561	9.9662e-08
Fbxw17	21.0534	1.85943	2.45782e-97		Ift46	-5.48065	-1.0508	9.93462e-08
Psme2b	21.0216	1.77302	4.79549e-97		Eif4ebp2	-5.48224	-1.63049	9.8474e-08
Trim25	21.0098	1.28949	6.13081e-97		Med14	-5.48559	-1.24374	9.66407e-08
Brd2	20.9787	0.863849	1.17547e-96		Ccdc61	-5.48611	-1.4804	9.63741e-08
Atp5b	20.9516	0.733611	2.07077e-96		Polr3f	-5.48732	-1.08961	9.5733e-08
Mllt6	20.937	2.17204	2.80802e-96		Gm26890	-5.48846	-1.49451	9.51333e-08
Gm13822	20.9294	4.36879	3.28867e-96		Lyz1	-5.48947	-0.588636	9.46275e-08
Pnrc1	20.885	1.40813	8.30365e-96		Bag3	-5.49337	-0.606834	9.26208e-08
Klrk1	20.8838	6.34041	8.51573e-96		Scmh1	-5.49659	-1.28497	9.09645e-08
Gtf2f1	20.8777	1.13567	9.64563e-96		Cep70	-5.49676	-1.27255	9.0891e-08
Ube2z	20.8633	1.19727	1.30174e-95		Grcc10	-5.50264	-0.775885	8.79572e-08
Chmp5	20.8504	0.850778	1.69702e-95		Camk1d	-5.50596	-0.718689	8.63309e-08
Ktn1	20.7982	1.34625	5.02194e-95		Naa16	-5.50826	-1.04827	8.52259e-08
Med13	20.7394	1.77329	1.70116e-94		2410022M11Rik	-5.51026	-1.21165	8.42753e-08
2700060E02Rik	20.683	0.614958	5.48199e-94		Dcps	-5.5113	-0.678688	8.37946e-08
Gm16685	20.6759	8.46496	6.32937e-94		1110046J04Rik	-5.51353	-0.836534	8.2768e-08
Ddx60	20.6369	3.30487	1.41557e-93		Ing5	-5.52936	-1.10873	7.57655e-08
Psmb4	20.58	0.727737	4.56383e-93		Stambpl1	-5.52991	-1.64972	7.55401e-08
Edn1	20.5742	8.56311	5.13997e-93		Mlycd	-5.53223	-1.25999	7.45619e-08
Cmtm6	20.4483	1.27167	6.76181e-92		Gpkow	-5.53294	-1.35123	7.4274e-08
Ncf1	20.3769	0.719	2.88793e-91		Zkscan3	-5.5351	-0.71104	7.33769e-08
Casp8	20.3724	1.09945	3.16416e-91		Rdh11	-5.53774	-0.916505	7.22903e-08
Psmb7	20.3643	0.713561	3.7268e-91		Eif4enif1	-5.54796	-0.714552	6.82512e-08
Mitd1	20.3565	1.38281	4.37068e-91		Trappc8	-5.55069	-0.701385	6.72167e-08
Ppp1r11	20.3554	0.71755	4.4638e-91		Haus1	-5.55411	-0.645742	6.59474e-08
Dnaja1	20.3389	0.86655	6.23635e-91		2700062C07Rik	-5.55574	-0.613181	6.53708e-08
Ghitm	20.3127	0.813426	1.05986e-90		Taf2	-5.55888	-1.44584	6.42147e-08
Rab11fip1	20.2606	3.77049	3.05015e-90		Rprd2	-5.5598	-0.683685	6.39007e-08
Aida	20.2469	0.920751	4.00865e-90		Mrpl9	-5.56056	-0.597302	6.36339e-08
Stard3	20.2196	1.36059	6.95898e-90		Phkg2	-5.56242	-0.58619	6.29676e-08
Snap23	20.2088	1.10575	8.65457e-90		Mastl	-5.56816	-1.81974	6.09503e-08
Spred1	20.1436	1.00907	3.22429e-89		Smurf2	-5.56818	-1.31903	6.09503e-08
Prkcd	20.1227	0.969191	4.90623e-89		Zbtb44	-5.57311	-1.93958	5.92965e-08
Tgtp2	20.1029	8.0456	7.29782e-89		Slc25a19	-5.57592	-0.636193	5.83548e-08
Riok3	20.0721	0.818463	1.35034e-88		Slc43a3	-5.57948	-0.769408	5.71927e-08
Ncf4	20.0416	0.913027	2.48708e-88		Ikbip	-5.58833	-1.2828	5.43915e-08
Tcf4	20.018	1.15015	3.98321e-88		Rapgef6	-5.59089	-0.736266	5.36241e-08
Rfwd2	20.0129	1.25243	4.40438e-88		Phtf1	-5.59324	-1.3692	5.2912e-08
Caml	19.9421	1.41524	1.80806e-87		Nnt	-5.60057	-0.993113	5.07493e-08
Ccr1	19.9171	1.20718	2.97215e-87		Chka	-5.60507	-0.663572	4.94672e-08
Crlf2	19.8826	0.941239	5.91258e-87		Zfp958	-5.60804	-1.75262	4.86421e-08
H2-DMa	19.844	1.61708	1.26581e-86		Naf1	-5.60909	-1.19099	4.83636e-08
Gpr132	19.7731	4.30419	5.14334e-86		Zfp282	-5.61526	-1.54351	4.66851e-08
Txndc9	19.7616	0.861835	6.45396e-86		Aatf	-5.61786	-0.910553	4.59982e-08
Arhgef3	19.6801	2.30369	3.19758e-85		Ppard	-5.62228	-1.10266	4.48585e-08
Parp8	19.6227	3.53435	9.82474e-85		Stim1	-5.63206	-1.31852	4.24083e-08
Sin3b	19.5961	0.770485	1.65218e-84		Acad12	-5.64674	-1.92732	3.89713e-08
Rab9	19.5427	1.3587	4.69285e-84		Cacna1f	-5.6518	-1.30715	3.78599e-08
Bcl9	19.4722	2.43665	1.85785e-83		Gna11	-5.65403	-1.3317	3.73913e-08
Nod1	19.3425	4.84387	2.28512e-82		Glce	-5.65984	-1.52176	3.61604e-08
Phip	19.3128	1.15028	4.04575e-82		Sh3pxd2a	-5.66152	-1.93875	3.58151e-08
Mertk	19.1647	1.76005	6.91452e-81		Arl6	-5.6667	-1.55985	3.47666e-08
Ccdc71l	19.1465	0.883015	9.79396e-81		Slc7a6	-5.677	-2.01741	3.27716e-08
Ctss	19.1443	0.7136	1.02084e-80		Lrwd1	-5.67773	-1.69286	3.26385e-08
Unc93b1	19.1317	0.743825	1.29786e-80		Phc3	-5.67911	-1.15984	3.23815e-08
Uba7	19.0971	2.06102	2.51067e-80		Brd1	-5.68184	-1.84366	3.18741e-08
Aoah	19.0815	1.81257	3.37441e-80		Gigyf1	-5.68309	-1.16059	3.16485e-08
Dirc2	19.0459	2.10316	6.64196e-80		AU040320	-5.6833	-1.11844	3.16157e-08
Rftn1	18.9699	0.938197	2.8141e-79		Hmg20a	-5.68578	-1.38735	3.1164e-08
Rnf115	18.9506	0.864476	4.04819e-79		Ppp1r13b	-5.68763	-1.1184	3.08339e-08
Dcbld2	18.947	3.70635	4.32577e-79		Bpnt1	-5.68772	-0.658887	3.08237e-08
Acot7	18.8749	1.06692	1.68041e-78		Sclt1	-5.68976	-1.95817	3.04685e-08
Itgal	18.8735	2.10728	1.7272e-78		Zfp865	-5.69171	-1.21843	3.01325e-08
Mthfr	18.8689	2.19847	1.88168e-78		Me2	-5.69192	-0.637602	3.01012e-08
Map2k1	18.8365	0.968582	3.46085e-78		Nrip1	-5.69341	-0.828138	2.98455e-08
Elp5	18.8309	0.825801	3.83926e-78		Zswim1	-5.69781	-1.50828	2.90894e-08
Tiparp	18.8043	1.6712	6.31939e-78		Tle4	-5.69833	-0.610587	2.90061e-08
Prkx	18.7988	1.57733	7.00477e-78		Slf1	-5.70061	-1.8405	2.86256e-08
Hnrnph2	18.7457	0.985826	1.89697e-77		Pole	-5.70981	-1.83848	2.71307e-08
Anxa6	18.6888	1.03071	5.49949e-77		Mr1	-5.7124	-1.45293	2.67251e-08
Sar1a	18.662	0.715898	9.03844e-77		Spg20	-5.71925	-0.85872	2.56887e-08
Triobp	18.607	1.37047	2.51302e-76		Smpd4	-5.72008	-1.55295	2.55681e-08
Crlf3	18.4902	1.25895	2.18246e-75		Tm7sf3	-5.72191	-0.851361	2.53027e-08
Sowahc	18.4716	2.14548	3.0797e-75		Ube4a	-5.72205	-0.83047	2.52866e-08
Snap29	18.3805	1.28212	1.64838e-74		Sun1	-5.72343	-1.55233	2.50859e-08
Rab43	18.3787	3.2034	1.70119e-74		Zfp322a	-5.7236	-0.923672	2.50648e-08
Ociad1	18.3653	0.697487	2.17327e-74		Ube2o	-5.72697	-1.97311	2.45807e-08
Zc3h7a	18.3223	1.26558	4.77595e-74		Zfp746	-5.73269	-1.16327	2.37823e-08
Ddt	18.3095	1.18284	6.03707e-74		Creg2	-5.73346	-1.63636	2.368e-08
Bcl10	18.3084	0.938843	6.15509e-74		Gopc	-5.73422	-0.916297	2.35782e-08
Slc2a1	18.284	1.50546	9.61105e-74		Zfp386	-5.73484	-0.814083	2.34959e-08
Oas2	18.22	2.78315	3.08627e-73		Cep162	-5.73549	-1.50235	2.34092e-08
Usp12	18.1533	1.52653	1.03671e-72		Phkb	-5.7422	-1.20835	2.25044e-08
Gosr2	18.1497	0.907568	1.1058e-72		Tmem38b	-5.74908	-0.591188	2.1623e-08
2810474O19Rik	18.1385	1.04383	1.35496e-72		Abhd17b	-5.74972	-0.604941	2.15452e-08
Fbrs	18.1382	1.5375	1.36095e-72		Cdc42bpb	-5.75081	-0.801919	2.14106e-08
Evi2a	18.1328	0.653172	1.49935e-72		Hist1h4i	-5.75143	-0.820554	2.13357e-08
H2-M3	18.1325	1.2929	1.50644e-72		Plekha8	-5.75935	-0.747674	2.03769e-08
Gtf2b	18.1295	1.07972	1.59013e-72		Nudt1	-5.76118	-1.25474	2.01605e-08
Gtpbp2	18.0964	1.17726	2.88419e-72		Phrf1	-5.76771	-0.84888	1.94013e-08
Adora2a	18.0959	9.22107	2.90783e-72		Cdc27	-5.77684	-0.778629	1.83912e-08
Pi4k2a	18.0782	0.937849	4.01141e-72		Lats2	-5.77957	-1.08375	1.81016e-08
Adam17	18.0702	0.98892	4.63486e-72		2310040G24Rik	-5.78355	-1.23131	1.76819e-08
Ch25h	18.0453	3.41676	7.2188e-72		Lzic	-5.7866	-0.718436	1.73661e-08
Mcoln2	17.9785	1.46842	2.39943e-71		Gtf2e1	-5.78662	-1.57733	1.73661e-08
Acaa1a	17.9439	0.978659	4.46618e-71		Clpx	-5.78714	-0.815068	1.732e-08
Idnk	17.9178	0.833057	7.1222e-71		Tor1b	-5.78873	-0.741547	1.71629e-08
Mapre2	17.8734	1.05193	1.57764e-70		Rfesd	-5.80596	-0.886534	1.55012e-08
Tmod3	17.8518	1.04435	2.31851e-70		Hmces	-5.80947	-2.13871	1.51825e-08
Lipg	17.8388	7.38081	2.92057e-70		Nt5c3b	-5.8186	-0.904648	1.43867e-08
Bbx	17.7169	1.18472	2.53683e-69		Dclre1a	-5.82551	-2.06302	1.38109e-08
Syk	17.6455	0.854589	8.95891e-69		Banp	-5.84228	-1.50187	1.25033e-08
Ppp2r5a	17.6029	0.936899	1.89553e-68		Alyref2	-5.84791	-0.892513	1.20914e-08
I830077J02Rik	17.5977	2.65946	2.07417e-68		Cenpc1	-5.84855	-1.07224	1.20472e-08
Fam49a	17.5549	2.05239	4.39842e-68		Fgfr1op	-5.85557	-1.25513	1.15534e-08
Ptgs2os2	17.524	3.52903	7.56755e-68		Lss	-5.85963	-2.00645	1.12804e-08
H2-Aa	17.5124	1.67644	9.25931e-68		Zbtb1	-5.86243	-1.70922	1.10957e-08
Il13ra1	17.3976	2.9451	6.84516e-67		2810001G20Rik	-5.86684	-1.78777	1.08068e-08
Gk	17.3864	1.8501	8.31027e-67		Tsen54	-5.86862	-2.28248	1.0699e-08
Vcan	17.3539	5.31704	1.45811e-66		Gm4890	-5.86954	-1.24548	1.0642e-08
Cpd	17.341	0.645555	1.82505e-66		Wdr20	-5.87256	-0.9273	1.04551e-08
Lpar1	17.3388	6.65376	1.89219e-66		Pign	-5.87422	-0.962819	1.03547e-08
C1qb	17.33	0.608408	2.20447e-66		Narfl	-5.8826	-0.853714	9.85223e-09
Myo1e	17.2941	1.06893	4.0994e-66		Nle1	-5.88366	-1.60559	9.79139e-09
Atp6v1d	17.2766	0.613954	5.54265e-66		Tmc6	-5.88829	-1.10905	9.52432e-09
Sav1	17.2691	1.16118	6.31056e-66		Abcb4	-5.88943	-1.595	9.46051e-09
Aim2	17.2525	1.22562	8.39673e-66		Fubp3	-5.89788	-0.800127	8.99337e-09
Gas7	17.2374	1.22208	1.08993e-65		Vps8	-5.89911	-0.803774	8.92993e-09
Ccl22	17.2243	5.49197	1.36425e-65		Ppid	-5.90181	-0.97974	8.78674e-09
Bnip3	17.1409	1.27724	5.70278e-65		Ikbkap	-5.91442	-1.18323	8.15069e-09
Tlk2	17.1357	1.7741	6.24222e-65		Dynlt1c	-5.91933	-1.35541	7.91538e-09
Rufy3	17.0832	1.11544	1.52619e-64		Mief1	-5.92013	-0.84034	7.87863e-09
Gpr85	17.0018	2.95635	6.09781e-64		Gm20342	-5.9319	-2.17516	7.33789e-09
Skap2	16.9405	0.647802	1.72255e-63		Lta4h	-5.93532	-0.970398	7.19161e-09
Crbn	16.931	1.50301	2.02352e-63		Tamm41	-5.93643	-1.03688	7.14456e-09
F830016B08Rik	16.9279	8.15244	2.13097e-63		Ruvbl2	-5.93835	-0.781403	7.06274e-09
A630072M18Rik	16.901	2.07891	3.35434e-63		Gstz1	-5.93914	-1.07508	7.0311e-09
Itpkb	16.8758	1.2574	5.13141e-63		Bdp1	-5.94455	-0.802168	6.80768e-09
Fyb	16.8442	0.601117	8.75328e-63		Zdhhc18	-5.94844	-0.708485	6.65032e-09
H2-Q7	16.8062	2.87884	1.65642e-62		Gin1	-5.9563	-0.918301	6.34164e-09
Slc16a3	16.7116	1.28317	8.08404e-62		Setd7	-5.95643	-2.29214	6.33809e-09
Oas1g	16.6448	1.94825	2.4603e-61		Rnf170	-5.95736	-0.957558	6.30314e-09
Tgs1	16.6318	1.01629	3.05244e-61		Ttc4	-5.95753	-0.941651	6.29762e-09
Sugt1	16.5719	0.970329	8.24862e-61		Bap1	-5.95788	-0.847814	6.28545e-09
Mov10	16.5569	2.33093	1.05616e-60		Nsun5	-5.96173	-1.86418	6.14004e-09
Dennd1a	16.5447	1.15581	1.29208e-60		Rbm48	-5.96324	-1.77504	6.08487e-09
Sec24b	16.4844	1.28752	3.49187e-60		Zcchc7	-5.96445	-0.745325	6.04104e-09
Fabp4	16.475	1.34212	4.07155e-60		Zfp157	-5.96591	-1.81407	5.99017e-09
Ly96	16.4378	0.932425	7.50196e-60		Mgme1	-5.96728	-2.01466	5.94242e-09
Ddx24	16.4285	0.654004	8.72461e-60		Cep192	-5.97668	-1.39444	5.61561e-09
Tox4	16.4237	1.02978	9.4496e-60		Plk4	-5.97978	-0.821997	5.51197e-09
Rbpj	16.3715	0.699523	2.21969e-59		Cdk17	-5.98171	-1.42422	5.4498e-09
Cope	16.3265	0.71732	4.62868e-59		Lpcat1	-5.98194	-0.63948	5.44327e-09
Pla2g4a	16.2859	1.43004	8.95783e-59		Pfkfb4	-5.98488	-1.49062	5.34881e-09
Sertad1	16.2835	1.06081	9.30907e-59		Emp2	-5.98636	-0.993218	5.30498e-09
Dusp2	16.2377	3.44497	1.95821e-58		Cyth3	-5.98695	-1.35344	5.28682e-09
3110043O21Rik	16.2293	1.2147	2.245e-58		Ankrd10	-5.98857	-1.29907	5.23523e-09
Arl4a	16.2178	1.17436	2.7057e-58		Tmem214	-5.99131	-0.776204	5.14899e-09
Mthfsl	16.1374	0.747489	9.8861e-58		Psph	-5.99379	-0.772261	5.07168e-09
Gpr108	16.0971	1.13373	1.88786e-57		Elk4	-5.99462	-0.94176	5.04677e-09
Ifitm1	16.0014	3.14563	8.77124e-57		Xrcc6	-5.99532	-1.86213	5.02625e-09
Dcp2	15.989	1.04716	1.06885e-56		Npat	-5.99959	-1.77202	4.89765e-09
Mitf	15.9801	1.43047	1.23199e-56		Ash1l	-6.00406	-0.593888	4.76616e-09
Rela	15.9609	1.06026	1.67452e-56		Ice1	-6.00717	-1.32078	4.67733e-09
Cd302	15.8999	1.07483	4.42476e-56		Zfp646	-6.01222	-1.34215	4.53643e-09
Map4	15.8742	0.866788	6.64258e-56		Ralgapa1	-6.01298	-1.34629	4.51601e-09
Abtb2	15.8611	3.59089	8.18078e-56		Acad8	-6.01526	-1	4.45367e-09
Tmem2	15.8212	1.97755	1.5374e-55		Mtg2	-6.0172	-0.987967	4.40156e-09
Ubr4	15.7752	0.919902	3.17654e-55		Ttpal	-6.03507	-1.1276	3.94459e-09
Naa25	15.7642	1.48435	3.77853e-55		Ccdc117	-6.03711	-2.16406	3.89578e-09
Psmc4	15.7056	0.743989	9.50223e-55		Shprh	-6.04198	-1.54795	3.78055e-09
Ednrb	15.6306	3.09622	3.07385e-54		Gadd45a	-6.04675	-0.802598	3.67101e-09
Tlr3	15.6288	2.55564	3.16365e-54		Mdn1	-6.05045	-1.80828	3.58835e-09
Ext1	15.5761	1.79405	7.20483e-54		Gcc2	-6.0509	-0.640339	3.57901e-09
Ass1	15.5668	1.94365	8.33079e-54		Fam20b	-6.05189	-0.709988	3.55783e-09
Cldnd1	15.5413	1.11457	1.2365e-53		Ralgapa2	-6.05211	-0.653581	3.55352e-09
Sgcb	15.5278	1.25008	1.52521e-53		Paip1	-6.05903	-1.03637	3.40597e-09
Rnf14	15.4467	0.885881	5.35032e-53		B230354K17Rik	-6.06995	-2.42316	3.18335e-09
Tpst1	15.4439	1.60606	5.57756e-53		Pms2	-6.07265	-2.52165	3.13148e-09
Phlpp1	15.4158	3.08734	8.61562e-53		Telo2	-6.07355	-1.61277	3.11456e-09
Snx6	15.3981	0.679232	1.12921e-52		Rad1	-6.07783	-2.29624	3.03356e-09
Trim30b	15.3929	3.92926	1.22483e-52		Hist1h1e	-6.0807	-2.50526	2.98085e-09
Atad1	15.3742	1.07051	1.63226e-52		Gsg2	-6.08167	-1.93629	2.96399e-09
Snn	15.3543	3.43921	2.2111e-52		Ncoa1	-6.08302	-1.02169	2.94024e-09
Fam53c	15.3409	1.60626	2.71463e-52		Ddx28	-6.08563	-0.925484	2.89326e-09
Slc25a22	15.3291	2.08582	3.25109e-52		C2cd2	-6.08931	-1.9492	2.82855e-09
Sertad3	15.3172	1.67323	3.89925e-52		Slc46a3	-6.09131	-2.48217	2.79436e-09
Gm6377	15.2944	2.8628	5.5183e-52		Rdh14	-6.09214	-0.6343	2.78144e-09
Skil	15.2927	0.906135	5.658e-52		Fam175a	-6.10034	-2.35834	2.644e-09
Slc30a1	15.2111	1.49899	1.95913e-51		Cradd	-6.10182	-2.13829	2.62e-09
Stx2	15.1523	0.986541	4.77001e-51		Ciz1	-6.10487	-0.848439	2.57105e-09
Ifit3b	15.1484	3.27529	5.05439e-51		Zc3h7b	-6.10932	-1.18374	2.50161e-09
Ptpn2	15.1064	1.32655	9.50815e-51		Qars	-6.11278	-0.598016	2.4489e-09
St7	15.0835	1.98308	1.34268e-50		Cc2d1a	-6.11669	-1.26058	2.39052e-09
Fmnl2	15.053	2.0592	2.12816e-50		Slc2a8	-6.13458	-1.27281	2.13801e-09
Ppp4r2	15.0382	0.927119	2.65704e-50		Nfyc	-6.13536	-0.788519	2.12797e-09
H2-DMb1	14.9522	1.19614	9.64298e-50		Meis3	-6.13636	-0.99816	2.11498e-09
Pcmtd1	14.9432	0.93096	1.10144e-49		St3gal4	-6.1409	-0.958889	2.05608e-09
H2-Eb1	14.9358	1.54058	1.23018e-49		Galt	-6.14248	-0.881107	2.03619e-09
Irak2	14.932	0.946508	1.30313e-49		Rbm15b	-6.14541	-1.73888	1.99995e-09
Vmp1	14.8655	0.682079	3.50943e-49		Akap8l	-6.1486	-1.27707	1.96063e-09
Tnfsf15	14.8247	8.55352	6.43442e-49		Nup205	-6.1491	-1.09597	1.9548e-09
Vta1	14.8001	0.703362	9.25637e-49		Kctd9	-6.15088	-1.08368	1.93333e-09
Dse	14.7972	0.937285	9.65029e-49		Uvssa	-6.15188	-2.29044	1.9215e-09
Pou2f2	14.7388	1.57907	2.2842e-48		Zfp472	-6.15299	-2.31439	1.90849e-09
Prdx4	14.731	0.791092	2.56056e-48		Zbtb14	-6.15432	-2.57245	1.89289e-09
Arhgap17	14.6359	0.860909	1.03298e-47		Erc1	-6.15808	-1.38091	1.84874e-09
Golga3	14.6113	1.3442	1.47646e-47		Tmem181a	-6.16014	-0.596291	1.82523e-09
Papd4	14.5889	0.89126	2.04965e-47		Dnal4	-6.16211	-0.817392	1.80298e-09
Plagl2	14.5882	1.21603	2.06707e-47		Mthfd1	-6.16213	-1.40545	1.80298e-09
Clec4a1	14.5609	2.06489	3.07575e-47		Cdc14b	-6.16502	-1.82945	1.77086e-09
Tlr7	14.5254	0.977044	5.14907e-47		Exosc10	-6.16814	-0.693617	1.73682e-09
Stk40	14.4882	1.58361	8.81897e-47		Phf7	-6.17278	-2.31111	1.6876e-09
9530068E07Rik	14.4878	0.591965	8.86665e-47		Mzt2	-6.17411	-0.674394	1.67376e-09
Slc44a1	14.4865	0.93401	9.03831e-47		Cenpv	-6.17594	-0.905124	1.65507e-09
Fbxo6	14.4689	0.880176	1.16567e-46		Neurl2	-6.17788	-1.52297	1.63551e-09
Psmd6	14.4638	0.768106	1.25365e-46		Mpzl1	-6.18137	-1.0569	1.60004e-09
Lck	14.4495	5.30212	1.54018e-46		1810026J23Rik	-6.18705	-0.908829	1.54368e-09
Psmd4	14.3049	0.625955	1.22809e-45		Gprc5b	-6.1873	-1.76515	1.54188e-09
Acadl	14.2845	0.935075	1.64486e-45		A130010J15Rik	-6.18921	-2.36563	1.52351e-09
Serpinb9	14.2705	1.95103	2.00712e-45		Scly	-6.19362	-0.629211	1.48204e-09
Phlda1	14.2674	2.50723	2.09724e-45		Golga2	-6.19958	-0.894477	1.42829e-09
Vrk2	14.2585	1.08713	2.37949e-45		Ralgapb	-6.20418	-1.11831	1.38741e-09
Zfp513	14.2582	1.20341	2.38848e-45		Snx14	-6.20577	-1.47062	1.3737e-09
Arrdc4	14.2185	0.916482	4.20548e-45		Hspa13	-6.2134	-0.806385	1.30939e-09
Slfn1	14.1968	4.74089	5.71965e-45		Fktn	-6.21407	-2.23493	1.30403e-09
Adap2os	14.1812	1.64877	7.1422e-45		Ercc6l	-6.21808	-2.58875	1.27208e-09
Nck1	14.1713	1.18385	8.21482e-45		Eif2ak1	-6.22584	-0.78027	1.21135e-09
Rbbp8	14.1661	1.3003	8.84696e-45		Hectd3	-6.23775	-1.80853	1.1239e-09
Aldh1b1	14.1322	2.37887	1.42836e-44		Ring1	-6.23842	-0.911137	1.11969e-09
Sec23b	14.0995	0.943282	2.26235e-44		Mllt11	-6.24188	-0.69804	1.09542e-09
Rhoc	14.079	0.628854	3.01642e-44		Trp53i13	-6.2438	-1.20032	1.08227e-09
Rcn1	14.0206	1.8197	6.8337e-44		E030030I06Rik	-6.25127	-1.16074	1.03214e-09
Hdc	14.0018	6.98742	8.88872e-44		Gm13012	-6.25973	-0.86227	9.77982e-10
Traf2	13.9898	1.62003	1.0509e-43		Usp3	-6.26081	-0.681998	9.71465e-10
Tra2a	13.9824	0.756449	1.16344e-43		Lrch4	-6.26343	-1.70535	9.55585e-10
Vcpip1	13.9775	1.1995	1.24606e-43		Ssx2ip	-6.27215	-1.93021	9.04281e-10
Hk1	13.9518	0.885586	1.78072e-43		Chordc1	-6.27294	-0.602657	8.99841e-10
Etv6	13.9358	1.13272	2.22716e-43		Slc16a1	-6.27716	-1.80418	8.7594e-10
Ankrd17	13.9342	0.753761	2.278e-43		Zfp931	-6.28125	-1.90718	8.53323e-10
Slc7a11	13.918	3.00587	2.85347e-43		Snapc2	-6.28642	-0.937266	8.25562e-10
Carhsp1	13.9039	0.649096	3.46774e-43		Dhdds	-6.28846	-0.752579	8.15094e-10
A530032D15Rik	13.8254	4.97972	1.0274e-42		Ufl1	-6.29681	-1.27022	7.72832e-10
Pmpcb	13.8093	1.07527	1.2827e-42		Adpgk	-6.29686	-1.24033	7.72718e-10
Cct8	13.7559	0.6101	2.67567e-42		Zfp24	-6.29764	-1.08922	7.68995e-10
Mgat4a	13.753	1.20238	2.78478e-42		Gtf2ird1	-6.30089	-2.56845	7.53324e-10
Aif1	13.7236	0.786404	4.15896e-42		Ccdc22	-6.30531	-0.726809	7.32659e-10
Dram2	13.6905	0.625101	6.54804e-42		Trappc2	-6.30718	-0.632758	7.24015e-10
Otud5	13.6717	1.0872	8.4603e-42		Atf7	-6.30938	-0.797267	7.13954e-10
Cr1l	13.6596	0.837976	9.97369e-42		Amz1	-6.31166	-1.64724	7.03637e-10
Cyp4v3	13.6208	1.03801	1.69384e-41		Nufip2	-6.3137	-0.622971	6.94551e-10
Irf9	13.5913	1.20583	2.52959e-41		Sp1	-6.31802	-0.983773	6.75663e-10
Dnajc1	13.545	1.14015	4.73545e-41		Cdca4	-6.32111	-0.708624	6.62394e-10
Cpeb4	13.5237	0.982692	6.31566e-41		1700007L15Rik	-6.32341	-1.4894	6.52976e-10
Lims1	13.5218	0.656026	6.4788e-41		Aacs	-6.32913	-1.34653	6.29339e-10
Vcam1	13.5107	9.89293	7.52716e-41		Dpp9	-6.3297	-0.680464	6.27134e-10
Kdm4a	13.4958	1.61224	9.1965e-41		Nab2	-6.33084	-0.809984	6.22631e-10
Btg2	13.4898	2.53114	9.96094e-41		Hacd3	-6.33309	-0.678752	6.13742e-10
Farsa	13.4795	0.908978	1.14435e-40		Clasrp	-6.33437	-1.24652	6.089e-10
Lrp10	13.4343	0.741631	2.09974e-40		Sft2d3	-6.33468	-1.07027	6.07787e-10
Mbnl2	13.3653	0.597644	5.27021e-40		Atxn7l3	-6.33793	-0.711419	5.9522e-10
Pou3f1	13.2962	4.83413	1.32523e-39		Pdhx	-6.34251	-0.803917	5.78001e-10
Gramd1a	13.2753	1.23496	1.74946e-39		Eme1	-6.34287	-2.17924	5.76748e-10
Gca	13.1967	2.99435	4.93812e-39		Impa1	-6.3456	-0.604557	5.66714e-10
Zufsp	13.1756	2.94763	6.50978e-39		Edem3	-6.34571	-1.71458	5.66439e-10
A630001G21Rik	13.144	1.33751	9.85819e-39		Golm1	-6.35003	-1.92629	5.51064e-10
Plscr1	13.0919	1.29483	1.95532e-38		Zc3h4	-6.35025	-0.910744	5.50363e-10
Cln3	13.0899	0.692677	2.00821e-38		Rnaseh1	-6.35139	-0.679637	5.46399e-10
Adprm	13.0547	1.47291	3.18298e-38		Pard6a	-6.35167	-1.6199	5.4552e-10
Zfp949	13.0375	2.49979	3.98143e-38		Eepd1	-6.35359	-2.4151	5.38958e-10
Ppme1	13.0228	1.14441	4.81746e-38		Pls3	-6.35712	-0.595757	5.26834e-10
Clec5a	13.0199	0.810655	5.00226e-38		Myef2	-6.36728	-1.05258	4.93371e-10
4930430E12Rik	12.9974	1.32444	6.70246e-38		Atxn3	-6.3697	-0.826098	4.85832e-10
Rnf31	12.9787	1.85097	8.53369e-38		Ints10	-6.37578	-1.71951	4.67105e-10
Inhba	12.9223	6.93793	1.77213e-37		Zfp715	-6.37877	-1.55228	4.58163e-10
Mid1	12.9163	0.9246	1.91505e-37		Adamtsl5	-6.38351	-0.675985	4.44375e-10
Grap	12.9159	1.75581	1.92336e-37		Otud7b	-6.38771	-0.968232	4.32506e-10
Gja1	12.8931	3.10227	2.58254e-37		Abhd10	-6.38878	-0.756456	4.29567e-10
Pik3r5	12.8739	0.78236	3.3027e-37		Dcun1d2	-6.3944	-1.47809	4.14303e-10
Myo10	12.7568	1.29877	1.47599e-36		Mrps22	-6.39459	-0.631061	4.13866e-10
P2rx4	12.7192	0.595554	2.38184e-36		C2cd5	-6.39545	-2.50838	4.11609e-10
Plod3	12.6729	0.872426	4.27234e-36		Cep41	-6.39805	-1.51849	4.04759e-10
Bcl3	12.5574	1.73981	1.83931e-35		Psip1	-6.39879	-0.722795	4.02946e-10
Arl5b	12.5511	2.1083	1.98999e-35		Zwilch	-6.39943	-1.5995	4.01337e-10
Pnpt1	12.4719	1.63604	5.35255e-35		Scyl1	-6.40028	-0.655514	3.99192e-10
Sco1	12.4709	1.71452	5.41514e-35		Proser1	-6.40389	-0.87286	3.90003e-10
Nfxl1	12.4631	1.35648	5.96919e-35		Tcta	-6.40413	-0.99601	3.89458e-10
Sema4a	12.3414	2.27755	2.69568e-34		Enkd1	-6.40949	-2.74788	3.76086e-10
Src	12.339	4.63782	2.77632e-34		Ampd2	-6.40956	-2.25414	3.75986e-10
Emb	12.3214	0.659073	3.43385e-34		AI314180	-6.41097	-0.658951	3.72647e-10
B630005N14Rik	12.3019	1.12168	4.36532e-34		Suv420h2	-6.41372	-2.64835	3.66057e-10
Irf2	12.2698	0.814299	6.45727e-34		Prkaa1	-6.41443	-0.834614	3.64427e-10
Gnl1	12.1739	0.836416	2.07689e-33		1810034E14Rik	-6.41523	-2.719	3.62599e-10
Ppp2r2a	12.1644	0.707104	2.32794e-33		Nfatc2ip	-6.41735	-2.24594	3.5764e-10
Atp11b	12.1193	1.19712	4.01841e-33		Qrsl1	-6.41744	-1.46438	3.57505e-10
Cp	12.0454	5.40883	9.80625e-33		Bop1	-6.4183	-0.735654	3.55616e-10
Stx3	12.0173	0.730949	1.37439e-32		Ttll1	-6.41922	-1.94908	3.5355e-10
Icosl	11.9904	2.26266	1.89818e-32		Ldah	-6.41944	-0.765526	3.53095e-10
Hdac1	11.9462	0.74101	3.22294e-32		Fam98b	-6.42491	-0.628456	3.40711e-10
Rars	11.9146	0.65571	4.69874e-32		Pex3	-6.42864	-0.724436	3.32638e-10
Rnf145	11.8594	1.63312	9.01733e-32		Casd1	-6.4289	-1.59787	3.32134e-10
Hivep1	11.849	1.63791	1.01959e-31		Arhgap39	-6.42985	-2.22513	3.30126e-10
Plekhf2	11.7853	0.649868	2.16658e-31		Fbxo28	-6.43196	-0.753575	3.25639e-10
Jdp2	11.7821	3.31243	2.24946e-31		Acaca	-6.43241	-2.03178	3.24739e-10
Pgap2	11.7734	0.599577	2.48973e-31		Snip1	-6.43274	-1.40066	3.24099e-10
9330175E14Rik	11.7707	2.66225	2.57184e-31		Ddah2	-6.43526	-1.20927	3.1882e-10
Trim34a	11.7163	1.81668	4.8689e-31		Diaph3	-6.43714	-1.02057	3.15008e-10
Gosr1	11.7135	1.02819	5.02802e-31		5730409E04Rik	-6.44012	-2.02159	3.09075e-10
AC125149.3	11.6983	6.65076	5.99244e-31		Cdkal1	-6.44105	-1.57643	3.07239e-10
Plpp1	11.6952	2.9997	6.21449e-31		Mthfd1l	-6.44426	-1.23163	3.00911e-10
Insl6	11.6556	1.05754	9.8749e-31		1810024B03Rik	-6.44613	-1.37375	2.97343e-10
Gmppb	11.6465	1.0812	1.09735e-30		Tfb2m	-6.4518	-1.97812	2.86535e-10
Tiprl	11.6223	0.773556	1.45042e-30		Mcm10	-6.45629	-1.40407	2.78211e-10
4930453N24Rik	11.6055	0.830266	1.76225e-30		Atf7ip	-6.45856	-1.09295	2.74185e-10
F10	11.5833	3.09323	2.27913e-30		Patz1	-6.46056	-2.21683	2.70731e-10
Tmem229b	11.5828	1.2595	2.29128e-30		Wdtc1	-6.46145	-1.5166	2.6921e-10
Rin2	11.5607	0.827425	2.96007e-30		Psd3	-6.47399	-1.58228	2.48093e-10
Ubd	11.5418	9.80474	3.68127e-30		Armc10	-6.47413	-0.784945	2.47914e-10
Foxp4	11.4842	2.27498	7.16058e-30		Zyg11b	-6.47545	-1.10905	2.45813e-10
P4ha1	11.4403	0.753593	1.1812e-29		Aktip	-6.47574	-0.775658	2.45382e-10
Clic5	11.4352	6.03575	1.25153e-29		Lcorl	-6.477	-1.35631	2.43479e-10
Mcur1	11.4351	0.630567	1.25361e-29		Baz2b	-6.48151	-0.632884	2.36442e-10
Cul2	11.4247	1.08874	1.40903e-29		Foxj3	-6.4845	-1.46989	2.31889e-10
Dpf2	11.3971	0.696496	1.93073e-29		2610318N02Rik	-6.48644	-1.35619	2.29018e-10
Notch1	11.3894	1.15498	2.1069e-29		Tsr2	-6.4891	-1.04161	2.25094e-10
Ttc39b	11.3639	1.82223	2.81323e-29		Pus7	-6.48924	-2.756	2.24931e-10
Aim1	11.3264	1.2583	4.30567e-29		Scap	-6.48972	-0.951242	2.24252e-10
Zfp811	11.3093	7.64995	5.21896e-29		Cramp1l	-6.4901	-1.30868	2.2373e-10
Gmfg	11.3072	0.595636	5.34416e-29		Ttc17	-6.49216	-1.29975	2.2078e-10
Ccng2	11.2801	1.44735	7.25247e-29		Kdsr	-6.49674	-1.97882	2.1423e-10
Zmynd15	11.2147	3.69407	1.51529e-28		Enho	-6.50179	-3.08736	2.07298e-10
Trps1	11.1783	0.983356	2.27551e-28		Thap4	-6.50307	-1.12136	2.05581e-10
Adora2b	11.1694	2.20647	2.51272e-28		Trmt12	-6.50732	-1.28811	1.99924e-10
Ier3	11.1617	0.922025	2.73957e-28		Ccdc180	-6.50753	-1.01263	1.99687e-10
Vps54	11.1601	1.17655	2.78867e-28		Gpatch8	-6.50808	-0.719321	1.98991e-10
Stard5	11.1526	0.958026	3.02943e-28		Dnajb9	-6.51029	-1.10963	1.9612e-10
Trim21	11.1508	2.71121	3.08809e-28		Foxn2	-6.51052	-0.84337	1.95864e-10
Atp8a1	11.0802	1.00752	6.76864e-28		Fbxo8	-6.51264	-0.738121	1.93148e-10
Aebp2	11.0228	0.884438	1.27268e-27		Phactr4	-6.51366	-1.25211	1.91877e-10
Adrbk2	10.9872	2.6486	1.88138e-27		Tbrg4	-6.51492	-0.788352	1.90344e-10
Prex1	10.9716	0.820802	2.23522e-27		Cdip1	-6.5151	-1.42991	1.90162e-10
Tspyl1	10.9564	0.755904	2.64098e-27		Pcm1	-6.51544	-0.656834	1.89761e-10
Phf6	10.9413	1.13844	3.1103e-27		Tmem64	-6.51734	-2.73251	1.87408e-10
Notch2	10.8988	1.1951	4.9503e-27		Map3k11	-6.51736	-0.640477	1.87408e-10
BC051226	10.8656	1.26089	7.10108e-27		Nr2c2	-6.51914	-1.52334	1.85282e-10
Plpp3	10.8623	2.30665	7.35437e-27		Rhot2	-6.5288	-1.84361	1.73784e-10
Csrnp1	10.8355	2.33556	9.83343e-27		Vps51	-6.53013	-0.653432	1.72279e-10
Pdk3	10.8084	1.21121	1.31754e-26		Zswim8	-6.53093	-0.932417	1.714e-10
Hacd2	10.7836	0.786083	1.72006e-26		B3galt6	-6.53539	-1.68558	1.66434e-10
Whsc1l1	10.7515	0.730197	2.4284e-26		2510046G10Rik	-6.53601	-2.37184	1.65807e-10
Arid4a	10.7302	1.04681	3.04985e-26		Lrrc8b	-6.53764	-1.30849	1.64079e-10
Cd38	10.7144	4.48166	3.61322e-26		Mcph1	-6.53826	-2.83742	1.6343e-10
Jarid2	10.6777	1.4196	5.35577e-26		Nup88	-6.53909	-0.67876	1.62588e-10
Tyk2	10.6734	1.22902	5.6012e-26		Zfp367	-6.54244	-1.94975	1.59014e-10
Lcn2	10.645	4.79361	7.58248e-26		Rara	-6.54389	-1.76754	1.57507e-10
Maff	10.6354	1.68291	8.40435e-26		Mdc1	-6.54925	-3.01068	1.51988e-10
Osgin2	10.6006	1.17013	1.21298e-25		Itfg2	-6.54942	-2.16739	1.51841e-10
Orai2	10.5864	1.11773	1.41112e-25		Bcs1l	-6.5529	-1.80738	1.48492e-10
Ece2	10.5571	0.627701	1.9229e-25		Mepce	-6.56581	-1.11909	1.36282e-10
Mmp12	10.5137	0.837673	3.03761e-25		Eif2b3	-6.58019	-1.16052	1.23778e-10
Dtd1	10.4441	1.26514	6.30639e-25		Prss16	-6.5804	-1.90765	1.23629e-10
Ppm1b	10.438	0.79975	6.72308e-25		Gfra4	-6.58334	-1.7271	1.21256e-10
Cish	10.4336	5.08727	7.04422e-25		Dip2b	-6.58795	-0.715084	1.17593e-10
Gm26522	10.4314	3.13193	7.20511e-25		Ints3	-6.58802	-1.37894	1.17561e-10
Ciita	10.3936	5.4113	1.06892e-24		Tbc1d24	-6.58869	-1.83076	1.17051e-10
Ppp1r12a	10.3918	0.894261	1.08914e-24		Inpp4a	-6.59545	-1.09363	1.11927e-10
Ms4a6b	10.3843	0.668825	1.17706e-24		Tmem107	-6.59602	-1.50672	1.11519e-10
Slc30a4	10.352	2.07681	1.64195e-24		Fahd1	-6.5963	-2.16427	1.11333e-10
Rnf139	10.3481	0.937677	1.70883e-24		Sfswap	-6.59768	-0.718383	1.10321e-10
Cd72	10.3162	0.958687	2.37697e-24		Vps11	-6.59938	-0.80349	1.09089e-10
Tmem67	10.2877	2.95021	3.18063e-24		Polk	-6.60124	-2.37186	1.07745e-10
Fbxo4	10.2863	1.02749	3.22648e-24		Pik3ca	-6.60501	-0.78079	1.0506e-10
Lyrm1	10.2794	1.22289	3.46208e-24		Slc38a7	-6.60574	-0.594388	1.04587e-10
Hivep3	10.2693	1.00821	3.84232e-24		Osgin1	-6.60919	-1.96585	1.02194e-10
Axl	10.1978	1.2437	7.97498e-24		Rnf219	-6.61298	-2.34189	9.96522e-11
Agtrap	10.156	0.706631	1.21717e-23		Qser1	-6.61327	-2.38489	9.94738e-11
Abcg1	10.1559	1.63479	1.21854e-23		Med23	-6.61469	-1.54133	9.85445e-11
Trip10	10.1351	1.53671	1.50389e-23		Tyw1	-6.61505	-1.62093	9.83221e-11
Zfp945	10.1062	1.41335	2.0143e-23		Htr2b	-6.6155	-1.33245	9.80429e-11
Gpr141	10.0723	2.23378	2.8396e-23		Coa7	-6.61607	-0.832305	9.76845e-11
Aig1	10.0721	1.09377	2.84329e-23		Pacrgl	-6.61963	-1.09867	9.53789e-11
Parp3	10.0612	1.05672	3.17254e-23		G2e3	-6.62195	-2.21451	9.39142e-11
Rnase6	10.0366	1.83538	4.05848e-23		Cox16	-6.62584	-0.719808	9.15098e-11
Ankib1	10.0268	1.00446	4.47639e-23		Osbp	-6.62931	-1.27007	8.93992e-11
Hibadh	10.0063	0.586345	5.50946e-23		Krt10	-6.63032	-1.0655	8.88286e-11
Treml2	9.97814	1.15108	7.29661e-23		Drg2	-6.6337	-0.745976	8.68463e-11
Ero1l	9.91725	0.807975	1.33697e-22		D230025D16Rik	-6.63426	-1.30355	8.65382e-11
2610002M06Rik	9.91372	0.992427	1.38464e-22		Fam168a	-6.63536	-1.71351	8.5925e-11
Mfsd7a	9.90911	3.00007	1.44929e-22		Tmem186	-6.64027	-2.30887	8.31761e-11
Trim26	9.90081	0.793642	1.5734e-22		Trim33	-6.64795	-1.48954	7.89846e-11
Ythdf1	9.89856	0.724681	1.6087e-22		Psmg1	-6.64833	-0.816157	7.87962e-11
Pwp1	9.86878	1.07575	2.15844e-22		Gm13251	-6.65092	-0.67051	7.74355e-11
Bcl2a1c	9.86636	3.3015	2.2099e-22		Trub1	-6.65246	-2.59168	7.666e-11
Lrch1	9.8492	1.58859	2.61958e-22		Dync1li2	-6.66067	-0.654736	7.25536e-11
Casp7	9.8404	0.819275	2.85592e-22		Acox3	-6.66343	-0.728154	7.12285e-11
Ttc9c	9.82975	0.888035	3.17017e-22		Pik3c2a	-6.66808	-0.995004	6.9049e-11
Ncoa5	9.82023	1.19244	3.47962e-22		Cnot10	-6.67171	-1.46327	6.73754e-11
2500002B13Rik	9.80481	1.89693	4.04523e-22		Man2a2	-6.67197	-2.22794	6.72827e-11
Kars	9.80324	0.586718	4.10647e-22		Ccnh	-6.67432	-0.73858	6.6239e-11
Actr10	9.78001	0.644784	5.15452e-22		Txnrd2	-6.67771	-0.667096	6.47641e-11
Whamm	9.77494	1.43212	5.41594e-22		Impa2	-6.68563	-0.930853	6.13817e-11
Gm12840	9.76817	3.00999	5.78741e-22		Oma1	-6.69107	-1.07876	5.91752e-11
Tdrd7	9.72893	1.36836	8.48018e-22		Chd3	-6.6913	-1.27665	5.90959e-11
Tuba1a	9.66488	0.684396	1.57767e-21		Mbd6	-6.69219	-1.45048	5.87455e-11
Mul1	9.65501	0.967187	1.73439e-21		Slc35a1	-6.69679	-1.27543	5.69385e-11
Slc4a7	9.65426	1.11504	1.74654e-21		Dnttip2	-6.70464	-0.585491	5.40247e-11
Leng1	9.61963	0.69183	2.43733e-21		Tbl3	-6.70581	-0.84773	5.36021e-11
Ptges	9.612	4.33443	2.62189e-21		Pnpo	-6.70727	-1.48493	5.30925e-11
Sgk3	9.60326	0.691934	2.85042e-21		Stau2	-6.7152	-0.775254	5.03121e-11
Il12rb1	9.60028	5.64953	2.93148e-21		Galnt4	-6.71812	-2.05111	4.93237e-11
Ranbp2	9.59567	0.84942	3.06321e-21		Slc52a2	-6.71881	-0.960739	4.90999e-11
Hist3h2a	9.54528	0.872481	4.95758e-21		Arsb	-6.72063	-0.809264	4.85017e-11
Prr5l	9.53861	1.38087	5.28142e-21		Cdc73	-6.72675	-0.803396	4.65336e-11
Gbp8	9.52886	3.72397	5.79541e-21		Pja2	-6.72956	-0.760229	4.56594e-11
Rffl	9.50342	1.56896	7.3807e-21		Prps1	-6.73257	-0.787897	4.47516e-11
Scfd1	9.46667	0.846875	1.04565e-20		Fosl2	-6.73466	-1.302	4.413e-11
Kremen1	9.44918	1.5634	1.23306e-20		Gm13139	-6.74101	-0.746091	4.22536e-11
Ppm1k	9.43822	2.30509	1.36798e-20		Tspan5	-6.74655	-1.46904	4.07018e-11
Stau1	9.43529	0.842323	1.4065e-20		Irf3	-6.74766	-0.734905	4.04007e-11
Irak3	9.43188	1.35651	1.45139e-20		Lrrk1	-6.74918	-1.20475	3.99874e-11
Lmbrd1	9.36008	0.653314	2.85134e-20		Cops7b	-6.74944	-0.876563	3.99238e-11
Mcmbp	9.33263	0.637362	3.68325e-20		Klhdc3	-6.75053	-0.666075	3.96331e-11
Cdyl2	9.31887	1.72908	4.18808e-20		Zfand1	-6.75075	-1.84678	3.95796e-11
Arel1	9.26375	1.14652	6.99167e-20		Phf2	-6.75383	-2.15836	3.87565e-11
Ncoa7	9.24567	0.794601	8.26588e-20		Ppm1f	-6.75449	-1.74153	3.8589e-11
Pnpla2	9.24433	0.799883	8.36858e-20		Ftsj2	-6.76361	-1.59963	3.6255e-11
Marco	9.20962	4.06039	1.15221e-19		Slc4a2	-6.76551	-0.625196	3.58032e-11
Wdr20rt	9.20454	27.1819	1.20681e-19		Mysm1	-6.77222	-0.844749	3.41952e-11
Gm4841	9.14397	27.4204	2.10468e-19		Cbr1	-6.77276	-0.828096	3.40823e-11
Zcchc2	9.13052	1.16786	2.37901e-19		Ncapg	-6.77601	-3.31592	3.33314e-11
AI837181	9.12147	0.809753	2.58255e-19		Sart3	-6.77957	-1.04072	3.25395e-11
Tmem202	9.08956	1.38783	3.45712e-19		Tbc1d12	-6.78256	-1.74401	3.18918e-11
Ankrd33b	9.0721	0.749985	4.04728e-19		Camsap2	-6.78463	-1.68353	3.14432e-11
Cds1	9.05506	1.09729	4.72361e-19		Kctd20	-6.78525	-0.722819	3.13204e-11
RP23-172P1.4	9.03717	4.06881	5.55705e-19		Katnb1	-6.78928	-1.28548	3.04645e-11
Trim36	9.00504	2.82195	7.42891e-19		Fam172a	-6.79334	-0.627718	2.96303e-11
Pnp2	9.00417	4.77956	7.48576e-19		Col4a3bp	-6.79504	-0.844085	2.92901e-11
Clec4n	8.99813	0.871244	7.9019e-19		Fgd2	-6.79804	-0.994042	2.86966e-11
Lancl2	8.9798	0.912417	9.30464e-19		Uxs1	-6.80247	-0.616522	2.78396e-11
Serpine1	8.96065	2.85666	1.10578e-18		Tars2	-6.80285	-0.942572	2.77717e-11
Klf3	8.95108	0.686128	1.20484e-18		Cracr2b	-6.8061	-2.75897	2.71573e-11
Fpr1	8.91716	6.92264	1.63195e-18		Adgre5	-6.81014	-1.62772	2.64099e-11
Snd1	8.90335	0.622535	1.84752e-18		Zfp516	-6.81424	-1.33142	2.56785e-11
Hivep2	8.89763	1.45582	1.94477e-18		Slx1b	-6.81443	-3.09776	2.56496e-11
Agpat4	8.86604	0.894818	2.5722e-18		Spata24	-6.81516	-1.13708	2.55255e-11
Snrnp35	8.85753	0.862414	2.77268e-18		Sec61a2	-6.81882	-1.08442	2.48928e-11
Rbpms	8.84982	1.347	2.96737e-18		Akap10	-6.82601	-1.54063	2.36866e-11
Fbxl5	8.77488	0.83481	5.7362e-18		Ctr9	-6.82681	-1.05624	2.35604e-11
Filip1l	8.75896	1.32932	6.59727e-18		Gm10263	-6.82715	-0.586809	2.35084e-11
Spata13	8.74394	2.26946	7.52743e-18		Ppwd1	-6.82997	-1.74749	2.30559e-11
Armcx3	8.72391	0.694731	8.96702e-18		Cspp1	-6.83042	-1.27429	2.29929e-11
Papd7	8.71324	1.30447	9.84289e-18		Cep57l1	-6.83078	-3.23745	2.29394e-11
Tbk1	8.68113	0.656006	1.30232e-17		B430306N03Rik	-6.8313	-0.60875	2.28611e-11
Daam1	8.67511	1.63315	1.37203e-17		Tifab	-6.83424	-0.903517	2.24064e-11
Ripk3	8.66896	1.13311	1.44682e-17		Haus5	-6.83486	-2.06939	2.23138e-11
Fam46a	8.62965	0.839432	2.03523e-17		Tfam	-6.83555	-0.880026	2.22108e-11
Pvrl4	8.61631	1.86633	2.28298e-17		Eml3	-6.83583	-1.18775	2.21725e-11
Lrrc8c	8.61054	0.997995	2.39862e-17		Mroh1	-6.83628	-0.667284	2.21075e-11
Il18rap	8.60755	4.45347	2.46082e-17		Mob3a	-6.83968	-0.686073	2.15969e-11
Fscn1	8.58198	4.38674	3.06625e-17		1700003F12Rik	-6.84207	-1.13186	2.12445e-11
Bst1	8.54911	1.64208	4.06698e-17		Hps4	-6.86058	-1.17298	1.86766e-11
Fut8	8.50997	1.10668	5.67527e-17		Ascc2	-6.86761	-0.963352	1.77822e-11
Frmd4a	8.47311	0.856307	7.77773e-17		Prpsap2	-6.86784	-1.26364	1.77577e-11
Fam188a	8.47153	0.639106	7.88162e-17		4931406C07Rik	-6.87232	-0.951513	1.72194e-11
Rgcc	8.46934	1.93419	8.02391e-17		Ap3s2	-6.8765	-0.770727	1.67249e-11
Hbegf	8.41522	2.50389	1.26507e-16		Chfr	-6.87736	-0.913403	1.66271e-11
Ubl7	8.41142	0.713223	1.30647e-16		Uap1	-6.8778	-0.778775	1.65801e-11
Pik3ap1	8.4108	1.52968	1.31311e-16		Helz	-6.89173	-1.13483	1.50464e-11
Ift172	8.40558	1.87625	1.37188e-16		Pkd2	-6.89885	-1.71531	1.43198e-11
Dck	8.38584	0.588802	1.61904e-16		Cdkn2d	-6.90307	-0.591057	1.39037e-11
Pfkl	8.38034	0.699822	1.69567e-16		Brip1	-6.90345	-1.50057	1.3872e-11
Ago3	8.36987	0.909417	1.85079e-16		Upf3a	-6.90485	-0.652009	1.37442e-11
Seh1l	8.35644	0.624492	2.06916e-16		Drosha	-6.90701	-1.40795	1.35393e-11
Zfp281	8.3502	0.886918	2.18043e-16		Ppfia1	-6.9072	-0.825976	1.35238e-11
Akt3	8.14938	1.18111	1.15009e-15		Ndufaf7	-6.90896	-1.66914	1.33595e-11
Arg2	8.14472	7.21927	1.19423e-15		Socs4	-6.91185	-0.823096	1.30983e-11
Tet2	8.03074	1.06402	3.00265e-15		Ddx55	-6.91226	-1.37654	1.30627e-11
Gm16181	7.99382	3.83565	4.03325e-15		Arid2	-6.91501	-1.20391	1.28145e-11
Serpinb1a	7.98107	2.25946	4.46673e-15		Agbl3	-6.92025	-2.54989	1.23595e-11
Asb13	7.9718	1.53458	4.81148e-15		Ccdc43	-6.92042	-0.928636	1.23469e-11
Tceanc2	7.91501	0.720319	7.55787e-15		Tec	-6.92078	-0.92252	1.23177e-11
Mina	7.91373	0.916168	7.63425e-15		Ncdn	-6.92592	-1.18852	1.18863e-11
Adgrg6	7.87404	2.6393	1.04378e-14		Galnt12	-6.92668	-2.14863	1.1825e-11
Cfb	7.84656	7.37544	1.29727e-14		Fam78a	-6.92844	-3.16006	1.1681e-11
Slc25a12	7.83441	0.624275	1.42591e-14		Nup107	-6.92972	-2.49018	1.15782e-11
Cd82	7.8273	0.701144	1.50848e-14		Nt5c2	-6.92975	-0.76345	1.15777e-11
Fbxw11	7.82302	0.588932	1.55972e-14		Acyp1	-6.93221	-0.668169	1.13831e-11
Pde1b	7.74638	0.990374	2.83382e-14		2010320M18Rik	-6.93343	-0.963573	1.1287e-11
Wdr37	7.73753	0.871504	3.03481e-14		Pigf	-6.94196	-0.961944	1.06308e-11
Akna	7.73373	0.967381	3.12621e-14		Ankrd9	-6.95281	-3.23922	9.85171e-12
Nabp1	7.69769	0.895497	4.1344e-14		Armt1	-6.95549	-1.89486	9.66823e-12
Napsa	7.69193	0.768785	4.32287e-14		Mad1l1	-6.95779	-1.41997	9.51757e-12
Trim56	7.68056	0.982827	4.7163e-14		Gm6483	-6.95881	-1.06251	9.45085e-12
Zdhhc2	7.63818	2.50733	6.52165e-14		Ctu2	-6.9613	-1.03547	9.28721e-12
Wfdc18	7.62046	1.67029	7.46774e-14		Eif4g3	-6.96608	-0.592246	8.97854e-12
Tfec	7.61529	0.720626	7.7643e-14		Tsc22d2	-6.96895	-1.05422	8.79912e-12
Ccr5	7.61296	1.21319	7.9007e-14		Rdh13	-6.96904	-2.56394	8.79549e-12
Mob1b	7.53675	0.622544	1.40943e-13		Uqcc1	-6.96971	-1.00969	8.75522e-12
4933430I17Rik	7.50913	1.72266	1.73517e-13		Rab3gap1	-6.97468	-0.909332	8.45521e-12
Pi4k2b	7.46637	0.923846	2.39506e-13		Sppl2b	-6.9848	-1.48937	7.87347e-12
Mrpl39	7.45939	0.637428	2.52278e-13		Wdr46	-6.99001	-1.01907	7.58848e-12
Sh3bp4	7.43138	2.74041	3.10634e-13		Ttc13	-6.99008	-0.89569	7.58627e-12
H2-M2	7.42312	4.42823	3.30228e-13		Fdft1	-6.99568	-0.773202	7.29225e-12
Pigv	7.35893	1.25504	5.32162e-13		Timm21	-6.99699	-1.32677	7.2257e-12
Setdb2	7.14453	1.74863	2.53561e-12		Tmx3	-7.007	-0.610845	6.73016e-12
Nod2	7.12668	3.21496	2.88176e-12		Nfatc2	-7.0075	-1.10079	6.70746e-12
Rab3ip	7.11674	1.56066	3.09158e-12		Ttk	-7.0075	-3.94948	6.70746e-12
Erap1	7.10606	0.880989	3.33835e-12		Pspc1	-7.00954	-1.0269	6.61308e-12
Armcx6	7.09836	3.23794	3.52803e-12		Erlin1	-7.01676	-0.724994	6.28776e-12
Rbm43	7.09475	0.795634	3.61919e-12		Kif4	-7.01714	-1.64436	6.27195e-12
Mapkbp1	7.08815	1.88473	3.79221e-12		Lcmt1	-7.01808	-0.731123	6.23274e-12
Ecm1	7.02544	0.623879	5.92112e-12		Zbed4	-7.01896	-1.31866	6.1948e-12
2310001H17Rik	7.00287	0.678915	6.93029e-12		Mms19	-7.02064	-1.14934	6.12216e-12
Clk3	6.95725	0.592213	9.5519e-12		Ppp1r37	-7.02133	-1.14153	6.09317e-12
Ccdc88b	6.95641	0.830828	9.60753e-12		Ndst1	-7.02181	-1.99015	6.07333e-12
Slc25a17	6.95138	0.599567	9.95043e-12		Gm16586	-7.02228	-1.57609	6.0543e-12
Oaf	6.93639	1.88135	1.10557e-11		Slc39a10	-7.0235	-1.75856	6.00256e-12
St3gal3	6.92301	1.29475	1.21302e-11		Aaas	-7.02693	-1.5601	5.85959e-12
Vezt	6.92011	0.7176	1.2369e-11		Pdgfa	-7.02819	-0.711208	5.80804e-12
Zc3h12c	6.8918	2.22312	1.50421e-11		Abhd2	-7.03305	-1.47318	5.61161e-12
Dtx2	6.86964	1.18704	1.75389e-11		Btbd10	-7.03311	-0.946903	5.60997e-12
Enpp4	6.83154	3.43465	2.28271e-11		Las1l	-7.03372	-1.28433	5.58682e-12
Rnf24	6.81735	1.95395	2.51436e-11		B4gat1	-7.0346	-1.26902	5.55275e-12
Csf3r	6.77824	1.78444	3.28341e-11		Erf	-7.03464	-1.3153	5.5525e-12
Pdgfb	6.76444	0.991795	3.60621e-11		Galnt10	-7.03547	-1.18706	5.52069e-12
Lpcat2	6.76439	0.612554	3.60679e-11		Nt5dc3	-7.03989	-2.68291	5.35036e-12
Xrn1	6.73437	0.762728	4.42105e-11		Tmem180	-7.04388	-0.853252	5.20236e-12
Gm12216	6.71479	2.34468	5.04455e-11		Aifm1	-7.04677	-1.00096	5.0977e-12
Slfn3	6.67194	2.35892	6.72854e-11		Smg5	-7.04988	-0.998322	4.98704e-12
Fam129a	6.66283	0.892946	7.15085e-11		Cep44	-7.05849	-2.07871	4.68964e-12
Hipk2	6.59535	0.667613	1.11984e-10		Ibtk	-7.06651	-1.69621	4.42745e-12
Kdr	6.55582	1.3484	1.45642e-10		Slc2a3	-7.06938	-3.04999	4.33776e-12
Rras2	6.54948	1.91297	1.51818e-10		Zfp280d	-7.07512	-1.69386	4.16283e-12
Ticam2	6.53871	1.31691	1.62971e-10		Trp53rka	-7.07652	-1.08537	4.12186e-12
Slc25a25	6.53459	0.884609	1.67288e-10		Pias2	-7.07828	-1.20449	4.0706e-12
Slc33a1	6.52173	0.855492	1.82142e-10		Acsl3	-7.08721	-3.73226	3.81708e-12
Swap70	6.49719	0.601132	2.13649e-10		Nelfcd	-7.09116	-1.31276	3.71221e-12
Phxr4	6.47033	1.55616	2.5404e-10		Cand1	-7.09333	-0.727323	3.65497e-12
Tmco3	6.46262	0.739378	2.67279e-10		Taf1	-7.097	-1.20106	3.56159e-12
Mocs1	6.46188	1.04401	2.68493e-10		Ubfd1	-7.09762	-0.695495	3.54632e-12
Zfp961	6.4456	1.42974	2.98338e-10		Aasdhppt	-7.11651	-0.836192	3.09598e-12
Plac8	6.43756	2.07417	3.14268e-10		Dhx33	-7.11748	-2.77176	3.07559e-12
Armc8	6.41009	0.639019	3.74738e-10		Traf3ip3	-7.1205	-1.98757	3.01007e-12
Parp4	6.40109	0.831181	3.97149e-10		Dnajc18	-7.12118	-0.81766	2.99599e-12
Stat5a	6.39818	0.975136	4.04469e-10		Map2k7	-7.12182	-1.0934	2.98273e-12
Socs7	6.37174	0.941714	4.79504e-10		Trappc13	-7.12531	-0.706365	2.90928e-12
Birc2	6.35833	1.11579	5.228e-10		1500011B03Rik	-7.12652	-0.777301	2.88443e-12
Optn	6.30357	0.994794	7.40687e-10		Shc1	-7.12752	-0.6915	2.86468e-12
Plekha5	6.26304	1.28866	9.57848e-10		B630019K06Rik	-7.13302	-2.36411	2.7531e-12
Pdss1	6.25355	0.888043	1.01736e-09		Smarca2	-7.13592	-1.58878	2.69615e-12
5430427O19Rik	6.21708	0.70867	1.27976e-09		Ckap2	-7.13895	-4.59271	2.63803e-12
Plekhn1	6.17203	1.4434	1.69525e-09		Mrrf	-7.13919	-1.35457	2.63393e-12
Prelid2	6.17172	0.822889	1.69827e-09		Hdhd2	-7.14399	-0.787158	2.54499e-12
Nr1h3	6.16764	0.950958	1.74201e-09		Asf1a	-7.14897	-0.598677	2.45591e-12
Zc2hc1a	6.0774	0.840289	3.04119e-09		Rnmtl1	-7.15188	-2.26751	2.405e-12
Aff1	6.05581	0.703621	3.47407e-09		Pip4k2c	-7.15238	-0.865683	2.39673e-12
Klf7	6.05552	0.620421	3.47979e-09		Erlin2	-7.15253	-0.848253	2.3945e-12
Zswim4	6.0308	1.41163	4.0495e-09		Sptbn1	-7.1591	-0.610458	2.28442e-12
N4bp2l1	6.02615	0.757616	4.16691e-09		Hsf1	-7.15983	-1.55661	2.27283e-12
Brdt	6.02413	1.53148	4.21857e-09		Coq5	-7.1614	-0.823156	2.24782e-12
Apaf1	5.98541	0.689286	5.33413e-09		Dusp22	-7.16175	-0.633267	2.24262e-12
Lnpep	5.95537	1.54105	6.37679e-09		Sec24c	-7.16202	-0.795692	2.23857e-12
Gm7676	5.93451	1.39084	7.22601e-09		Gpr137	-7.16258	-0.828031	2.23001e-12
Ube2e2	5.90208	0.999352	8.77517e-09		Eef2k	-7.16344	-3.95672	2.21645e-12
Dusp16	5.89714	1.31087	9.03234e-09		Dip2a	-7.16717	-2.35305	2.1573e-12
Gramd3	5.88222	0.994774	9.87313e-09		Impad1	-7.17156	-0.637317	2.09008e-12
Mob3c	5.86757	0.686384	1.07615e-08		Gnpnat1	-7.17366	-0.70924	2.05924e-12
Rabgef1	5.8406	0.619204	1.26275e-08		Itgb3bp	-7.1776	-0.755469	2.00159e-12
Zfp617	5.82085	0.963611	1.41971e-08		Cpsf4	-7.17763	-1.70691	2.0015e-12
Hspa2	5.78674	2.04974	1.73579e-08		Wipi2	-7.18709	-0.688384	1.86849e-12
Ascc3	5.7776	0.614468	1.83115e-08		Bcl2l13	-7.18829	-1.34012	1.85278e-12
Ndrg1	5.72877	0.752206	2.4326e-08		Soga1	-7.19016	-2.64253	1.828e-12
Stat5b	5.71748	0.889121	2.59474e-08		Guf1	-7.19505	-1.60252	1.76438e-12
Slc30a6	5.63329	0.816028	4.21148e-08		Icmt	-7.196	-1.56847	1.75249e-12
Pmaip1	5.59874	1.17216	5.12796e-08		Suclg2	-7.19614	-0.710735	1.75108e-12
Gm7160	5.43865	1.34714	1.25172e-07		Kif13a	-7.20185	-2.97326	1.68039e-12
AI504432	5.42237	1.35118	1.3692e-07		Mto1	-7.20724	-1.46611	1.61619e-12
Ttc39c	5.40671	0.957989	1.49188e-07		Gmcl1	-7.20796	-1.08227	1.60794e-12
Ccr3	5.39606	1.6053	1.58151e-07		Esyt2	-7.2107	-1.34031	1.57634e-12
Slc25a37	5.38697	0.613202	1.66275e-07		Atn1-1	-7.21118	-1.42964	1.57107e-12
Acvrl1	5.35432	0.86366	1.9874e-07		Tbc1d14	-7.21191	-0.681857	1.56304e-12
Pdpn	5.31845	0.679661	2.41408e-07		Cars2	-7.2127	-1.46411	1.55426e-12
Ift57	5.28381	0.814175	2.90721e-07		Dusp12	-7.21434	-1.11569	1.53594e-12
Sik3	5.28302	0.644215	2.91937e-07		Bend4	-7.21745	-3.93585	1.50184e-12
Homer1	5.24617	0.979994	3.5558e-07		Pag1	-7.21747	-1.93189	1.50184e-12
Ddhd1	5.23625	1.25466	3.7491e-07		Nlrc3	-7.21818	-2.51988	1.49447e-12
Stim2	5.19763	0.718033	4.59844e-07		Faap24	-7.21854	-1.38173	1.4908e-12
Atp11a	5.10919	0.630725	7.3053e-07		Mfn2	-7.21896	-0.958333	1.48656e-12
Zfp260	5.08311	0.6295	8.35479e-07		BC003331	-7.22169	-0.670661	1.45731e-12
Plcl2	5.06342	0.646048	9.25367e-07		Fam234a	-7.22304	-0.650884	1.44323e-12
Pla2g7	5.03191	1.23253	1.08748e-06		Mfap1a	-7.22318	-1.09801	1.44206e-12
Larp1b	4.99734	0.63961	1.2955e-06		Dpp8	-7.23197	-0.80235	1.35191e-12
Zbtb5	4.79667	1.3717	3.51413e-06		Ptcd2	-7.23234	-0.921474	1.34858e-12
Palld	4.7644	1.29834	4.11261e-06		AK010878	-7.24098	-0.918929	1.26616e-12
Braf	4.73958	0.64542	4.63549e-06		Snrk	-7.24703	-1.34021	1.21114e-12
Eml2	4.6895	0.685212	5.90154e-06		Frmd4b	-7.255	-0.705801	1.14241e-12
Tmem110	4.60204	0.777783	8.93486e-06		Tbc1d7	-7.25501	-0.858302	1.14241e-12
Asns	4.535	0.620768	1.22163e-05		Zc3h13	-7.2557	-0.67136	1.13692e-12
Ric1	4.52402	0.792588	1.28537e-05		Pck2	-7.25624	-2.36551	1.13267e-12
A930007I19Rik	4.50217	0.909792	1.42005e-05		Tex10	-7.25646	-1.13285	1.13102e-12
Acp5	4.48522	0.894014	1.534e-05		Hexim1	-7.25812	-1.28338	1.11747e-12
Smpdl3b	4.44918	1.01096	1.8081e-05		Atrn	-7.26573	-1.42611	1.05658e-12
Trim5	4.39415	1.28129	2.31352e-05		Pias3	-7.26882	-2.39233	1.03288e-12
Dapp1	4.3734	0.693455	2.54125e-05		Hira	-7.27401	-1.43219	9.9439e-13
Ticam1	4.32618	0.803477	3.13231e-05		Insig1	-7.27512	-0.596999	9.86481e-13
Ddx10	4.30143	0.608947	3.49407e-05		Mtg1	-7.27596	-1.32359	9.80516e-13
Fchsd2	4.26665	0.609354	4.06228e-05		2610301B20Rik	-7.27607	-2.38772	9.79968e-13
Zfp429	4.23399	1.05272	4.68191e-05		Med20	-7.27636	-1.1948	9.78041e-13
Mafk	4.21361	0.714891	5.10843e-05		Ankrd13c	-7.2807	-0.680631	9.47292e-13
Cpq	4.16958	0.58895	6.16317e-05		Mplkip	-7.28073	-0.753782	9.47247e-13
Batf3	4.15749	0.684217	6.48912e-05		Pbx3	-7.2825	-2.93297	9.35142e-13
Scarf1	4.15078	1.22192	6.67829e-05		Hs1bp3	-7.28519	-1.26892	9.16819e-13
Abhd18	4.02953	0.975636	0.00011107		Slc25a28	-7.28685	-1.10356	9.05791e-13
B4galt3	3.95249	0.59942	0.000152615		Gpn3	-7.28744	-1.67114	9.02039e-13
Ppp2r5b	3.90503	0.670574	0.000185054		Aimp2	-7.28962	-0.804975	8.87764e-13
S100a9	3.90479	0.623815	0.000185212		Orc5	-7.28962	-1.80067	8.87764e-13
Ppargc1b	3.85044	1.06094	0.000230259		Atad5	-7.29513	-3.5332	8.52868e-13
Fam114a1	3.72537	1.02698	0.000375873		Brix1	-7.29622	-0.591743	8.46174e-13
Ap3m2	3.67433	0.703453	0.000455809		Nf1	-7.29843	-0.747957	8.32553e-13
Pik3r6	3.6165	0.66162	0.000567111		Ska3	-7.30296	-4.20164	8.05333e-13
Atp6v0c	3.60849	0.751942	0.000584079		Fxn	-7.30412	-0.836116	7.98595e-13
Gmeb2	3.45954	0.702035	0.00100937		Ncoa3	-7.30866	-0.658265	7.72205e-13
Prmt10	3.424	0.586494	0.00114637		Ankra2	-7.31157	-0.830458	7.55854e-13
Errfi1	3.39455	0.933549	0.00127292		Pcnxl4	-7.31689	-0.961966	7.26782e-13
Maml2	3.33671	0.728003	0.00156007		Wbscr22	-7.317	-0.612151	7.26373e-13
A230028O05Rik	3.3032	0.722185	0.00175292		Bard1	-7.32408	-4.10101	6.89296e-13
Flrt2	3.16546	0.626085	0.002797		Sh2b1	-7.32529	-1.52005	6.83249e-13
Gphn	3.00917	0.591575	0.00464415		Dmpk	-7.34035	-1.9626	6.10752e-13
Slc37a3	2.99634	0.674265	0.00483148		Lin54	-7.34558	-1.14245	5.87553e-13
Dusp1	2.98798	0.641432	0.00496114		Rbm18	-7.35143	-0.84636	5.62667e-13
Inpp1	2.76079	0.665004	0.00992088		Tubgcp5	-7.35264	-1.84531	5.57712e-13
Tmem39a	2.65684	0.905024	0.0133854		Extl2	-7.36501	-1.50471	5.08659e-13
Rictor	2.63826	0.663628	0.0141082		Zfp90	-7.36702	-1.1741	5.01176e-13
Laptm4b	2.44334	0.621331	0.0241189		Fam98c	-7.36812	-1.00959	4.9714e-13
Rnf217	2.41031	0.604612	0.0263008		0610009O20Rik	-7.37186	-2.7282	4.83615e-13
Tnfsf9	2.39709	0.738213	0.0272352		Ints2	-7.37642	-1.81647	4.67727e-13
Ints8	2.37151	0.594288	0.0291248		Ccnb2	-7.38019	-1.48354	4.54774e-13
					Slc25a33	-7.38126	-1.57831	4.51318e-13
					Pot1a	-7.38645	-2.29569	4.34161e-13
					Tbck	-7.38691	-1.30416	4.32732e-13
					Atp1a3	-7.39168	-0.666887	4.17571e-13
					Smg6	-7.39524	-1.95888	4.06619e-13
					Vezf1	-7.39968	-0.791856	3.93329e-13
					Sec16a	-7.40119	-1.08867	3.89064e-13
					Ipo13	-7.4053	-1.42054	3.7735e-13
					Tmem29	-7.41009	-0.717913	3.64051e-13
					Gm1673	-7.41146	-0.814906	3.60398e-13
					Utp18	-7.42098	-0.814982	3.35475e-13
					Cstf2t	-7.42202	-1.00787	3.32928e-13
					Heatr3	-7.42691	-2.18408	3.20986e-13
					Cdc20	-7.42748	-3.47864	3.19673e-13
					Tbl2	-7.42775	-2.00414	3.19073e-13
					Taf5l	-7.42782	-1.674	3.18973e-13
					Dhodh	-7.4327	-1.85732	3.07628e-13
					Rybp	-7.43612	-1.55727	2.9983e-13
					Lrpprc	-7.43826	-1.19109	2.95069e-13
					Akr1b8	-7.43909	-0.64116	2.93284e-13
					Hsph1	-7.44017	-2.02981	2.90976e-13
					Slc7a5	-7.44082	-1.6606	2.89594e-13
					Manba	-7.44297	-1.38337	2.84993e-13
					Sbf1	-7.44328	-1.02059	2.84383e-13
					Eif2ak4	-7.44597	-2.36961	2.78693e-13
					Sec22c	-7.44912	-3.67289	2.72186e-13
					Xpo6	-7.44967	-0.681254	2.71105e-13
					Gemin2	-7.44998	-1.45694	2.70524e-13
					Rab11fip2	-7.45325	-1.24976	2.64018e-13
					Surf6	-7.45875	-1.5665	2.53452e-13
					6330418K02Rik	-7.45997	-1.80238	2.51209e-13
					Vps4a	-7.46478	-0.598347	2.42313e-13
					Arhgef10l	-7.46521	-3.53408	2.4157e-13
					Tmem218	-7.46922	-2.20608	2.34422e-13
					Serf1	-7.46977	-0.945683	2.33489e-13
					Dock1	-7.47121	-1.48177	2.31006e-13
					Tnfrsf23	-7.47276	-1.10153	2.28388e-13
					Gtf2e2	-7.47356	-0.735398	2.2706e-13
					Spen	-7.47574	-1.557	2.23378e-13
					Slc35a3	-7.47715	-0.817898	2.2103e-13
					Apc	-7.4794	-1.35151	2.1733e-13
					Synj2	-7.4821	-2.07997	2.12962e-13
					Ecd	-7.49933	-0.789428	1.86836e-13
					Dguok	-7.50491	-0.74767	1.79119e-13
					Arf2	-7.50621	-0.61645	1.77393e-13
					Usp36	-7.51084	-2.20103	1.71337e-13
					Smad1	-7.51093	-1.20448	1.7126e-13
					Smek2	-7.51297	-0.618171	1.68648e-13
					Rad18	-7.51428	-1.7683	1.66999e-13
					Faap100	-7.51518	-1.85192	1.65891e-13
					Blm	-7.51608	-1.90054	1.64791e-13
					Trmt2b	-7.51962	-1.70374	1.6042e-13
					Terf2	-7.52011	-1.56356	1.59862e-13
					Kpna6	-7.52102	-0.83564	1.58779e-13
					Enpp1	-7.5232	-1.29635	1.56223e-13
					Phactr2	-7.52833	-0.991578	1.50235e-13
					Cnnm3	-7.52925	-3.01811	1.49217e-13
					Pola1	-7.53561	-1.52383	1.42151e-13
					Tmem161a	-7.53713	-1.07528	1.40563e-13
					Zcchc8	-7.53889	-1.32644	1.38706e-13
					Chpf2	-7.54187	-0.686439	1.35638e-13
					Rbm15	-7.54595	-1.48929	1.31515e-13
					Peo1	-7.5531	-3.27533	1.24511e-13
					Trp53inp1	-7.55324	-2.95316	1.24405e-13
					Rai14	-7.5548	-1.16547	1.22954e-13
					Ltn1	-7.55493	-1.52657	1.2285e-13
					Cpsf7	-7.55756	-1.03638	1.2042e-13
					Lrrc8a	-7.55863	-1.54124	1.19458e-13
					Exosc2	-7.56012	-0.821736	1.18126e-13
					Dcaf8	-7.56067	-0.918755	1.1765e-13
					Prune	-7.56594	-1.73246	1.13097e-13
					Wdr11	-7.57415	-1.36997	1.06193e-13
					Rnf216	-7.58307	-1.23744	9.92037e-14
					Klhl2	-7.58349	-1.70612	9.89082e-14
					Patl1	-7.58684	-0.963103	9.64037e-14
					Strn	-7.59023	-1.4397	9.39568e-14
					Ptov1	-7.59056	-0.648301	9.37392e-14
					Usp24	-7.5955	-1.17241	9.02679e-14
					Atpaf1	-7.59631	-1.59058	8.97227e-14
					Opa1	-7.59915	-0.871631	8.78172e-14
					Hyal1	-7.60181	-1.26752	8.60478e-14
					Rpp38	-7.61004	-1.55744	8.07959e-14
					Ccnk	-7.61387	-0.720565	7.84657e-14
					Ccdc32	-7.61757	-0.764351	7.63163e-14
					Nf2	-7.62093	-0.926087	7.44239e-14
					Gorasp1	-7.62347	-2.71286	7.29887e-14
					Man1b1	-7.63097	-0.972681	6.8909e-14
					Rad17	-7.64091	-0.910521	6.38756e-14
					Nkain1	-7.64557	-2.57686	6.16544e-14
					Ptcd3	-7.64609	-1.43377	6.14197e-14
					Supt20	-7.64748	-0.779872	6.07763e-14
					Madd	-7.65086	-0.91207	5.9209e-14
					1110032A03Rik	-7.6509	-1.04831	5.9206e-14
					Tubgcp2	-7.65207	-1.25929	5.86927e-14
					Wdr70	-7.65346	-0.991751	5.80774e-14
					Mettl8	-7.65862	-2.08148	5.57999e-14
					Ptges2	-7.66217	-1.08985	5.42932e-14
					Pvt1	-7.66545	-2.11971	5.29333e-14
					Slc27a4	-7.66659	-1.38137	5.24763e-14
					Cep55	-7.66988	-3.86984	5.11835e-14
					Zbtb4	-7.67084	-1.52035	5.08097e-14
					Zfp938	-7.67247	-1.14742	5.0181e-14
					Bsn	-7.67333	-3.01885	4.98656e-14
					Rbsn	-7.67983	-1.69154	4.74207e-14
					Eefsec	-7.68135	-1.35017	4.68814e-14
					Wdr36	-7.68141	-1.38592	4.68726e-14
					Mcu	-7.68695	-1.83706	4.49044e-14
					BC005561	-7.68887	-1.02756	4.42459e-14
					Stil	-7.69069	-4.29391	4.36323e-14
					4930427A07Rik	-7.7012	-3.66588	4.02595e-14
					Naa10	-7.70825	-0.697651	3.81049e-14
					Ubr3	-7.71153	-0.994551	3.7145e-14
					Mon2	-7.71298	-1.15663	3.67328e-14
					Pds5b	-7.7189	-2.34541	3.50766e-14
					Slc39a6	-7.71983	-0.608881	3.48283e-14
					Arfip1	-7.72712	-0.986891	3.28976e-14
					Kifc1	-7.72794	-3.81502	3.26956e-14
					Ptgr2	-7.73169	-1.14046	3.17533e-14
					Axin1	-7.73224	-1.31224	3.16225e-14
					Mblac1	-7.73981	-2.82595	2.9815e-14
					Rxrb	-7.74304	-1.33574	2.90729e-14
					Melk	-7.74462	-2.11448	2.87278e-14
					Fbxo21	-7.74712	-2.75071	2.81791e-14
					Sh2b2	-7.74786	-2.46367	2.80208e-14
					Fgd3	-7.74809	-1.77917	2.79774e-14
					Nlk	-7.74949	-1.58977	2.76768e-14
					Ssh1	-7.74987	-1.22056	2.76001e-14
					Mkln1	-7.75094	-0.592825	2.73742e-14
					Fam219a	-7.75253	-0.593562	2.70394e-14
					Rbl2	-7.75467	-2.5811	2.65983e-14
					Tnpo2	-7.77269	-1.7798	2.30908e-14
					Tsc1	-7.77758	-1.02946	2.22204e-14
					Zfp395	-7.77867	-4.11531	2.20348e-14
					Hmgcr	-7.78154	-0.592262	2.15455e-14
					Upp2	-7.78326	-1.84388	2.12577e-14
					Mrps2	-7.78589	-1.09183	2.08251e-14
					Fam65a	-7.78693	-2.34848	2.06595e-14
					Dyrk1a	-7.78969	-0.99488	2.02257e-14
					E2f7	-7.78983	-3.79246	2.0208e-14
					Ydjc	-7.79436	-2.9692	1.95007e-14
					BC030867	-7.79764	-4.86957	1.90042e-14
					Nbeal2	-7.7998	-3.42233	1.86858e-14
					Setd2	-7.80228	-1.02716	1.83314e-14
					Scaf4	-7.80304	-1.47768	1.82253e-14
					Wdr3	-7.8057	-1.79655	1.78486e-14
					Scaf1	-7.80765	-0.846006	1.75781e-14
					Tal1	-7.81164	-2.11628	1.70376e-14
					Polr3e	-7.81185	-2.32838	1.70133e-14
					Nat10	-7.81458	-2.45991	1.66559e-14
					Dscr3	-7.81776	-0.60912	1.62441e-14
					Krr1	-7.81804	-1.13653	1.62121e-14
					Hars	-7.82127	-0.585314	1.58081e-14
					Ubxn8	-7.82186	-0.737454	1.57379e-14
					Mapk7	-7.8346	-1.31625	1.42407e-14
					Zfp64	-7.84124	-1.14317	1.35107e-14
					Ddx31	-7.84328	-2.13035	1.33048e-14
					Hs2st1	-7.8435	-0.692788	1.32839e-14
					Ube4b	-7.84469	-0.660201	1.31612e-14
					Dbp	-7.84587	-3.05197	1.30414e-14
					Usp37	-7.84742	-2.59434	1.28865e-14
					Cirh1a	-7.85136	-1.52288	1.24906e-14
					Zw10	-7.85273	-2.55739	1.23581e-14
					Tbc1d17	-7.85693	-1.14785	1.19535e-14
					Iffo1	-7.85717	-1.48134	1.19331e-14
					Lin9	-7.86051	-2.11695	1.16221e-14
					Plekhg3	-7.86899	-5.62331	1.08652e-14
					Hdac3	-7.87881	-0.821169	1.00515e-14
					Nelfb	-7.87975	-0.839484	9.97889e-15
					Cenpn	-7.88006	-3.47225	9.95629e-15
					Zfp688	-7.88369	-1.16975	9.67548e-15
					Ctc1	-7.88884	-2.4238	9.28859e-15
					Cacfd1	-7.88892	-0.927597	9.28423e-15
					Tor4a	-7.8944	-1.8606	8.88733e-15
					Slc25a16	-7.89523	-1.76842	8.83038e-15
					Ndufaf6	-7.89689	-0.989979	8.71561e-15
					Pdlim4	-7.89786	-0.663309	8.65207e-15
					Rhbdd2	-7.90206	-1.06859	8.36912e-15
					Dpagt1	-7.90353	-0.790108	8.27287e-15
					Uspl1	-7.9046	-1.70667	8.20385e-15
					Irak4	-7.90465	-1.22249	8.20227e-15
					Nipbl	-7.90657	-0.6749	8.0787e-15
					Cep19	-7.91005	-1.84404	7.85817e-15
					Acads	-7.91017	-0.826936	7.85229e-15
					1810030O07Rik	-7.91075	-0.92709	7.81706e-15
					Ctdspl	-7.9158	-3.75976	7.51245e-15
					Pdlim5	-7.91641	-0.611615	7.47832e-15
					Gadd45g	-7.92088	-0.872247	7.21552e-15
					Kif15	-7.92344	-3.16151	7.07013e-15
					Med4	-7.92626	-0.795349	6.91474e-15
					Ubp1	-7.92875	-0.928736	6.77909e-15
					Wwp2	-7.93625	-0.600031	6.38447e-15
					Mkl1	-7.9438	-1.34388	6.00863e-15
					Mogs	-7.9465	-1.70403	5.88066e-15
					Mical2	-7.95262	-1.94744	5.59979e-15
					P2rx7	-7.95279	-1.10019	5.59324e-15
					Brca1	-7.95766	-4.34438	5.37852e-15
					Srp68	-7.95881	-0.656691	5.33156e-15
					Usp46	-7.95967	-1.79313	5.29565e-15
					Pikfyve	-7.96185	-0.696432	5.20559e-15
					Bin3	-7.96219	-0.609448	5.19223e-15
					Hotairm1	-7.96275	-1.54152	5.17023e-15
					Borcs5	-7.96812	-1.84441	4.95362e-15
					Rbm38	-7.97039	-3.14386	4.86589e-15
					Egln1	-7.97372	-0.879339	4.7384e-15
					Ttc5	-7.98224	-1.30064	4.42538e-15
					4921524J17Rik	-7.98859	-0.743638	4.2045e-15
					Ppih	-7.98966	-0.622625	4.16906e-15
					Hmgxb4	-7.99147	-1.37798	4.10906e-15
					Lemd2	-7.99265	-1.01851	4.07098e-15
					D2Wsu81e	-7.99666	-1.30102	3.9424e-15
					Trak2	-7.99866	-1.27617	3.8805e-15
					Btbd2	-7.9988	-1.59234	3.87702e-15
					Fam45a	-8.0007	-0.881327	3.81848e-15
					Rnf144b	-8.00782	-3.97628	3.60461e-15
					Irak1bp1	-8.00865	-2.44131	3.58119e-15
					Setd1a	-8.00969	-1.76046	3.55192e-15
					Tmem80	-8.01069	-0.64102	3.52388e-15
					Cep170b	-8.01107	-3.01548	3.5138e-15
					Bambi	-8.01118	-2.3814	3.51163e-15
					Rpap3	-8.01346	-1.57778	3.44785e-15
					Thap2	-8.01401	-1.71473	3.43315e-15
					Entpd6	-8.01465	-2.94277	3.41611e-15
					Vav2	-8.01989	-2.68016	3.27505e-15
					Ndrg3	-8.02093	-1.46507	3.24825e-15
					Pkd1	-8.02276	-2.41713	3.20087e-15
					Casp9	-8.02514	-1.35436	3.14e-15
					Pmepa1	-8.02654	-1.55563	3.10509e-15
					Ranbp3	-8.02734	-0.7622	3.08574e-15
					Zfp148	-8.02976	-0.915068	3.02617e-15
					Herc3	-8.03131	-2.34693	2.9894e-15
					Gpr89	-8.0333	-0.92673	2.94201e-15
					6330416G13Rik	-8.03439	-1.49856	2.91666e-15
					Sccpdh	-8.03892	-1.23284	2.81152e-15
					Donson	-8.04846	-2.39532	2.6026e-15
					Mgea5	-8.05218	-0.656243	2.52591e-15
					Papd5	-8.05463	-1.84524	2.4763e-15
					Pknox1	-8.06189	-1.23509	2.33461e-15
					Dlst	-8.06269	-0.608302	2.32e-15
					2810402E24Rik	-8.06314	-1.09999	2.31201e-15
					Enoph1	-8.06882	-0.899125	2.20785e-15
					Cbx6	-8.07197	-4.69893	2.15218e-15
					Cx3cr1	-8.07233	-3.06004	2.14628e-15
					Polr2b	-8.077	-1.26117	2.06622e-15
					Hlx	-8.07767	-1.52995	2.0553e-15
					Ppil4	-8.07866	-1.03298	2.03923e-15
					Aunip	-8.08197	-1.56561	1.98494e-15
					Scamp1	-8.08382	-0.687793	1.95594e-15
					Erbb2ip	-8.0856	-0.641449	1.92802e-15
					Inpp5f	-8.08892	-1.4342	1.8775e-15
					Tbc1d5	-8.09364	-1.30087	1.80656e-15
					Shkbp1	-8.09432	-0.773559	1.79699e-15
					Rreb1	-8.09713	-1.04074	1.75628e-15
					Ermp1	-8.0994	-1.43816	1.72429e-15
					Rpf2	-8.10047	-0.754857	1.70956e-15
					Ash2l	-8.10712	-0.944778	1.61963e-15
					Nckipsd	-8.10884	-2.50071	1.59735e-15
					Wdr75	-8.10951	-1.94888	1.58888e-15
					Haus3	-8.11049	-1.63006	1.57641e-15
					C330027C09Rik	-8.1115	-2.38006	1.56382e-15
					Mthfd2l	-8.11369	-0.844003	1.53616e-15
					Pwp2	-8.11609	-2.56114	1.50676e-15
					Wbscr16	-8.11777	-1.75079	1.48644e-15
					Ncbp3	-8.11845	-1.24167	1.47854e-15
					Haus6	-8.11869	-2.85038	1.47594e-15
					Wdr55	-8.12121	-1.16518	1.4459e-15
					Elp3	-8.12494	-1.89953	1.40272e-15
					Was	-8.13003	-0.699103	1.34577e-15
					Mtif2	-8.1367	-1.18421	1.27396e-15
					Nvl	-8.13851	-0.915409	1.2553e-15
					Nrbf2	-8.14034	-0.660689	1.23674e-15
					Galnt11	-8.1415	-1.99867	1.22524e-15
					Cdc6	-8.14178	-4.2885	1.22273e-15
					Fos	-8.1443	-0.899792	1.19777e-15
					Dgcr2	-8.14434	-0.902179	1.19771e-15
					Stag1	-8.14664	-0.704916	1.17571e-15
					Recql	-8.1479	-1.99096	1.16378e-15
					Casc5	-8.14831	-4.37107	1.16006e-15
					Ilf3	-8.14982	-1.00832	1.14625e-15
					Cog7	-8.15167	-1.28331	1.12911e-15
					Cstf1	-8.15542	-1.28132	1.09487e-15
					Spc24	-8.15841	-1.05408	1.06835e-15
					Ripk1	-8.16487	-0.614914	1.01314e-15
					Fam118b	-8.1712	-1.31823	9.61612e-16
					Pik3r1	-8.17953	-0.669899	8.97822e-16
					Dolk	-8.18121	-1.28043	8.85824e-16
					Phf10	-8.18153	-0.823377	8.83617e-16
					Tob2	-8.18167	-0.996052	8.82808e-16
					Rprd1b	-8.18655	-1.45938	8.47989e-16
					Pcnxl3	-8.19	-1.427	8.24175e-16
					Tbc1d31	-8.19154	-4.46363	8.13895e-16
					Mta1	-8.1945	-1.43773	7.94511e-16
					Utp6	-8.20307	-0.843795	7.40002e-16
					Sap30bp	-8.20701	-0.722693	7.16288e-16
					Trim65	-8.20705	-3.90134	7.16247e-16
					Cnot3	-8.20722	-0.808341	7.15383e-16
					Gt(ROSA)26Sor	-8.21633	-0.660965	6.63416e-16
					Tmem129	-8.22106	-1.80356	6.3788e-16
					Ankrd54	-8.22176	-1.7205	6.34359e-16
					Tex2	-8.22614	-2.11156	6.11688e-16
					Gid8	-8.23218	-0.675515	5.8192e-16
					Srf	-8.23318	-1.3156	5.77203e-16
					Nutf2	-8.23373	-1.24008	5.74676e-16
					Arhgap27	-8.23643	-2.60797	5.62007e-16
					Mxi1	-8.2385	-2.08308	5.52479e-16
					Sesn2	-8.23985	-2.58086	5.46416e-16
					Dennd6a	-8.24588	-0.887396	5.19662e-16
					Dstyk	-8.2481	-1.89106	5.10252e-16
					Tmcc1	-8.27186	-0.93711	4.18521e-16
					Mtmr3	-8.27485	-1.29655	4.08245e-16
					Dctn1	-8.27829	-0.601517	3.96811e-16
					B230307C23Rik	-8.28123	-1.17724	3.8723e-16
					Mga	-8.30057	-1.16143	3.2934e-16
					R3hcc1	-8.30344	-1.8491	3.21554e-16
					Taok2	-8.30372	-0.901572	3.20881e-16
					Atmin	-8.30508	-1.56607	3.1736e-16
					Ecsit	-8.3065	-1.61801	3.1374e-16
					Irf2bp1	-8.30754	-1.55103	3.11084e-16
					Gpr162	-8.30764	-3.49296	3.10885e-16
					Zfp524	-8.30809	-1.16559	3.09782e-16
					Vps72	-8.30854	-0.670303	3.08683e-16
					Asxl2	-8.30859	-0.711214	3.08621e-16
					Rbm4b	-8.31428	-1.20417	2.94246e-16
					Usp39	-8.31589	-0.890601	2.90353e-16
					Slmap	-8.32112	-0.81784	2.77869e-16
					Mctp1	-8.33047	-1.62828	2.56956e-16
					Fbxo45	-8.33329	-1.93116	2.51029e-16
					Arrdc3	-8.33722	-2.97435	2.42955e-16
					Ahctf1	-8.33813	-1.36285	2.41137e-16
					Dnajc10	-8.33972	-0.72944	2.37972e-16
					3110040N11Rik	-8.34019	-0.872225	2.3709e-16
					Bub1	-8.34138	-3.35022	2.34766e-16
					Ipo8	-8.34976	-1.06852	2.18791e-16
					Hiat1	-8.35341	-0.835894	2.12237e-16
					Ankrd46	-8.35806	-1.91333	2.04135e-16
					Pwwp2a	-8.35977	-2.03564	2.01243e-16
					Vps39	-8.36019	-1.30311	2.00584e-16
					Nup35	-8.36548	-1.6762	1.91922e-16
					Morc2a	-8.36838	-2.15268	1.87296e-16
					Iffo2	-8.36873	-1.85658	1.86791e-16
					Anapc7	-8.37346	-1.032	1.79643e-16
					Glyr1	-8.38311	-0.625319	1.65668e-16
					Erich1	-8.39075	-1.35227	1.55358e-16
					Foxj2	-8.39413	-1.55332	1.50979e-16
					Gm14296	-8.39745	-1.55458	1.46809e-16
					Arrdc1	-8.39956	-0.723489	1.4423e-16
					Ptprs	-8.40214	-1.5207	1.41168e-16
					Mrpl47	-8.40257	-0.943496	1.40682e-16
					Atl2	-8.40471	-1.48655	1.38169e-16
					Zfp512	-8.40796	-1.36737	1.34491e-16
					Nhlrc3	-8.41643	-0.767659	1.25238e-16
					Polr3d	-8.41726	-1.19488	1.24384e-16
					Qrich1	-8.41818	-0.717782	1.23445e-16
					Bmi1	-8.41944	-1.00322	1.22151e-16
					Rapgef1	-8.42053	-0.722482	1.2105e-16
					Rpia	-8.4245	-1.71754	1.17038e-16
					Arhgap21	-8.42708	-2.012	1.14518e-16
					Srsf4	-8.42763	-1.16561	1.14005e-16
					Nomo1	-8.42946	-0.827925	1.12315e-16
					Klf16	-8.4295	-2.45919	1.12308e-16
					Mkrn2	-8.42953	-1.37829	1.12301e-16
					Map3k10	-8.4313	-1.64011	1.10648e-16
					Hsdl1	-8.4333	-0.961348	1.08794e-16
					Oxld1	-8.43719	-2.4778	1.05286e-16
					Mvd	-8.4425	-1.81271	1.00637e-16
					Nek2	-8.44457	-4.41046	9.88894e-17
					4930522L14Rik	-8.44519	-1.32946	9.83874e-17
					Klhl6	-8.44775	-1.92822	9.62788e-17
					Fdx1	-8.45065	-0.595129	9.39363e-17
					Csnk1e	-8.451	-1.18586	9.36808e-17
					Letmd1	-8.45307	-1.28349	9.20527e-17
					Fbxo3	-8.45805	-0.771889	8.82708e-17
					Pgap1	-8.4586	-1.49474	8.78741e-17
					Sympk	-8.46339	-1.04683	8.43591e-17
					Iqgap2	-8.46493	-1.19101	8.32729e-17
					Atpaf2	-8.46566	-1.16869	8.27755e-17
					Pde4a	-8.46918	-2.75979	8.03272e-17
					Prkd3	-8.47029	-1.04287	7.96059e-17
					D030056L22Rik	-8.47053	-1.72747	7.94596e-17
					Chkb	-8.47098	-0.895534	7.91725e-17
					2310061I04Rik	-8.47585	-1.22817	7.59809e-17
					Prrc1	-8.47594	-0.842536	7.59427e-17
					Tnfrsf26	-8.47865	-2.19692	7.42101e-17
					Dpm1	-8.491	-0.952318	6.67697e-17
					Cpeb1	-8.49316	-3.29219	6.55552e-17
					Acat1	-8.50762	-0.69366	5.79011e-17
					Nmd3	-8.51003	-0.758415	5.67409e-17
					Baz1a	-8.5107	-0.739868	5.64255e-17
					Acap3	-8.51748	-3.26026	5.32467e-17
					Birc6	-8.51958	-0.699555	5.22987e-17
					Ap3d1	-8.52235	-0.638433	5.1089e-17
					Palb2	-8.52543	-3.87562	4.9761e-17
					Rai1	-8.53013	-2.11797	4.78027e-17
					Cenpl	-8.53168	-2.20656	4.71754e-17
					Bmpr2	-8.53182	-0.946316	4.71303e-17
					Pskh1	-8.53322	-1.88928	4.65744e-17
					Ppp4r1	-8.53331	-0.962306	4.65508e-17
					Gm14295	-8.53403	-1.73799	4.62705e-17
					Senp6	-8.53796	-0.686255	4.47372e-17
					Pddc1	-8.54406	-1.03643	4.24564e-17
					Abtb1	-8.55497	-1.49814	3.86655e-17
					Ptpn11	-8.5577	-0.650574	3.77699e-17
					Slc7a6os	-8.55796	-1.39334	3.76941e-17
					Cdk16	-8.55948	-0.855286	3.72091e-17
					Rbm19	-8.56427	-1.65968	3.57037e-17
					Rpusd1	-8.56689	-1.9741	3.49072e-17
					Ddx50	-8.56758	-0.975836	3.47067e-17
					Emc9	-8.57593	-1.08719	3.23025e-17
					1190007I07Rik	-8.57815	-0.997011	3.1695e-17
					Tex30	-8.58354	-1.18466	3.02577e-17
					Gabpb2	-8.58483	-1.49675	2.99257e-17
					C330007P06Rik	-8.59557	-0.675912	2.72632e-17
					Rab26os	-8.59775	-1.99291	2.67573e-17
					Smek1	-8.5988	-0.894717	2.65255e-17
					Cant1	-8.60189	-0.879438	2.58386e-17
					Srek1	-8.60736	-1.70491	2.46431e-17
					Slc35c1	-8.6096	-2.24085	2.41765e-17
					Rgp1	-8.61534	-1.63213	2.3018e-17
					Fam92a	-8.62146	-0.904416	2.18311e-17
					Ormdl3	-8.62155	-1.81556	2.18199e-17
					Ccdc6	-8.62208	-1.29097	2.17232e-17
					Fry	-8.62633	-2.0464	2.09361e-17
					Rbm10	-8.62934	-1.8539	2.03978e-17
					Ap2a1	-8.62936	-0.818044	2.03978e-17
					Ctdspl2	-8.6305	-1.6733	2.0207e-17
					Kif1b	-8.63394	-0.712081	1.96178e-17
					Cxcr4	-8.64104	-7.33299	1.84444e-17
					Zfp511	-8.64369	-1.03375	1.80266e-17
					Nat6	-8.65399	-1.10628	1.64788e-17
					Ppcs	-8.65831	-1.57355	1.58699e-17
					Dhcr7	-8.66194	-1.86975	1.53763e-17
					Smad6	-8.66882	-1.98352	1.44823e-17
					Mknk1	-8.67124	-1.23895	1.41881e-17
					Aspscr1	-8.67442	-0.670702	1.38005e-17
					Ttc3	-8.68099	-1.66834	1.30359e-17
					Mtfr1	-8.68942	-1.17858	1.21124e-17
					Snx21	-8.69022	-1.80814	1.20308e-17
					Clip1	-8.69986	-0.927105	1.10592e-17
					Iqgap3	-8.70303	-2.45602	1.07578e-17
					Gm14326	-8.70539	-1.41381	1.05381e-17
					Cbr3	-8.70667	-1.8331	1.04224e-17
					Scrib	-8.7102	-2.3107	1.01057e-17
					Lonrf3	-8.71378	-2.90858	9.79884e-18
					Capn7	-8.7195	-1.23857	9.31848e-18
					Sergef	-8.7199	-1.1488	9.28809e-18
					Rev1	-8.72517	-2.19721	8.86977e-18
					Rrn3	-8.72779	-1.5668	8.67042e-18
					Antxr2	-8.73051	-1.07158	8.46695e-18
					Srprb	-8.73616	-0.740471	8.05802e-18
					Wdr4	-8.73651	-1.78755	8.03538e-18
					Osbpl2	-8.73739	-1.85616	7.9749e-18
					Cyp51	-8.75476	-0.784607	6.84428e-18
					Mbtps2	-8.76005	-1.15369	6.53546e-18
					6030458C11Rik	-8.76867	-2.26932	6.05828e-18
					Sf3a2	-8.76945	-0.718962	6.01806e-18
					Ptdss1	-8.78157	-0.642035	5.40638e-18
					Pdp1	-8.78231	-1.53487	5.37209e-18
					Helb	-8.7826	-2.93971	5.35938e-18
					Def8	-8.78566	-1.74034	5.21807e-18
					Ppat	-8.78635	-2.59227	5.18734e-18
					Tinf2	-8.78953	-1.84637	5.04383e-18
					Phf12	-8.79078	-1.37594	4.9895e-18
					Ppp1r21	-8.79427	-0.992863	4.83916e-18
					Khsrp	-8.79579	-1.49538	4.77522e-18
					Suv39h2	-8.79992	-2.29757	4.60381e-18
					Xrcc6bp1	-8.80364	-2.10512	4.45602e-18
					Cul3	-8.80684	-0.614247	4.33184e-18
					Lbh	-8.80744	-1.72271	4.3096e-18
					Pts	-8.81256	-0.681278	4.11834e-18
					Plk3	-8.81429	-2.42641	4.05631e-18
					Kri1	-8.81539	-1.19434	4.01744e-18
					Slc16a10	-8.8183	-0.738921	3.91657e-18
					Twistnb	-8.82274	-0.606376	3.76702e-18
					Rhod	-8.82499	-3.89855	3.69306e-18
					Impact	-8.82524	-0.844401	3.68542e-18
					Tob1	-8.83046	-1.99716	3.52003e-18
					Hagh	-8.83508	-0.822034	3.37938e-18
					Kif2c	-8.83683	-3.26175	3.32783e-18
					Wdr43	-8.83897	-0.593113	3.26542e-18
					Zfp950	-8.83916	-1.18657	3.26068e-18
					Pank2	-8.84122	-0.644917	3.20199e-18
					Hmgcs1	-8.84398	-0.681586	3.12446e-18
					Tmem8	-8.846	-1.22648	3.06915e-18
					Parp2	-8.85141	-1.18367	2.92611e-18
					Vcpkmt	-8.86192	-0.716999	2.66628e-18
					Habp4	-8.86324	-1.43955	2.63569e-18
					Gbf1	-8.86583	-1.2469	2.57635e-18
					Prim1	-8.87093	-1.66441	2.46229e-18
					Clcc1	-8.8725	-0.911241	2.42835e-18
					Jkamp	-8.87399	-0.668829	2.39673e-18
					Dmxl2	-8.87794	-2.04391	2.31414e-18
					Mettl7a1	-8.88389	-1.91503	2.19422e-18
					Gm10020	-8.88491	-0.684785	2.17473e-18
					Pinx1	-8.88508	-1.68236	2.17189e-18
					Pelp1	-8.88543	-1.16414	2.16569e-18
					Brwd1	-8.88552	-1.64716	2.16454e-18
					Nop14	-8.88692	-0.925029	2.13799e-18
					Shmt2	-8.89086	-1.10253	2.06453e-18
					Tars	-8.89136	-1.08405	2.05574e-18
					Xylt1	-8.89456	-4.05328	1.99791e-18
					Lipt2	-8.89552	-3.74881	1.98106e-18
					Snrnp200	-8.92152	-0.927104	1.56941e-18
					Slc10a7	-8.92273	-1.83284	1.55274e-18
					Il11ra1	-8.92477	-0.712676	1.52478e-18
					Mettl16	-8.92634	-1.37021	1.50364e-18
					Stk38	-8.92643	-0.745797	1.50284e-18
					Bmp2k	-8.9285	-0.697731	1.47604e-18
					Megf9	-8.9298	-3.97187	1.45921e-18
					Cd33	-8.93073	-0.707864	1.44731e-18
					Iws1	-8.94807	-1.0595	1.23781e-18
					Pprc1	-8.95268	-2.17698	1.18772e-18
					Poc1b	-8.9542	-2.252	1.17175e-18
					Wipi1	-8.95823	-1.78933	1.13003e-18
					Epb41l4aos	-8.96226	-1.51265	1.09005e-18
					Bod1	-8.96394	-0.875363	1.07386e-18
					Ankmy2	-8.96922	-2.4373	1.02379e-18
					Ubr7	-8.97761	-1.5584	9.48973e-19
					Pcnt	-8.9815	-2.15252	9.16709e-19
					Slc12a6	-8.98176	-0.743075	9.14781e-19
					Fbxo31	-8.98179	-3.57798	9.14723e-19
					Fam213b	-8.98224	-0.680723	9.11223e-19
					Map3k2	-8.98291	-1.44093	9.06112e-19
					Rhov	-8.99271	-3.37865	8.29247e-19
					Hipk3	-8.99567	-0.721236	8.07437e-19
					Ethe1	-8.99667	-0.646844	8.00302e-19
					Dhx32	-8.9975	-1.57701	7.9448e-19
					Ptrh1	-8.99992	-0.994108	7.77554e-19
					Uck1	-9.00027	-1.60234	7.75305e-19
					Iars2	-9.01012	-1.34003	7.09441e-19
					Tarbp2	-9.01043	-0.665213	7.0761e-19
					Crcp	-9.01361	-0.724119	6.87553e-19
					Fbxw5	-9.01627	-1.01921	6.71227e-19
					Adsl	-9.01676	-0.99746	6.68438e-19
					Sppl3	-9.01963	-1.04019	6.51326e-19
					Mbtps1	-9.02066	-1.39221	6.45352e-19
					Adamts10	-9.02462	-2.11515	6.22602e-19
					Obfc1	-9.02661	-1.81336	6.11555e-19
					Ect2	-9.02704	-4.78925	6.093e-19
					Ntmt1	-9.03166	-1.01256	5.84288e-19
					Sntb2	-9.04427	-2.33161	5.21001e-19
					Zcchc10	-9.0505	-0.834373	4.92399e-19
					Mprip	-9.05582	-1.05025	4.69199e-19
					Fkrp	-9.06106	-1.09517	4.4732e-19
					Dnph1	-9.06135	-1.27792	4.4623e-19
					Cxx1a	-9.06744	-1.21503	4.22117e-19
					Abhd4	-9.07044	-1.00422	4.10835e-19
					Hebp1	-9.07234	-0.693753	4.03933e-19
					Arfip2	-9.07392	-1.68276	3.98243e-19
					Fem1a	-9.0745	-1.70495	3.962e-19
					Endog	-9.07483	-1.64338	3.95108e-19
					Mfge8	-9.07789	-0.71476	3.84258e-19
					Rragd	-9.0824	-1.86919	3.68751e-19
					Brpf1	-9.08327	-0.967722	3.65927e-19
					Zfp422	-9.08344	-1.54901	3.65439e-19
					Prkab1	-9.08897	-1.26424	3.47497e-19
					Mxd3	-9.08963	-5.67207	3.45581e-19
					Myg1	-9.10078	-1.07263	3.11963e-19
					Abca3	-9.11042	-1.03784	2.85512e-19
					D10Wsu102e	-9.11315	-1.47773	2.78484e-19
					Tmem11	-9.11604	-0.623398	2.71238e-19
					Zfyve19	-9.11742	-1.24606	2.67869e-19
					Josd1	-9.12575	-1.83692	2.48362e-19
					Ncoa2	-9.12845	-1.55387	2.42317e-19
					Bod1l	-9.12897	-0.847913	2.4122e-19
					Gmip	-9.12914	-1.04756	2.40897e-19
					Msto1	-9.13274	-1.02978	2.33147e-19
					Isy1	-9.13329	-0.852057	2.32018e-19
					Hspb11	-9.13623	-0.715101	2.2586e-19
					Ankrd44	-9.13727	-1.33685	2.23762e-19
					Hibch	-9.14349	-2.14348	2.11304e-19
					Trim41	-9.14349	-1.02595	2.11304e-19
					Gcfc2	-9.14399	-3.19808	2.10468e-19
					Elp2	-9.14494	-1.36569	2.08699e-19
					A430046D13Rik	-9.14732	-3.39312	2.04248e-19
					Mrpl10	-9.14969	-0.747168	1.99974e-19
					Dlgap5	-9.15203	-2.87099	1.95751e-19
					Rangrf	-9.16046	-1.38433	1.81085e-19
					Pgam5	-9.1717	-0.935237	1.63211e-19
					Svil	-9.17374	-2.61638	1.60192e-19
					Nedd1	-9.17446	-1.82397	1.59158e-19
					Plpp5	-9.17529	-1.24039	1.57977e-19
					Rabggtb	-9.17802	-0.769888	1.54062e-19
					Bag4	-9.17908	-2.28591	1.52601e-19
					Btbd6	-9.17949	-3.12246	1.52053e-19
					Rrp36	-9.18499	-1.1537	1.44522e-19
					Zhx1	-9.18642	-1.41069	1.42645e-19
					Prkcb	-9.19508	-1.03988	1.31679e-19
					Tmem203	-9.20149	-0.908876	1.24116e-19
					Hvcn1	-9.20519	-0.734601	1.19976e-19
					Zfp638	-9.20817	-1.23534	1.1676e-19
					Pdzd8	-9.20996	-1.58654	1.14881e-19
					Eftud2	-9.21145	-0.906824	1.1333e-19
					Pogk	-9.21434	-1.55573	1.10379e-19
					Ell	-9.21546	-1.92635	1.09257e-19
					Nelfa	-9.22338	-1.56694	1.01534e-19
					Crtc3	-9.22621	-1.64054	9.89352e-20
					0610010F05Rik	-9.23297	-1.41536	9.29101e-20
					Fam216a	-9.23354	-2.0471	9.24404e-20
					Lrrc14	-9.23549	-1.1895	9.07927e-20
					Apbb2	-9.23631	-0.732634	9.01296e-20
					Dido1	-9.23755	-1.34528	8.91108e-20
					Sacm1l	-9.23796	-0.843001	8.87891e-20
					Pdpk1	-9.24678	-1.09671	8.18293e-20
					Gm17586	-9.25418	-2.32362	7.63769e-20
					Mtmr2	-9.25608	-0.968306	7.5049e-20
					Kif16b	-9.25833	-2.10213	7.35057e-20
					Ccnt1	-9.25886	-0.915624	7.31567e-20
					Rubcn	-9.2633	-1.93969	7.01935e-20
					Ppp2cb	-9.26438	-0.827934	6.95283e-20
					Esf1	-9.26531	-0.686066	6.89408e-20
					Tdp2	-9.26941	-1.71563	6.63612e-20
					Ttll12	-9.27855	-1.80475	6.09388e-20
					Fxr2	-9.28778	-1.2166	5.59095e-20
					Isca1	-9.29008	-1.5468	5.47293e-20
					Elf1	-9.29129	-0.616372	5.41247e-20
					Desi2	-9.30138	-0.663492	4.92501e-20
					Ccdc88a	-9.30254	-0.888373	4.87291e-20
					Impdh1	-9.3041	-0.941902	4.80336e-20
					Slc9a9	-9.31333	-0.822267	4.40821e-20
					Ddx56	-9.31568	-0.898813	4.31393e-20
					Dna2	-9.3167	-2.57862	4.27379e-20
					Dffa	-9.32321	-1.78936	4.02131e-20
					Nacc1	-9.3257	-0.82448	3.92906e-20
					Pdha1	-9.32926	-0.630333	3.80128e-20
					Nol8	-9.33566	-2.53754	3.58051e-20
					Rce1	-9.33614	-0.794408	3.56512e-20
					Bub1b	-9.33732	-3.1836	3.5267e-20
					Ankrd39	-9.33771	-1.03587	3.51441e-20
					Prkag2	-9.34019	-2.91076	3.43422e-20
					Hsd17b7	-9.34176	-1.75786	3.38446e-20
					Bdh2	-9.34373	-1.10964	3.32378e-20
					Nsl1	-9.348	-2.73153	3.19402e-20
					Ppp2r5d	-9.35139	-1.67258	3.09415e-20
					Prrc2b	-9.3541	-1.06701	3.01654e-20
					Spag5	-9.36043	-4.26256	2.84277e-20
					Dnajc24	-9.36086	-0.857757	2.83191e-20
					Gm5617	-9.36131	-0.643108	2.82063e-20
					Ing1	-9.36134	-0.80321	2.82044e-20
					Fam134c	-9.36518	-1.25639	2.72053e-20
					Acin1	-9.36658	-0.653781	2.6854e-20
					Emsy	-9.37417	-1.84105	2.49977e-20
					Sgol2a	-9.38723	-3.9361	2.21012e-20
					1110034G24Rik	-9.39138	-1.62352	2.12533e-20
					Tfdp2	-9.39244	-3.48983	2.10471e-20
					Tet3	-9.40068	-1.14001	1.94665e-20
					Cd99l2	-9.40518	-1.0952	1.86572e-20
					Tbl1xr1	-9.40618	-0.902907	1.84851e-20
					Uggt1	-9.40668	-0.806482	1.8402e-20
					Dpy19l4	-9.4078	-1.20386	1.82112e-20
					Cenpk	-9.40829	-2.34161	1.81324e-20
					Sox4	-9.41541	-6.28866	1.69533e-20
					Smox	-9.42965	-0.98683	1.48179e-20
					Myo18a	-9.43236	-1.91324	1.44509e-20
					Mast2	-9.43395	-1.40048	1.42371e-20
					Mrps35	-9.43418	-1.31815	1.42104e-20
					Adap1	-9.43857	-0.758843	1.36383e-20
					Prr11	-9.44897	-3.41761	1.23518e-20
					Tvp23b	-9.4542	-1.17863	1.17571e-20
					Cdk8	-9.45641	-1.46878	1.15171e-20
					Cdc45	-9.46016	-2.85215	1.11144e-20
					Gm13157	-9.46429	-1.13285	1.06894e-20
					Sh3bp1	-9.46463	-0.917133	1.06569e-20
					Rcor3	-9.46661	-2.17507	1.04606e-20
					Cgrrf1	-9.46965	-0.678969	1.01658e-20
					Gse1	-9.47186	-2.62106	9.9554e-21
					Sh2d3c	-9.47255	-3.04724	9.89234e-21
					Pptc7	-9.47342	-1.42981	9.81341e-21
					Zswim6	-9.48555	-1.97314	8.74084e-21
					Exoc8	-9.48634	-1.59238	8.67675e-21
					Map3k7	-9.48823	-1.14709	8.52365e-21
					Abcb7	-9.49395	-1.39942	8.07054e-21
					Gsk3a	-9.49827	-0.772263	7.74468e-21
					Rnf157	-9.49884	-2.24994	7.70443e-21
					Crebbp	-9.49977	-0.867482	7.63772e-21
					Fam132a	-9.50187	-0.729654	7.48783e-21
					Utp20	-9.50297	-2.48798	7.41066e-21
					Rapsn	-9.50736	-1.08942	7.11024e-21
					Ilf2	-9.51611	-0.853346	6.53853e-21
					Rnf181	-9.51754	-0.85184	6.45236e-21
					Mospd1	-9.51846	-1.27075	6.39915e-21
					Smap2	-9.52153	-0.590889	6.21413e-21
					Prkra	-9.52425	-1.24848	6.05715e-21
					Uvrag	-9.53723	-1.27026	5.34801e-21
					Ung	-9.53816	-4.25512	5.3024e-21
					Pex2	-9.5407	-0.65282	5.17875e-21
					Trp53inp2	-9.54273	-1.24115	5.08008e-21
					Dicer1	-9.54694	-1.23178	4.88276e-21
					Utp15	-9.55514	-1.76612	4.51508e-21
					Polr3g	-9.56119	-3.11578	4.26106e-21
					Zpr1	-9.56309	-0.977536	4.1846e-21
					Slc39a9	-9.57769	-1.32631	3.63718e-21
					Abi2	-9.57825	-1.57249	3.61873e-21
					Nup155	-9.58587	-2.51364	3.36575e-21
					Rbbp5	-9.59617	-1.72305	3.04918e-21
					Sin3a	-9.59738	-1.68963	3.01442e-21
					Stoml2	-9.60243	-0.659539	2.87191e-21
					2610507B11Rik	-9.60495	-0.601137	2.80469e-21
					Nol9	-9.60791	-2.63219	2.72609e-21
					Zzz3	-9.61141	-1.40897	2.63548e-21
					Abcc1	-9.61173	-0.706545	2.62823e-21
					Dcaf17	-9.61345	-1.57314	2.58587e-21
					Ipo11	-9.61888	-1.77051	2.45434e-21
					Suz12	-9.62248	-0.912183	2.37131e-21
					Nosip	-9.62763	-0.768918	2.25605e-21
					Cd109	-9.6278	-1.47212	2.25286e-21
					Nfatc1	-9.62794	-1.68017	2.25044e-21
					Cdc23	-9.63081	-2.09819	2.18966e-21
					Ttc7b	-9.63335	-1.65559	2.13675e-21
					Upf2	-9.64246	-0.904164	1.95641e-21
					Nostrin	-9.64477	-1.23864	1.91327e-21
					Sh3glb2	-9.64581	-0.805012	1.89454e-21
					Orai3	-9.64927	-0.831721	1.83275e-21
					Bcl2l12	-9.65203	-1.55161	1.78446e-21
					Pum3	-9.65748	-0.921963	1.69352e-21
					Rfng	-9.65921	-1.88779	1.66565e-21
					Arhgap12	-9.66175	-1.32461	1.62573e-21
					Ndnl2	-9.66975	-1.05086	1.50472e-21
					Cdkn3	-9.67203	-1.89747	1.47194e-21
					Brap	-9.67511	-0.956793	1.42872e-21
					Vps13c	-9.67601	-2.07779	1.41661e-21
					9130401M01Rik	-9.68252	-0.58545	1.3295e-21
					Gpr146	-9.68337	-1.51718	1.31889e-21
					R3hdm2	-9.69027	-0.890909	1.23347e-21
					Sec24d	-9.69609	-1.84735	1.16539e-21
					Trabd	-9.69913	-0.926711	1.13147e-21
					Calhm2	-9.70759	-2.78717	1.04177e-21
					Nfs1	-9.70869	-0.843599	1.03081e-21
					Pmm1	-9.71032	-1.84287	1.01479e-21
					Trio	-9.71128	-1.31235	1.00547e-21
					Thumpd1	-9.71135	-1.02543	1.00506e-21
					Ccsap	-9.71146	-6.25667	1.00431e-21
					Reps2	-9.71839	-2.90984	9.39028e-22
					Mvk	-9.71898	-1.10436	9.3388e-22
					Zbtb38	-9.728	-2.29098	8.55366e-22
					Rab11fip5	-9.72886	-1.25033	8.48363e-22
					Tada1	-9.73609	-1.45814	7.90615e-22
					Nudt18	-9.74744	-0.938734	7.07784e-22
					Acat2	-9.75073	-1.80108	6.85631e-22
					Bms1	-9.75106	-1.18355	6.83604e-22
					Dok3	-9.75463	-0.754195	6.60286e-22
					Rpgrip1	-9.75721	-1.83806	6.43913e-22
					Dock7	-9.75923	-1.43511	6.31376e-22
					Nup214	-9.75992	-1.19044	6.27259e-22
					Fam98a	-9.76072	-1.69485	6.22531e-22
					Hnrnpll	-9.76532	-0.883057	5.95094e-22
					Man2a1	-9.77942	-0.620612	5.1831e-22
					Xrcc1	-9.78177	-1.71473	5.06689e-22
					Mthfd2	-9.78647	-0.765661	4.83815e-22
					Ppp1r16a	-9.78896	-1.51047	4.72184e-22
					Fastk	-9.78913	-0.751576	4.71507e-22
					Plekha1	-9.79017	-1.45226	4.66825e-22
					Tomm34	-9.79534	-1.0113	4.43802e-22
					Dnajc25	-9.79629	-0.818573	4.39768e-22
					Rpf1	-9.80396	-0.735328	4.07818e-22
					Map2k5	-9.80545	-1.14389	4.0208e-22
					Rmnd1	-9.80552	-1.89023	4.01915e-22
					Rnf169	-9.81136	-2.25265	3.7952e-22
					Idh3a	-9.8128	-0.724769	3.74265e-22
					Entpd7	-9.81586	-1.58044	3.63184e-22
					Sp3os	-9.8198	-0.936136	3.4936e-22
					Fbxl17	-9.82477	-1.73984	3.32892e-22
					Cenpe	-9.82685	-1.63023	3.26199e-22
					Gps1	-9.83577	-0.673822	2.9888e-22
					Stradb	-9.83772	-1.64985	2.93217e-22
					Gtf3c1	-9.84123	-2.42487	2.83325e-22
					Secisbp2	-9.84436	-1.29382	2.74724e-22
					C1galt1	-9.84942	-2.09101	2.61446e-22
					Chn2	-9.85464	-1.38975	2.4828e-22
					Ltc4s	-9.87105	-0.926885	2.11085e-22
					Nbr1	-9.88783	-1.47293	1.78684e-22
					Cc2d1b	-9.88911	-1.32796	1.76465e-22
					Setx	-9.89034	-2.24035	1.74364e-22
					2310033P09Rik	-9.89116	-0.948512	1.73021e-22
					Tfe3	-9.89429	-0.656188	1.67743e-22
					Tmem144	-9.89471	-3.91594	1.67096e-22
					Heatr5a	-9.89716	-1.30873	1.63092e-22
					Dcakd	-9.90245	-1.0992	1.5482e-22
					Zfp330	-9.91875	-0.903348	1.31735e-22
					Oat	-9.9214	-0.665107	1.28362e-22
					Prr12	-9.92938	-2.3185	1.18554e-22
					Chp1	-9.94371	-0.649544	1.02762e-22
					Gpd1l	-9.95151	-1.99541	9.50482e-23
					Ahcyl1	-9.95185	-0.794274	9.47451e-23
					Ctns	-9.96074	-1.88131	8.66972e-23
					Taz	-9.96402	-0.970335	8.39502e-23
					Ska1	-9.9664	-3.37092	8.1982e-23
					Aamdc	-9.96715	-1.10362	8.13939e-23
					B3gat3	-9.97486	-0.603151	7.53783e-23
					Kif20a	-9.99157	-4.05028	6.3779e-23
					Ogg1	-9.99368	-2.30116	6.24538e-23
					Cdk11b	-10.001	-0.743527	5.79959e-23
					Etv1	-10.0041	-3.34675	5.62924e-23
					Lactb2	-10.0042	-1.17516	5.62198e-23
					Gtf2h1	-10.0062	-0.718793	5.51272e-23
					Top2b	-10.0179	-1.1085	4.8987e-23
					Ypel5	-10.0294	-0.642908	4.36163e-23
					Lyrm5	-10.0371	-0.886257	4.03693e-23
					Sh3pxd2b	-10.0437	-0.680739	3.78008e-23
					Mtrr	-10.0509	-2.51808	3.51453e-23
					Lmnb2	-10.0538	-2.47255	3.41619e-23
					Zdhhc9	-10.0571	-1.50689	3.30394e-23
					Lrrc57	-10.0589	-2.04427	3.24509e-23
					Klhdc2	-10.0649	-1.53774	3.05457e-23
					Srebf2	-10.0673	-0.860711	2.98468e-23
					Eprs	-10.0677	-0.783061	2.97139e-23
					Cxxc1	-10.0713	-1.26676	2.86757e-23
					Hdac2	-10.0783	-0.970771	2.67229e-23
					Pigq	-10.0791	-1.0433	2.65057e-23
					Igf2r	-10.0875	-0.868756	2.43427e-23
					Trmt61a	-10.0981	-2.80655	2.18615e-23
					Phax	-10.1074	-0.784828	1.98945e-23
					Sipa1l2	-10.1173	-3.22873	1.79896e-23
					Cxx1b	-10.1178	-1.25749	1.78965e-23
					Ube2w	-10.1192	-0.732358	1.76598e-23
					Hipk1	-10.1198	-0.911339	1.75467e-23
					Dnmt3aos	-10.1201	-2.19832	1.75053e-23
					Cdk14	-10.1267	-0.792426	1.63676e-23
					Cttnbp2nl	-10.1276	-0.702896	1.62139e-23
					1110001J03Rik	-10.1315	-0.611861	1.55879e-23
					Thap3	-10.1326	-1.59013	1.54169e-23
					Usp5	-10.1431	-0.652218	1.38591e-23
					Mboat1	-10.1433	-1.73269	1.38459e-23
					Ncln	-10.1447	-0.747299	1.36527e-23
					Tmem106b	-10.1447	-1.02452	1.36493e-23
					Fam217b	-10.1457	-3.58049	1.35138e-23
					Plxdc1	-10.1494	-3.08881	1.30196e-23
					Spast	-10.1593	-1.37727	1.17699e-23
					Pold1	-10.1693	-2.77607	1.0633e-23
					Snx27	-10.1743	-0.932411	1.00989e-23
					Rassf8	-10.1758	-3.0573	9.95222e-24
					Paqr4	-10.1778	-2.07954	9.75318e-24
					Prosc	-10.1805	-1.10584	9.4877e-24
					Smim8	-10.1838	-0.791501	9.17378e-24
					Lyrm4	-10.1876	-1.52477	8.82926e-24
					Dhrs7b	-10.1887	-1.11654	8.72879e-24
					Crebzf	-10.1889	-2.09616	8.71733e-24
					Tigar	-10.1909	-1.40472	8.53729e-24
					Tfeb	-10.1913	-2.54144	8.50338e-24
					Acbd5	-10.1932	-1.29614	8.3455e-24
					Rmnd5a	-10.1944	-1.88273	8.24168e-24
					Nup188	-10.1949	-1.88911	8.20164e-24
					Ddx19a	-10.1956	-1.14621	8.14583e-24
					Pdcd7	-10.1973	-1.51895	8.00965e-24
					Nudt5	-10.198	-0.628798	7.95743e-24
					Ctdp1	-10.2005	-2.80037	7.75834e-24
					Spns1	-10.2031	-1.1189	7.55612e-24
					Snx18	-10.2059	-0.83206	7.34341e-24
					Coasy	-10.2062	-1.7624	7.32332e-24
					Cfl2	-10.2149	-0.915309	6.70144e-24
					Dnajc11	-10.2151	-0.928266	6.69144e-24
					Rnf103	-10.2196	-1.49921	6.38795e-24
					Prim2	-10.2201	-1.97524	6.3557e-24
					Sepn1	-10.2202	-1.25654	6.34848e-24
					Rpl27-ps3	-10.2214	-0.605741	6.27265e-24
					Gcn1l1	-10.2276	-1.53374	5.89115e-24
					Cep295	-10.2299	-2.07312	5.75566e-24
					Kctd2	-10.2431	-2.24315	5.02447e-24
[truncated: 2,178 more rows]

## Sheet: IL-4
Genes regulated after stimulation with IL-4
Upregulated					Downregulated
names	scores	logfoldchanges	pvals_adj		names	scores	logfoldchanges	pvals_adj
Sdc4	42.2693	2.80001	0		Tmtc3	-2.39579	-0.596492	0.0469826
Socs1	41.3713	5.79195	0		Mtmr4	-2.39657	-0.60093	0.0469025
Smap2	40.8137	2.40637	0		Suv420h2	-2.44371	-0.632152	0.041746
Arg1	39.8354	7.66829	0		Vamp5	-2.4809	-0.62959	0.0381144
Fcgr2b	39.6872	3.02229	0		Lilra6	-2.48401	-0.671055	0.0378316
Tarbp2	38.3032	2.51385	0		Sort1	-2.50142	-0.694025	0.0362146
Ccl7	36.4589	2.22743	7.528e-288		Cdc20	-2.51216	-0.640579	0.0352821
Sys1	35.8782	1.45943	9.13239e-279		Stk11ip	-2.52121	-0.620259	0.034522
Gatm	35.3	2.51553	7.2934e-270		Mthfr	-2.53219	-0.704078	0.0335677
Dab2	34.8236	1.11915	1.21566e-262		Gm10419	-2.53264	-0.610315	0.033532
Rnf19b	34.5081	2.60543	5.90372e-258		Enkd1	-2.54113	-0.717233	0.0327997
Secisbp2l	33.3554	2.25904	5.54095e-241		Map4k2	-2.54306	-0.592015	0.0326766
Plek	32.7749	1.36793	1.01887e-232		Lss	-2.54727	-0.635467	0.0323479
Gda	31.9481	2.77611	3.56133e-221		Gsg2	-2.54846	-0.651133	0.0322522
Ccl12	31.33	2.65456	1.08296e-212		St3gal2	-2.55425	-0.705316	0.0317624
Lpxn	31.0884	1.34075	1.96484e-209		Narf	-2.56233	-0.635368	0.0311075
Csf2rb	30.8022	1.79315	1.3383e-205		Cdk5rap2	-2.56341	-0.647398	0.0310173
Slc7a2	30.0783	4.49819	4.89356e-196		Sass6	-2.57915	-0.71681	0.0297833
Ccl2	29.9586	1.74186	1.65869e-194		Arhgap5	-2.58406	-0.595145	0.029382
Tfec	29.8828	2.57403	1.54816e-193		Dclre1a	-2.6225	-0.67611	0.026546
Ak2	29.7326	1.35319	1.32538e-191		5730409E04Rik	-2.66401	-0.668043	0.0237046
Snx2	29.4026	1.19443	2.23893e-187		Gtf2ird1	-2.6735	-0.722939	0.0231273
Hbegf	29.2688	5.04675	1.07172e-185		Tm7sf2	-2.68811	-0.672823	0.0222399
Atp6v0a1	29.0657	1.12433	3.91574e-183		Cep57l1	-2.69761	-0.753716	0.0216598
Pdia4	28.8289	1.89558	3.62991e-180		Galnt4	-2.70063	-0.61902	0.0214783
Lair1	28.4977	1.09606	4.74496e-176		Cep55	-2.70305	-0.682861	0.0213472
Triap1	28.3992	1.11146	7.62391e-175		Zfp180	-2.71876	-0.779702	0.0204514
Cish	28.2266	7.2067	9.6426e-173		Agbl3	-2.74478	-0.653193	0.0190078
Cd300lb	27.881	1.31636	1.4396e-168		Dopey2	-2.75518	-0.740649	0.0185037
1810011H11Rik	27.3504	1.48058	3.16996e-162		Cep162	-2.75812	-0.637385	0.0183547
Cd164	26.9196	1.17123	3.67816e-157		Cdc14b	-2.76213	-0.644771	0.018156
Hnrnpll	26.6158	1.82846	1.21545e-153		Noct	-2.78734	-0.598167	0.0168921
Casp6	26.5398	2.77282	9.02379e-153		Pbx3	-2.78967	-0.629491	0.0167826
Ier3	26.4712	2.07649	5.45799e-152		Cbx6	-2.79438	-0.752985	0.0165558
Ap2m1	26.3756	0.692677	6.72497e-151		Sox4	-2.79708	-0.617527	0.016441
Socs2	26.2204	5.02657	3.93717e-149		Dbp	-2.79751	-0.655608	0.016423
Fyn	26.0489	1.80389	3.43384e-147		Ctc1	-2.80195	-0.595992	0.016229
Ripk2	25.9273	2.50294	7.84526e-146		Ckap2	-2.80913	-0.867225	0.0159012
Mrc1	25.4711	1.59517	8.93169e-141		Slc35e3	-2.81647	-0.70287	0.0155623
Plekha3	25.2553	1.58346	2.11069e-138		Gm10282	-2.83771	-0.666097	0.0146479
Fam20c	25.1711	1.10342	1.74364e-137		Bcl3	-2.85219	-0.757071	0.0140198
Bin1	25.1691	0.824937	1.80532e-137		Ska3	-2.85528	-0.785052	0.0139039
Batf3	24.816	2.76386	1.20942e-133		Ociad2	-2.8676	-0.680364	0.0134186
Fchsd2	24.8124	2.54547	1.30414e-133		2510046G10Rik	-2.89299	-0.737034	0.0124721
Tmem26	24.447	7.56747	1.04146e-129		Gm10146	-2.92722	-0.777776	0.0112619
Ms4a6d	24.0736	1.0429	8.83956e-126		Snx14	-2.93426	-0.634762	0.011039
Egr2	23.7641	4.57735	1.41067e-122		9930021J03Rik	-2.9415	-0.602841	0.0107919
Picalm	23.6516	1.11011	1.98775e-121		Vps37c	-2.94242	-0.837077	0.0107684
Ccdc86	23.3223	1.2579	4.17511e-118		Tmem170b	-2.94318	-0.595971	0.0107466
Clic4	22.8218	1.08121	4.22971e-113		Synj2	-2.94747	-0.604025	0.0106178
Msx3	22.5734	29.7407	1.13736e-110		Zfyve16	-2.95028	-0.784477	0.0105308
Gpr65	22.5286	1.58565	3.09616e-110		Cenpn	-2.95993	-0.754173	0.0102262
Rhoh	21.9085	1.40868	2.85817e-104		Pkd1	-2.96122	-0.61793	0.0101884
Prkcd	21.8114	1.24409	2.32798e-103		Lix1l	-2.96398	-0.591918	0.0101073
Cdkn1a	21.062	1.00481	2.14256e-96		Melk	-2.9773	-0.600767	0.00971149
Gsto1	21.0123	1.0026	6.05566e-96		Nfatc2ip	-2.98021	-0.721913	0.00962456
Ehd4	20.9327	0.918782	3.20229e-95		Timeless	-2.98827	-0.801087	0.00940423
Atp6v1b2	20.8229	0.781365	3.1309e-94		Fam49a	-2.98872	-0.721931	0.00939269
Fam198b	20.595	1.163	3.43426e-92		Ncapg	-2.99844	-0.92451	0.00912967
Snx5	20.5658	0.641251	6.16981e-92		Phf2	-3.00625	-0.729806	0.00890702
Snx6	20.5179	1.02853	1.64075e-91		Ctdspl	-3.01448	-0.750633	0.00868834
Dhrs3	20.517	0.664841	1.65874e-91		Hist1h1e	-3.02818	-0.941956	0.00833465
Jak2	20.488	2.1539	2.98332e-91		P4ha2	-3.02974	-0.654703	0.00829805
Etv3	20.3948	1.49887	1.98386e-90		Llgl1	-3.03023	-0.880005	0.00828868
Cd44	20.2493	0.741119	3.72459e-89		4930486L24Rik	-3.0343	-0.686386	0.0081817
Fosl2	20.1276	1.99623	4.31169e-88		Sos2	-3.04934	-0.652275	0.00780826
Glrx	20.0804	0.777345	1.09091e-87		Gdpd1	-3.05464	-0.626956	0.00767738
Ch25h	19.856	3.64	9.33662e-86		G2e3	-3.05492	-0.784399	0.00767249
Cnrip1	19.7525	1.61564	6.98975e-85		Cep350	-3.0715	-0.629752	0.00728409
Dok2	19.6987	0.903943	2.00058e-84		Trove2	-3.07471	-0.596133	0.00721514
Bcar3	19.672	1.60993	3.34415e-84		Pmaip1	-3.07878	-0.889931	0.00712621
Psmb10	19.4664	0.972786	1.84043e-82		Mr1	-3.0968	-0.662668	0.00673902
Mrpl15	19.416	0.939037	4.85099e-82		Cep85	-3.10442	-0.781306	0.00658299
Prps1	19.3107	1.8579	3.70075e-81		Itgal	-3.11951	-0.71754	0.00629297
Ptgs1	19.0494	1.30323	5.56017e-79		Fer	-3.13154	-0.781739	0.00605927
Ptpre	18.8528	1.03813	2.27634e-77		Ung	-3.13236	-0.648138	0.00604549
P2ry6	18.7021	0.644297	3.84595e-76		Sdc1	-3.13838	-0.894759	0.00593339
Man1a	18.3237	1.07925	4.1076e-73		Akna	-3.14799	-0.597452	0.00575489
Abcg1	18.3143	2.43868	4.8484e-73		Rad18	-3.1687	-0.602984	0.00538654
Rrp8	18.0841	1.47619	3.08969e-71		Fyco1	-3.17283	-0.711303	0.00531594
Ubl3	17.9336	0.645982	4.56231e-70		Acad12	-3.19986	-0.932098	0.0048692
Flt1	17.7608	4.18995	9.79419e-69		Eme1	-3.20833	-0.827247	0.00474045
Ctu2	17.6788	1.64255	4.16983e-68		Hmces	-3.21109	-0.880202	0.00470011
Clcn5	17.4389	1.21199	2.78539e-66		Pck2	-3.21862	-0.761293	0.00459018
Ap2a2	17.4027	0.826913	5.16767e-66		Zfp715	-3.22326	-0.664649	0.00452015
Nfkb1	17.3933	1.15274	6.0525e-66		Fmn1	-3.23122	-0.700319	0.00440599
Otulin	17.3363	0.82107	1.62663e-65		Lrrc75a	-3.23529	-0.801713	0.00434757
Ado	17.2285	1.0832	1.02494e-64		Pot1a	-3.25127	-0.714907	0.00412667
Srm	17.1852	0.84366	2.14737e-64		Gm16586	-3.25606	-0.599572	0.00406627
Cd200r1	17.0635	0.952799	1.71417e-63		Stim1	-3.2604	-0.683628	0.00401412
Nabp1	16.8723	1.76695	4.36386e-62		Ankrd50	-3.26496	-0.891653	0.00395525
Klf4	16.8054	1.87764	1.33873e-61		Gm10709	-3.27382	-0.737556	0.00384247
Baiap2	16.6439	1.14809	1.96159e-60		Ppfibp2	-3.28356	-0.774314	0.00371806
Tes	16.6271	1.10266	2.5771e-60		R3hcc1l	-3.28626	-0.585362	0.00368455
Dhrs9	16.6081	2.10914	3.52449e-60		Npat	-3.28984	-0.840616	0.0036409
Il6st	16.4194	1.3721	7.86619e-59		Mtmr14	-3.29364	-0.675552	0.00359867
Mgat1	16.3508	0.957806	2.38205e-58		Pkd2	-3.29473	-0.695696	0.00358577
Sacm1l	16.2451	1.16353	1.31643e-57		Zfp395	-3.30549	-0.849175	0.00346009
Gna15	16.2092	1.25366	2.32478e-57		Trim56	-3.32239	-0.729336	0.00326941
Zyx	15.9061	0.949133	2.97119e-55		Cep120	-3.33599	-0.865947	0.00312696
Creb5	15.8926	1.19812	3.65692e-55		Zfp467	-3.34152	-0.610482	0.0030687
Ablim1	15.8346	5.09297	9.18816e-55		Tbc1d12	-3.34485	-0.677355	0.00303614
Pura	15.7483	0.774618	3.5125e-54		Aacs	-3.35508	-0.652056	0.00293398
Cblb	15.7138	1.29926	6.01845e-54		Atn1-1	-3.36584	-0.604533	0.00282955
Mafb	15.6235	0.782056	2.45369e-53		Tmed8	-3.38383	-0.695728	0.00266286
P2ry1	15.5795	2.18671	4.85429e-53		Kdm6a	-3.38808	-0.58892	0.00262404
Rars	15.4544	0.908767	3.33955e-52		Hcfc2	-3.39731	-0.635271	0.00254338
Znrf2	15.4078	1.15364	6.82409e-52		St8sia4	-3.40316	-0.658572	0.00249362
Rab15	15.4055	2.92923	7.00017e-52		Haus6	-3.41368	-0.734701	0.00240528
Slc39a6	15.403	0.991849	7.25788e-52		Cdca7	-3.41535	-0.594459	0.00239117
Gnl3	15.4023	0.77335	7.30066e-52		Cenpk	-3.42362	-0.607207	0.00232217
Rbbp6	15.4021	0.80877	7.30066e-52		Gfra4	-3.42374	-0.725827	0.00232176
St3gal1	15.2745	1.42752	5.09108e-51		Mblac1	-3.42436	-0.871969	0.0023178
Eif2b2	15.2511	1.19702	7.19539e-51		Blm	-3.44064	-0.628304	0.00219115
Myo1e	15.1039	1.01888	6.68005e-50		Mxi1	-3.44081	-0.652436	0.00219043
Cd274	15.0781	1.80999	9.81354e-50		Edem3	-3.44756	-0.792868	0.00213937
Eps8	15.072	1.32115	1.07251e-49		Nr2c2	-3.45572	-0.747948	0.00207792
Zfp36l1	14.8995	1.21202	1.39788e-48		Crybg3	-3.46892	-0.932055	0.00198399
Zc3h12a	14.7872	2.08024	7.23753e-48		Bub1	-3.48336	-0.841134	0.00188995
Pla2g12a	14.6696	0.959921	4.02566e-47		Nfxl1	-3.48528	-0.658491	0.00187746
Cln5	14.6148	0.755029	8.9946e-47		Bard1	-3.48954	-1.05216	0.00184989
Pdgfa	14.4612	1.22797	8.38176e-46		Scmh1	-3.49036	-0.767518	0.00184504
Rrs1	14.2331	0.854657	2.18386e-44		Erc1	-3.50061	-0.712853	0.00178073
Srgn	14.1362	0.727291	8.59706e-44		Arhgef10l	-3.51104	-0.946041	0.00171421
Snx16	14.0193	1.0985	4.429e-43		Cpeb1	-3.52088	-0.812129	0.00165649
Bhlhe40	13.9845	1.02101	7.19045e-43		Golm1	-3.53209	-0.90219	0.00159141
Hspd1	13.87	0.5915	3.52509e-42		Nckipsd	-3.54983	-0.710452	0.00149386
Tiam1	13.8334	2.11305	5.82118e-42		Ccnb2	-3.55677	-0.645407	0.00145747
Cd151	13.7865	0.834395	1.11284e-41		Nbeal2	-3.56297	-0.941876	0.0014259
Csk	13.7063	0.615094	3.33542e-41		Nes	-3.58903	-0.902881	0.00130066
Dse	13.5922	0.872977	1.5875e-40		Tanc1	-3.5904	-0.845794	0.00129421
Ralgds	13.5496	2.36825	2.78771e-40		Hsdl2	-3.6037	-0.716003	0.00123185
Il1rap	13.4403	2.31882	1.21266e-39		Tpm3-rs7	-3.61043	-0.916888	0.00120274
Clcn3	13.4169	1.09743	1.65962e-39		Lrch4	-3.61086	-0.824483	0.0012011
Uck2	13.3491	0.950081	4.0916e-39		Ptpn22	-3.61217	-0.882091	0.00119539
Tbc1d16	13.3435	2.35315	4.39909e-39		Erf	-3.62641	-0.613713	0.001135
Flrt2	13.1468	1.76775	5.86653e-38		Colec12	-3.6322	-0.694608	0.00111111
Nolc1	13.1261	0.750695	7.65248e-38		Hibch	-3.64102	-0.631708	0.00107529
Dock10	13.1057	0.748836	9.97535e-38		A430046D13Rik	-3.64331	-0.757902	0.001067
Clec10a	13.0087	2.76684	3.49601e-37		Plekhg3	-3.64622	-1.08667	0.00105532
Plk3	13.0041	1.45574	3.67946e-37		Atp7a	-3.65096	-0.679511	0.00103751
Ddx21	12.9333	0.597024	9.1235e-37		Ankrd37	-3.6544	-0.641493	0.00102567
Galnt6	12.9157	0.808923	1.13812e-36		Dip2a	-3.65737	-0.90275	0.0010143
Tarm1	12.6727	3.62248	2.49046e-35		Pias3	-3.65778	-0.897671	0.00101328
Mcoln2	12.6684	1.09048	2.62633e-35		Nek2	-3.66565	-0.957663	0.000985754
AA467197	12.6558	1.23469	3.06961e-35		Nr1h3	-3.66651	-0.87091	0.000983024
St6gal1	12.6332	1.2614	4.04222e-35		4930427A07Rik	-3.67543	-1.07204	0.000950139
Wdr46	12.6254	1.15197	4.45129e-35		Gpsm2	-3.67641	-1.10337	0.000947198
Nifk	12.5278	0.7344	1.51122e-34		Tbc1d10a	-3.6767	-0.837224	0.000946539
Il4ra	12.3424	0.771325	1.49825e-33		Atad5	-3.68276	-1.0591	0.000925141
Hsph1	12.2199	1.53211	6.62866e-33		Zfp704	-3.71238	-0.669601	0.000830586
Mapkapk3	12.1142	0.890263	2.38336e-32		Pcnx	-3.72826	-0.799452	0.000783694
Gar1	11.9811	0.723862	1.18264e-31		Slc41a2	-3.74426	-0.585678	0.000738266
Brwd1	11.9571	1.38526	1.56788e-31		Emsy	-3.75099	-0.615565	0.000720015
Gm16315	11.9065	3.23128	2.85058e-31		Inpp5f	-3.75101	-0.588624	0.000720015
Tor3a	11.8321	0.924383	6.78358e-31		Prune	-3.75528	-0.679624	0.00070959
Ednrb	11.8269	2.8054	7.20336e-31		Pcnt	-3.75727	-0.662181	0.000704508
Vmp1	11.8233	0.600674	7.50133e-31		Akap11	-3.77122	-0.661338	0.000668663
Plekhf2	11.7547	0.651413	1.66327e-30		Pde1b	-3.77548	-0.855635	0.000659138
Pla2g15	11.7283	0.818431	2.26534e-30		Ttll1	-3.77803	-0.893349	0.000653
Cbl	11.6973	0.682574	3.24611e-30		Rev1	-3.79043	-0.71483	0.000623703
Nop56	11.6383	0.620564	6.37204e-30		Eno1b	-3.79088	-0.822631	0.000622763
1110059E24Rik	11.6019	0.869264	9.63006e-30		Irak3	-3.79622	-1.11546	0.000610435
Rhoq	11.5556	0.950094	1.6455e-29		Zc3h12d	-3.80097	-0.765442	0.000599588
Auh	11.3562	0.96544	1.57495e-28		Il15	-3.80121	-0.634354	0.000599177
Cdh1	11.2678	6.12756	4.19819e-28		Creg2	-3.80375	-1.00977	0.000593795
Gtpbp4	11.2365	0.668775	5.91437e-28		Hdac9	-3.8058	-0.706304	0.000589447
Nfil3	11.013	2.69076	7.01455e-27		Cep70	-3.80682	-0.858592	0.000587374
Dkc1	10.876	1.1185	3.09805e-26		Rnf157	-3.81241	-0.654389	0.000575309
Bmp2k	10.8671	0.735345	3.38404e-26		Gse1	-3.81676	-0.679634	0.000566461
Hlx	10.8592	1.19904	3.67878e-26		Arhgap21	-3.81891	-0.713372	0.000561724
Rara	10.8373	1.39959	4.66335e-26		Prr5l	-3.82284	-1.04246	0.000553527
Sertad1	10.8286	0.771694	5.11809e-26		Cdc42ep4	-3.82738	-0.830163	0.000544252
Mgl2	10.7417	5.30741	1.29697e-25		Setx	-3.83164	-0.685293	0.000535251
Dmxl1	10.7163	0.86826	1.70107e-25		Hirip3	-3.8334	-0.63977	0.000531763
Furin	10.6606	0.659266	3.07443e-25		Ankrd54	-3.86177	-0.649583	0.00047606
Osbpl3	10.6046	1.20649	5.55326e-25		Wipi1	-3.86836	-0.595866	0.000464011
Klf9	10.5788	1.98546	7.27881e-25		Bambi	-3.87914	-0.885838	0.000445579
Ahcyl2	10.4623	0.779022	2.47168e-24		Zcchc8	-3.88199	-0.620006	0.000440674
Batf	10.3891	0.99814	5.26355e-24		Sh3pxd2a	-3.88514	-1.23161	0.00043554
Gatc	10.3482	0.8955	8.02499e-24		Otud7b	-3.88526	-0.587077	0.000435456
Cd40	10.3362	1.58417	9.07744e-24		Ssh3	-3.88976	-0.635678	0.000427725
Ppan	10.2623	0.850686	1.92388e-23		U2af1l4	-3.89741	-0.602884	0.000415606
Zfp36	10.2269	0.816552	2.75723e-23		Timp1	-3.90016	-1.04106	0.000411185
Tmem158	10.2231	0.951088	2.86383e-23		Thra	-3.9154	-1.14675	0.000387024
Wdr43	10.2203	0.59824	2.94391e-23		Casc5	-3.92417	-1.10758	0.000374241
Lpcat1	10.2048	0.868944	3.42981e-23		Ptprs	-3.9245	-0.602601	0.00037385
Tmem206	10.1812	0.805525	4.3537e-23		Btbd6	-3.92514	-0.804115	0.000372984
Ppfibp1	10.072	0.781226	1.2895e-22		Tbc1d23	-3.929	-0.641196	0.00036727
Stap1	10.0711	0.989068	1.29915e-22		Rhod	-3.94208	-0.932803	0.000348249
Rasgrp1	10.0636	27.5031	1.39415e-22		Kif4	-3.94746	-0.814267	0.000340732
Abtb2	9.94859	2.9041	4.40264e-22		Kif15	-3.9637	-1.00672	0.000319762
Plekhf1	9.92334	2.92716	5.65064e-22		Tbc1d31	-3.97927	-1.11707	0.000300386
Pcdh7	9.92252	0.921363	5.69003e-22		Traf3ip3	-3.98715	-0.936595	0.000291332
Med15	9.90687	0.708926	6.63882e-22		Sowahc	-3.99108	-1.1969	0.000287005
Cyth1	9.89504	0.680103	7.44424e-22		Zfp516	-3.99202	-0.708788	0.00028596
Rgl1	9.85188	0.993572	1.13086e-21		Kifc1	-3.99292	-1.14577	0.000284967
Ank	9.85063	0.853333	1.14358e-21		Smc5	-3.99455	-0.725292	0.000283368
Aff1	9.80435	1.0747	1.8016e-21		Snrk	-3.99676	-0.697525	0.000280917
Cystm1	9.78538	1.34753	2.16555e-21		Osgin1	-4.00073	-1.00874	0.000276512
Map3k12	9.7746	1.68551	2.39438e-21		Nsl1	-4.00163	-0.801821	0.000275728
Nop16	9.77139	0.718553	2.46854e-21		Phf13	-4.00626	-1.05373	0.000270649
Habp4	9.56432	0.97731	1.79873e-20		Slc22a4	-4.02078	-1.18896	0.000255721
Stxbp3	9.55782	0.966149	1.91099e-20		Cep295	-4.02115	-0.595911	0.000255404
Insig2	9.52447	0.755556	2.61158e-20		Slc44a2	-4.02514	-0.851333	0.0002516
Itsn2	9.47043	0.852099	4.32733e-20		C1galt1	-4.02917	-0.642667	0.000247486
Csf2rb2	9.45276	0.595644	5.10706e-20		Wdtc1	-4.03044	-0.861745	0.000246313
Stau1	9.44406	0.876082	5.52429e-20		Nrip1	-4.04073	-0.653879	0.000236209
Chst7	9.42471	3.66342	6.62188e-20		Cptp	-4.04472	-0.59294	0.000232449
Ccl24	9.36918	2.77572	1.10979e-19		Prss16	-4.04715	-0.999479	0.000230195
Arhgap12	9.35592	0.81289	1.2554e-19		Slc7a7	-4.05264	-0.692788	0.000225157
Abhd17b	9.32963	0.840967	1.60047e-19		Gan	-4.06137	-0.652287	0.000217603
Xdh	9.32798	0.646149	1.62389e-19		Nfkbid	-4.06733	-0.676938	0.000212188
Ncoa3	9.2701	0.712219	2.77114e-19		Adgre5	-4.07066	-0.856532	0.000209379
Hebp1	9.23562	0.617864	3.7727e-19		Tdp2	-4.07201	-0.606939	0.000208305
Pdgfc	9.2168	1.63889	4.4875e-19		Ogg1	-4.08044	-0.700454	0.000201438
Plxnd1	9.17099	0.642853	6.79085e-19		A630072M18Rik	-4.08728	-1.09674	0.00019616
Nop58	9.1285	0.63475	9.93698e-19		Ercc6l	-4.09012	-1.34907	0.000193834
Sestd1	9.11469	1.09851	1.12641e-18		Rusc2	-4.09538	-0.73289	0.000189737
Snx29	9.03999	1.04035	2.20468e-18		Enc1	-4.09763	-0.873092	0.000188026
Plk2	8.96994	0.965009	4.1277e-18		Meis3	-4.10158	-0.641377	0.00018509
St7	8.96233	1.38797	4.41837e-18		Palb2	-4.10438	-1.04465	0.000183102
Pcyox1l	8.91961	1.53804	6.43173e-18		Tinf2	-4.10503	-0.69721	0.000182693
Pfkfb4	8.89614	1.16188	7.90765e-18		Mastl	-4.11213	-1.2448	0.000177399
Mrpl16	8.86276	0.64593	1.05699e-17		Fnbp1l	-4.12766	-1.14255	0.00016651
Mink1	8.85885	1.08479	1.09253e-17		S100a9	-4.1329	-1.13267	0.000163031
Myc	8.83966	0.892937	1.28984e-17		Snx21	-4.13531	-0.70691	0.00016138
Rab19	8.82851	1.65387	1.42092e-17		Cdc45	-4.14689	-0.821933	0.000153845
Dennd1a	8.81771	0.682908	1.56181e-17		Sin3a	-4.1498	-0.630518	0.000152108
Tanc2	8.76183	1.56768	2.5432e-17		Mnt	-4.16154	-0.662482	0.000144809
Olfm1	8.74293	2.16633	2.98973e-17		Ttk	-4.16543	-1.43594	0.000142481
Pde12	8.6252	0.962024	8.19944e-17		BC030867	-4.17063	-1.28386	0.000139458
Adora2b	8.39084	1.72805	5.93502e-16		Tnnc1	-4.17251	-1.3298	0.000138357
Dck	8.35158	0.61429	8.23022e-16		Hmga1-rs1	-4.17617	-0.717969	0.000136333
Itgb3	8.33718	1.82811	9.2637e-16		Rif1	-4.18892	-0.72375	0.000129115
Dapp1	8.33031	1.18191	9.78287e-16		Cdca5	-4.19413	-0.694667	0.000126307
Pde4d	8.27331	0.611982	1.56411e-15		Gm17586	-4.19992	-0.771672	0.000123245
Pdcd1lg2	8.26338	6.80422	1.69238e-15		Cog7	-4.19996	-0.604085	0.000123245
Usp18	8.25297	1.1116	1.84502e-15		Rxra	-4.20426	-0.670505	0.000121069
Matk	8.23795	2.00496	2.08281e-15		Csgalnact2	-4.20682	-0.598334	0.00011987
Cst7	8.20612	1.30158	2.7044e-15		Rps6ka2	-4.20774	-1.06442	0.000119464
Tcf7l2	8.19184	0.681281	3.0271e-15		Fbxo30	-4.20884	-0.865964	0.000118922
Bbx	8.18218	0.619464	3.26302e-15		Ttc17	-4.21641	-0.805493	0.000115158
Tnfrsf12a	8.17347	0.755183	3.49871e-15		Mcm10	-4.22288	-0.853739	0.000112093
Pop4	8.13468	0.627839	4.76556e-15		Enho	-4.22456	-1.47395	0.000111337
1600014C10Rik	8.12076	1.02064	5.31799e-15		Dlgap5	-4.24898	-0.893376	0.000100343
Tmem144	8.03485	1.03076	1.0551e-14		Usp37	-4.25848	-0.940657	9.64068e-05
Tnip3	8.01603	0.932916	1.2259e-14		Hist1h4i	-4.26396	-0.63353	9.4264e-05
Bzw2	7.96096	0.638982	1.89438e-14		Tal1	-4.26523	-0.894791	9.37945e-05
Aifm2	7.88534	0.74283	3.40881e-14		Dhx32	-4.30116	-0.629228	8.03848e-05
Gnpnat1	7.88499	0.668544	3.4156e-14		Cdc6	-4.31406	-1.20123	7.60925e-05
Slc30a4	7.87456	1.78365	3.70422e-14		Kif20b	-4.32624	-0.846122	7.21843e-05
Retnla	7.84129	27.7824	4.7851e-14		Iqgap3	-4.32704	-0.943496	7.19736e-05
Rcl1	7.8284	0.929623	5.28126e-14		Lin9	-4.33078	-0.946061	7.09089e-05
Tuba8	7.76258	4.57593	8.77083e-14		Exoc3l4	-4.33749	-0.882109	6.88752e-05
Fcrls	7.7124	0.80175	1.28749e-13		Stradb	-4.34915	-0.593808	6.53816e-05
Mmp13	7.70045	1.43876	1.41056e-13		Zbed4	-4.35132	-0.759025	6.48063e-05
Azin2	7.63406	1.5358	2.33269e-13		Sh3bgrl2	-4.36036	-0.614457	6.22942e-05
Zbtb5	7.6324	1.92387	2.36111e-13		Arhgap27	-4.37055	-0.980175	5.96668e-05
Trmt61a	7.6209	0.875338	2.57355e-13		Dmpk	-4.37417	-0.989821	5.87264e-05
Traf5	7.52826	1.86221	5.15665e-13		Syne1	-4.37422	-0.600978	5.87264e-05
Zfp609	7.52585	2.09028	5.24129e-13		Atxn1l	-4.37616	-0.710226	5.82562e-05
Ddx31	7.4691	0.991746	8.00959e-13		Gprc5b	-4.37923	-1.12484	5.74622e-05
Atad3a	7.41713	0.696625	1.17271e-12		Vcl	-4.38328	-0.852495	5.64835e-05
Vrk1	7.32858	0.653977	2.25479e-12		Bend4	-4.38479	-1.42582	5.61517e-05
Gpr183	7.29871	0.652933	2.79458e-12		Rbbp8	-4.38496	-0.626062	5.61294e-05
Map3k8	7.21649	0.990211	5.02168e-12		Acsl3	-4.39251	-1.38722	5.43109e-05
Mitf	7.21585	0.757805	5.04167e-12		Cdca2	-4.40717	-0.881352	5.09782e-05
Atp6v0d2	7.19715	0.720645	5.73601e-12		Pi4k2b	-4.40955	-0.7884	5.04587e-05
Tex2	7.12859	0.884595	9.35765e-12		Gsap	-4.42287	-0.748735	4.7632e-05
Grwd1	7.11319	0.634543	1.04292e-11		Map4k3	-4.43177	-0.783618	4.58474e-05
Smg5	7.08491	0.719963	1.27193e-11		Dynlt1c	-4.43469	-0.969515	4.52857e-05
Sh2b2	7.06908	0.909813	1.41824e-11		Lats2	-4.44081	-0.846284	4.40806e-05
Exosc7	7.05468	0.628711	1.5638e-11		Ect2	-4.44273	-1.15338	4.37041e-05
Smyd5	7.00782	0.657707	2.15793e-11		Brca1	-4.44513	-1.36219	4.32868e-05
Pan3	6.99747	0.596621	2.31592e-11		Irf2bp1	-4.44703	-0.709152	4.29477e-05
Cd72	6.83838	0.670406	6.88409e-11		Tbc1d2	-4.44742	-0.69012	4.29011e-05
Slc12a7	6.83548	0.735927	7.01622e-11		Stil	-4.49568	-1.39715	3.45321e-05
Mcf2l	6.81847	3.13032	7.87386e-11		Cpsf7	-4.50599	-0.595551	3.2981e-05
Hebp2	6.81252	2.00239	8.19654e-11		Rapgef6	-4.52322	-0.615174	3.0462e-05
Smpd2	6.74783	1.16482	1.26912e-10		Fmr1	-4.53345	-0.59669	2.91187e-05
Ctnnd2	6.68408	2.35213	1.93403e-10		Hmmr	-4.53558	-0.723058	2.88585e-05
Ptpn2	6.67712	0.668289	2.02435e-10		Dmxl2	-4.54341	-0.797627	2.78776e-05
Ppp2r3a	6.51402	1.60337	5.86741e-10		Fam117b	-4.54656	-0.636434	2.7484e-05
Pim1	6.50441	0.660909	6.24424e-10		Ccdc180	-4.55133	-0.707537	2.68883e-05
Noc4l	6.46435	0.728059	8.07807e-10		Vezt	-4.5517	-0.632801	2.68512e-05
Surf6	6.46144	0.778876	8.22515e-10		Ints7	-4.5607	-0.743604	2.5773e-05
1810026J23Rik	6.27849	0.668563	2.59807e-09		Ncoa2	-4.56594	-0.667364	2.51843e-05
Heatr3	6.26065	0.89094	2.90214e-09		Lin54	-4.58124	-0.674031	2.34619e-05
Chil3	6.25374	2.20809	3.02863e-09		Pde7a	-4.58634	-0.922799	2.29054e-05
Ruvbl1	6.23799	0.615827	3.33506e-09		Ska1	-4.59427	-0.961052	2.2067e-05
Treml2	6.22497	0.833536	3.61798e-09		Trim37	-4.59464	-0.708047	2.20363e-05
Ldlrad3	6.19007	1.18952	4.48534e-09		Ctdspl2	-4.60436	-0.781302	2.10633e-05
B3gnt7	6.13978	1.31692	6.09669e-09		Arid3b	-4.60843	-1.41736	2.06705e-05
Eya1	5.93885	0.680257	2.03936e-08		Appl2	-4.60876	-0.752424	2.06457e-05
Exo5	5.92087	0.850382	2.26362e-08		Fabp7	-4.615	-1.22533	2.00784e-05
Rasal3	5.90581	0.827692	2.47018e-08		1190002N15Rik	-4.62298	-0.694984	1.93443e-05
F10	5.86332	1.93515	3.15955e-08		Dock11	-4.63012	-0.625977	1.87312e-05
Ptgir	5.80838	1.39696	4.33735e-08		Pwwp2a	-4.63137	-0.901987	1.86326e-05
Fmnl2	5.80548	1.05465	4.40879e-08		Nacc2	-4.63151	-0.588343	1.86267e-05
Rmi2	5.75456	0.767904	5.91072e-08		Dtx3	-4.63153	-0.587666	1.86267e-05
Plxdc2	5.72475	2.10374	6.9994e-08		Adap2	-4.63276	-0.682435	1.85426e-05
Pxdc1	5.63595	1.48466	1.15181e-07		Bub1b	-4.64368	-1.04119	1.76346e-05
Dusp4	5.60666	0.749912	1.35422e-07		Gm10269	-4.66476	-1.11466	1.60232e-05
Borcs5	5.60048	0.742773	1.40271e-07		Gcfc2	-4.67333	-1.03131	1.54212e-05
Mllt3	5.59102	1.36063	1.47913e-07		Pbk	-4.67822	-0.603996	1.50753e-05
Zadh2	5.57499	0.753393	1.61589e-07		Rubcn	-4.6907	-0.808733	1.42059e-05
Abtb1	5.55397	0.625557	1.81757e-07		Paqr4	-4.697	-0.764092	1.38012e-05
Endog	5.53075	0.607591	2.05872e-07		Ermp1	-4.6995	-0.777148	1.3644e-05
Limk1	5.42027	0.825333	3.73782e-07		Skp2	-4.70531	-0.760615	1.32917e-05
Wdr75	5.39918	0.666749	4.18768e-07		Chek2	-4.70737	-0.770075	1.31628e-05
Osm	5.37899	0.933678	4.65573e-07		Brip1	-4.70981	-0.893528	1.30115e-05
Gm12589	5.37275	0.938024	4.80887e-07		E2f7	-4.71509	-1.43698	1.26933e-05
D5Ertd605e	5.30177	1.17424	6.988e-07		Adamts10	-4.71615	-0.866967	1.2632e-05
Glipr2	5.24752	0.856197	9.26547e-07		Hsd17b7	-4.7173	-0.764109	1.2566e-05
Fgl2	5.23733	1.29022	9.74872e-07		Phactr4	-4.72566	-0.896299	1.21013e-05
Rbsn	5.1836	0.678085	1.28932e-06		Cenpq	-4.729	-0.653551	1.19181e-05
Ydjc	5.18104	0.728225	1.30543e-06		Sccpdh	-4.73158	-0.676172	1.17723e-05
Med23	5.16441	0.710995	1.42085e-06		Inpp4a	-4.7409	-0.764501	1.12734e-05
Gadd45a	5.15868	0.771029	1.45935e-06		Ssx2ip	-4.74637	-1.39417	1.09862e-05
Inpp5a	5.14772	1.15338	1.53933e-06		Nfyb	-4.75629	-0.641402	1.04926e-05
Pcid2	5.13178	0.754043	1.66987e-06		Gm11273	-4.76435	-0.712657	1.01054e-05
Slc38a9	5.09047	0.707239	2.05787e-06		Il18	-4.769	-0.780895	9.88295e-06
Csf1	5.03427	1.0457	2.73479e-06		Dusp1	-4.77822	-0.934966	9.46978e-06
Fas	5.02431	0.705805	2.87464e-06		Cyth3	-4.7934	-1.04097	8.80796e-06
F7	4.99259	1.13186	3.36279e-06		Chka	-4.79668	-0.614843	8.67212e-06
Zfp874a	4.92868	1.25032	4.62721e-06		Rasa2	-4.80099	-0.639442	8.50398e-06
Eef2k	4.92847	0.843648	4.63016e-06		Nkain1	-4.80187	-1.29218	8.47004e-06
Sema4b	4.85458	1.55187	6.61582e-06		Lonrf3	-4.80226	-1.12078	8.45867e-06
Sipa1l3	4.84111	1.22914	7.05471e-06		Slc27a4	-4.8103	-0.797741	8.15919e-06
Rpp40	4.78088	0.849213	9.35268e-06		Tbkbp1	-4.81562	-0.781427	7.94795e-06
Rnf144b	4.75733	0.780811	1.04507e-05		Abhd8	-4.83072	-0.774131	7.39839e-06
Csrnp1	4.71971	1.32175	1.24417e-05		Rcor3	-4.83655	-0.848779	7.19833e-06
Tob1	4.71766	0.609837	1.25481e-05		Snx13	-4.84639	-0.605169	6.88069e-06
Btbd19	4.70211	0.595657	1.34805e-05		Nmrk1	-4.84758	-0.645283	6.84241e-06
Cradd	4.6722	0.762955	1.55001e-05		Adap2os	-4.85425	-1.15364	6.62409e-06
Phykpl	4.64458	1.09506	1.75712e-05		Pld2	-4.86495	-1.18599	6.29329e-06
Socs5	4.44944	0.956911	4.25293e-05		Vps13c	-4.86929	-0.856131	6.16666e-06
Foxn3	4.41104	0.594255	5.01656e-05		BC005561	-4.87536	-0.650589	5.99434e-06
Il1rl2	4.41082	1.03054	5.01998e-05		Tnfrsf23	-4.87806	-0.697007	5.91526e-06
Zcchc2	4.38864	0.652335	5.52462e-05		Pkp4	-4.89038	-0.637129	5.57491e-06
Itpk1	4.31339	0.793912	7.62988e-05		Ncapd3	-4.89224	-0.829399	5.5269e-06
Foxj3	4.2997	0.60604	8.08294e-05		Anln	-4.89412	-0.890246	5.4765e-06
D17H6S53E	4.2417	0.810633	0.000103479		4930402H24Rik	-4.9004	-0.80256	5.31507e-06
Gbp7	4.21699	1.04083	0.000114905		Haus4	-4.90947	-0.602252	5.08144e-06
Aldh1b1	4.21465	0.977234	0.00011598		Nlrc3	-4.91108	-1.39603	5.04178e-06
Pim3	4.16766	1.15906	0.00014119		Nedd4l	-4.9135	-1.03545	4.9821e-06
Ccdc137	4.15913	0.652948	0.000146273		Nlrp3	-4.91599	-0.712219	4.92104e-06
Wbscr27	4.14073	0.821786	0.000157823		Ccdc85b	-4.92013	-0.603483	4.82219e-06
Ddhd1	4.13249	1.02567	0.000163267		Nfatc2	-4.9376	-0.732529	4.42963e-06
Mdn1	4.13188	0.714592	0.000163609		Fbxo45	-4.94615	-0.978505	4.24122e-06
Ripk3	4.12324	0.621387	0.000169569		Stard9	-4.94656	-0.809629	4.23406e-06
Ampd2	4.09444	0.6848	0.000190446		Slc15a4	-4.95409	-0.605123	4.08008e-06
Anks3	4.0403	0.854689	0.000236565		Slc25a28	-4.96542	-0.754925	3.85201e-06
Dctd	4.03388	0.673925	0.000242973		Cdc25a	-4.9722	-0.718811	3.72596e-06
Armc6	4.01972	0.857558	0.000256795		Abi3	-4.99214	-0.912354	3.36924e-06
Slc37a3	3.96479	0.889108	0.000318413		Grcc10	-4.9928	-0.769448	3.36062e-06
Rgcc	3.96309	0.946775	0.000320483		Helb	-4.9955	-1.12251	3.31942e-06
Psrc1	3.93602	0.979215	0.000356812		Acat2	-5.00331	-0.789921	3.19552e-06
Serpinb6b	3.90511	0.641183	0.000403363		Hyal1	-5.00405	-0.803478	3.18465e-06
Oit3	3.55239	0.660847	0.00148025		Zfp281	-5.00859	-0.788611	3.1143e-06
Ttc27	3.49883	0.740115	0.00179065		Uap1	-5.01514	-0.595628	3.01261e-06
Rps6kc1	3.34845	0.686393	0.0030002		Cenpu	-5.02697	-0.85587	2.83625e-06
Ptger2	3.32634	0.810602	0.00323124		Pfkfb3	-5.03003	-1.16976	2.79239e-06
Zfp398	3.19525	0.624089	0.00494136		Prr11	-5.04632	-1.20596	2.57219e-06
Gm13431	3.14885	0.626068	0.00573947		Etaa1	-5.057	-0.894477	2.43637e-06
2700038G22Rik	3.1126	0.705463	0.00642756		Cdk19	-5.08873	-0.742642	2.0742e-06
3300005D01Rik	3.10663	0.620878	0.0065406		Ipo9	-5.11044	-0.612497	1.86124e-06
Gm15446	3.02904	0.712128	0.00831511		Foxm1	-5.11293	-0.957093	1.83759e-06
Diexf	2.94743	0.81298	0.0106178		Mybl2	-5.12951	-0.785807	1.6887e-06
Ric1	2.89146	0.59284	0.0125242		Heatr5a	-5.13675	-0.609793	1.6277e-06
Polr1e	2.87818	0.68536	0.0130139		Psmc3ip	-5.14438	-0.642432	1.56558e-06
Tbc1d4	2.70673	0.619593	0.0211359		Dock7	-5.14651	-0.664694	1.5486e-06
Tmem51	2.65804	0.619688	0.0241073		Micall2	-5.15013	-1.27382	1.52094e-06
Gemin5	2.61786	0.61112	0.0268801		1110046J04Rik	-5.15238	-0.834294	1.50409e-06
Hgh1	2.59465	0.611363	0.0285986		Fbxo42	-5.15995	-0.939457	1.45074e-06
Ccdc134	2.55965	0.680144	0.031321		Ckap5	-5.16175	-0.609953	1.43995e-06
Zfp407	2.52088	0.6391	0.0345466		Kif20a	-5.17861	-1.15569	1.32086e-06
Kctd11	2.51977	0.675862	0.0346403		Etv6	-5.17865	-0.655805	1.32086e-06
Fbxl2	2.4417	0.643247	0.0419433		Pdzk1ip1	-5.18188	-0.789041	1.30013e-06
					Cenph	-5.18544	-0.626293	1.2772e-06
					Gins1	-5.18696	-0.653688	1.26797e-06
					Psme2b	-5.19966	-0.826111	1.18687e-06
					Apaf1	-5.20087	-0.786754	1.1797e-06
					Rbl1	-5.20549	-0.845321	1.1512e-06
					Mxd3	-5.20654	-1.44205	1.14525e-06
					Fmnl3	-5.20797	-0.642933	1.13694e-06
					B630005N14Rik	-5.21392	-0.586611	1.10151e-06
					Esco2	-5.22808	-1.13323	1.02356e-06
					Cmtm4	-5.26892	-0.629545	8.29163e-07
					Nuf2	-5.27256	-0.869736	8.13593e-07
					Ubp1	-5.27274	-0.612952	8.13137e-07
					Atp8a1	-5.27481	-0.755317	8.05456e-07
					Zswim6	-5.27501	-0.890776	8.04915e-07
					Slc43a3	-5.29969	-0.83162	7.06204e-07
					Sgol2a	-5.30445	-1.30091	6.88919e-07
					Prrc2b	-5.31323	-0.585667	6.58004e-07
					Plxdc1	-5.33048	-1.08684	6.01569e-07
					Madd	-5.33782	-0.667219	5.78359e-07
					Taf6	-5.33848	-0.599255	5.76534e-07
					Mylip	-5.35169	-1.09029	5.37174e-07
					Dna2	-5.36035	-1.11835	5.1276e-07
					Cxcr4	-5.36845	-1.64624	4.91366e-07
					Ranbp9	-5.36941	-0.613754	4.89197e-07
					Rassf8	-5.37003	-1.05049	4.87757e-07
					Polg	-5.3705	-0.654771	4.86706e-07
					Aurka	-5.38136	-0.818449	4.59895e-07
					Zcchc11	-5.38214	-0.777518	4.5833e-07
					Zdhhc9	-5.38521	-0.699871	4.50784e-07
					Pold3	-5.38641	-0.697933	4.47973e-07
					Kif2c	-5.39396	-1.35009	4.30526e-07
					4930455G09Rik	-5.40724	-1.07055	4.00909e-07
					Casp8ap2	-5.41334	-0.860036	3.88024e-07
					Plxna4os1	-5.4134	-0.89985	3.88024e-07
					Mb21d1	-5.42056	-0.867201	3.73355e-07
					Clec2d	-5.42668	-0.742883	3.61287e-07
					Aim1	-5.42752	-1.153	3.59759e-07
					Kif22	-5.44965	-0.909882	3.18909e-07
					Kif11	-5.45898	-1.03406	3.03161e-07
					Mast2	-5.46385	-0.744676	2.95094e-07
					Arhgap11a	-5.46864	-0.635029	2.87903e-07
					Slc35f5	-5.47649	-0.753404	2.75927e-07
					Wdhd1	-5.48108	-1.04837	2.68999e-07
					Mprip	-5.48122	-0.622233	2.68907e-07
					Lima1	-5.48852	-0.735404	2.58505e-07
					Aff4	-5.5015	-0.624042	2.41314e-07
					Frmd8	-5.51457	-0.594857	2.24573e-07
					Ccnb1	-5.5168	-0.674491	2.21952e-07
					Ddx26b	-5.52517	-1.04315	2.12028e-07
					Fbxl5	-5.52539	-0.748955	2.11856e-07
					Plk1	-5.52969	-1.0205	2.07026e-07
					Sgsh	-5.53263	-0.606067	2.0377e-07
					Nt5c2	-5.55328	-0.641523	1.82396e-07
					Ccsap	-5.5821	-1.43053	1.55481e-07
					Agpat4	-5.61431	-0.943922	1.29877e-07
					Stxbp1	-5.61791	-1.12304	1.27291e-07
					Dpy19l4	-5.62024	-0.696784	1.25676e-07
					Rad54l	-5.63203	-0.887569	1.17722e-07
					Tnrc18	-5.63288	-0.824366	1.17194e-07
					Idi1	-5.64541	-0.60412	1.09399e-07
					Rmi1	-5.66824	-0.632087	9.62928e-08
					2900026A02Rik	-5.67794	-1.19107	9.11694e-08
					Tmcc3	-5.69467	-1.11613	8.29067e-08
					Spag5	-5.70644	-1.51135	7.74921e-08
					4930503L19Rik	-5.71394	-1.52159	7.42572e-08
					Paxip1	-5.72448	-0.991307	7.0069e-08
					Cit	-5.73903	-1.00496	6.45647e-08
					Cenpl	-5.74404	-1.33826	6.27123e-08
					Abhd10	-5.75151	-0.718417	6.01232e-08
					Mospd1	-5.7627	-0.730875	5.64366e-08
					Gab3	-5.76321	-0.927705	5.62939e-08
					Ckap2l	-5.76566	-1.01575	5.55082e-08
					Phka2	-5.77217	-0.693196	5.34866e-08
					Mms22l	-5.79484	-0.795253	4.68814e-08
					Sh2d3c	-5.79676	-1.33622	4.63937e-08
					Agl	-5.80579	-0.666488	4.40294e-08
					Gkap1	-5.81514	-0.634326	4.17639e-08
					Mbp	-5.82823	-0.902157	3.86943e-08
					Tnfsf9	-5.83592	-2.03648	3.70066e-08
					Rnf168	-5.84584	-0.793475	3.49196e-08
					Syt11	-5.85008	-0.950278	3.41287e-08
					Thbs1	-5.8589	-2.36796	3.24147e-08
					Gm13012	-5.85982	-0.844836	3.22519e-08
					Slc35e1	-5.86931	-0.698777	3.04897e-08
					Zbtb18	-5.87291	-1.47822	2.9865e-08
					Sc5d	-5.87529	-0.822184	2.94855e-08
					Vezf1	-5.88322	-0.675192	2.81626e-08
					Aunip	-5.88474	-1.0911	2.79204e-08
					Umps	-5.89902	-0.591446	2.57138e-08
					Hspa4l	-5.90448	-1.09381	2.4889e-08
					Serpinb8	-5.91125	-1.13219	2.39363e-08
					Fam110a	-5.93284	-0.8678	2.11222e-08
					Knstrn	-5.94135	-0.812506	2.00959e-08
					Psd3	-5.94476	-1.55027	1.96915e-08
					Pik3c2a	-5.96173	-0.945177	1.77985e-08
					Tns1	-5.98245	-0.630045	1.57487e-08
					Herc3	-5.98775	-1.57295	1.52603e-08
					Psip1	-5.98853	-0.734449	1.51955e-08
					Slc39a14	-5.98908	-1.19295	1.51519e-08
					Plcl2	-6.00929	-1.44653	1.34261e-08
					1700025G04Rik	-6.01748	-0.713465	1.27802e-08
					Neil3	-6.0194	-1.12856	1.26427e-08
					Asxl1	-6.03364	-0.773561	1.16076e-08
					Plk4	-6.04348	-0.85143	1.09442e-08
					Ube2t	-6.07621	-0.915532	8.95758e-09
					Slc45a4	-6.07937	-1.10908	8.79742e-09
					Rhno1	-6.08123	-0.598176	8.7005e-09
					Dtl	-6.08761	-1.06963	8.37862e-09
					Mis12	-6.09101	-0.669679	8.20717e-09
					Vopp1	-6.09626	-0.63417	7.96318e-09
					Fbxw11	-6.09819	-0.585297	7.87222e-09
					Mcm7	-6.12832	-0.640023	6.53808e-09
					Klhl6	-6.13364	-1.29327	6.32989e-09
					Map3k1	-6.15263	-0.800542	5.64084e-09
					Gpr162	-6.16574	-1.98902	5.20669e-09
					Chaf1b	-6.18127	-0.779985	4.73743e-09
					Ormdl1	-6.18289	-0.60084	4.69172e-09
					Rnf103	-6.21483	-0.818843	3.84911e-09
					Pcyt2	-6.2234	-0.687675	3.6525e-09
					Slc36a1	-6.25083	-0.718169	3.0804e-09
					Mcm4	-6.25644	-0.666215	2.97997e-09
					Sntb2	-6.26266	-1.36481	2.86824e-09
					Ankrd33b	-6.26904	-0.736163	2.75616e-09
					Rnf19a	-6.27252	-1.1586	2.69677e-09
					Zscan29	-6.27892	-1.32087	2.59235e-09
					Arl4a	-6.2805	-0.64507	2.56764e-09
					Plscr1	-6.28885	-1.01835	2.43877e-09
					Arl6ip6	-6.29363	-0.658922	2.36999e-09
					Rab20	-6.32999	-0.601685	1.89063e-09
					Smox	-6.33058	-0.663401	1.88444e-09
					E2f8	-6.33069	-1.18091	1.88425e-09
					Taok2	-6.33795	-0.711771	1.80061e-09
					S100a8	-6.34122	-0.760063	1.76476e-09
					Plekhm3	-6.36377	-0.906153	1.53366e-09
					Naip2	-6.37392	-0.989626	1.43713e-09
					Elf2	-6.38726	-0.600287	1.32253e-09
					Folr2	-6.40045	-0.629332	1.21661e-09
					Pgap1	-6.40356	-1.10518	1.19276e-09
					Aurkb	-6.41017	-0.883977	1.14417e-09
					Gatsl2	-6.4116	-0.866108	1.13412e-09
					Cdyl	-6.41218	-0.827511	1.13117e-09
					Tmcc1	-6.46246	-0.767667	8.17447e-10
					Trp53i13	-6.49868	-1.3975	6.47526e-10
					Gdpd5	-6.5184	-0.990551	5.70878e-10
					Chst11	-6.53509	-1.46181	5.12803e-10
					Tnip1	-6.54279	-0.643453	4.8883e-10
					Fgd3	-6.54481	-1.48339	4.82537e-10
					Zdhhc18	-6.54671	-0.883333	4.76715e-10
					Setd1b	-6.56705	-0.792141	4.16708e-10
					Fignl1	-6.57616	-1.0669	3.92454e-10
					Smad6	-6.58735	-1.44301	3.64426e-10
					Trps1	-6.58878	-0.873073	3.61144e-10
					Spred2	-6.59438	-0.877453	3.48591e-10
					Panx1	-6.59571	-0.699427	3.45687e-10
					Snx27	-6.60478	-0.604404	3.25576e-10
					Ing1	-6.61742	-0.587159	2.99457e-10
					4930579G24Rik	-6.62563	-1.05311	2.83798e-10
					Nusap1	-6.64688	-0.907555	2.46592e-10
					Dnajb1	-6.66125	-0.622412	2.24602e-10
					Brd8	-6.66485	-0.610344	2.19297e-10
					Gxylt1	-6.66519	-0.843268	2.18911e-10
					Cenpe	-6.70159	-1.04122	1.72421e-10
					Dfna5	-6.704	-0.987082	1.69699e-10
					Tmem164	-6.71319	-0.637333	1.59739e-10
					Pogk	-6.72236	-1.09514	1.50096e-10
					Gm16104	-6.72311	-1.38186	1.49502e-10
					Entpd1	-6.72766	-0.693483	1.45089e-10
					Pcp4l1	-6.72766	-0.836019	1.45089e-10
					Stag2	-6.7412	-0.63477	1.32594e-10
					Wdr76	-6.75333	-1.28796	1.2234e-10
					Arrb1	-6.77672	-0.621925	1.04417e-10
					Clip1	-6.79869	-0.767045	8.98933e-11
					Mllt4	-6.80239	-0.81865	8.77762e-11
					Vrk2	-6.8151	-0.720478	8.05594e-11
					Cenpf	-6.82355	-1.23758	7.61012e-11
					Parvg	-6.83758	-0.595368	6.91817e-11
					Lrr1	-6.8491	-0.990378	6.40764e-11
					Mis18bp1	-6.86029	-1.05967	5.94395e-11
					Sipa1l2	-6.86076	-1.58518	5.92816e-11
					Ncapd2	-6.87562	-0.964289	5.35568e-11
					Ska2	-6.88081	-0.867996	5.16716e-11
					Slc44a1	-6.89951	-0.620197	4.54803e-11
					Arhgap25	-6.91351	-0.623631	4.12626e-11
					Dusp23	-6.91396	-0.61592	4.11582e-11
					Ccne2	-6.91715	-1.08451	4.02676e-11
					Stard5	-6.92478	-0.907364	3.82289e-11
					Zfand2b	-6.92752	-0.598501	3.75197e-11
					Ccne1	-6.92875	-0.971396	3.72434e-11
					Tle3	-6.95027	-1.0531	3.20837e-11
					Avpi1	-6.99457	-0.781315	2.36134e-11
					Acox3	-7.02836	-0.862991	1.87645e-11
					Mad2l1	-7.03062	-0.622959	1.84764e-11
					Trim59	-7.03413	-1.2173	1.80399e-11
					Prmt2	-7.03888	-0.7101	1.74705e-11
					Stk10	-7.05271	-1.43319	1.58289e-11
					Pacs2	-7.0531	-0.635113	1.58045e-11
					Ncaph	-7.05744	-0.796151	1.53609e-11
					Cdkn3	-7.0701	-1.27454	1.4097e-11
					Pdgfb	-7.07444	-1.61873	1.36722e-11
					Dnajb4	-7.07806	-1.12081	1.33375e-11
					Ing2	-7.08031	-0.792269	1.31315e-11
					Ralgapa2	-7.09183	-0.870273	1.21076e-11
					Endod1	-7.11012	-0.644033	1.06494e-11
					Rab9	-7.13062	-0.723714	9.2272e-12
					6430548M08Rik	-7.13406	-1.19563	9.00566e-12
					Fgd4	-7.14449	-0.63028	8.35873e-12
					Mis18a	-7.16577	-0.602411	7.1821e-12
					Hspb11	-7.20352	-0.607266	5.49702e-12
					Wdr5	-7.21536	-0.61991	5.05641e-12
					Rrm2	-7.21966	-0.667318	4.91274e-12
					Pou2f2	-7.23083	-1.3349	4.53131e-12
					Pgk1	-7.23911	-0.604562	4.27772e-12
					Spire1	-7.23922	-0.854421	4.27746e-12
					Akr1b8	-7.25317	-0.690098	3.867e-12
					Msrb2	-7.27052	-0.951127	3.41327e-12
					Slc25a10	-7.27099	-0.733568	3.40378e-12
					Chaf1a	-7.27971	-1.03157	3.19766e-12
					Arid3a	-7.28036	-1.05295	3.18441e-12
					Adrb2	-7.2963	-1.33544	2.84315e-12
					Itga4	-7.30522	-0.78321	2.66451e-12
					Bicd2	-7.31778	-0.730428	2.43352e-12
					Cuedc1	-7.32011	-1.22669	2.39329e-12
					Tcf19	-7.32555	-0.893669	2.30302e-12
					Acer3	-7.34962	-0.628366	1.93381e-12
					Arhgap17	-7.40578	-0.58649	1.27573e-12
					Fndc3b	-7.41979	-0.71273	1.15105e-12
					Smc2	-7.43957	-0.609459	9.94728e-13
					Rfwd3	-7.45997	-0.848678	8.56562e-13
					Bdh2	-7.46676	-0.883866	8.14686e-13
					Mapk7	-7.47683	-1.37057	7.56325e-13
					Mcm3	-7.48168	-0.633979	7.29461e-13
					Itpr3	-7.51132	-1.05896	5.83143e-13
					Wdfy3	-7.51781	-0.740699	5.56159e-13
					Ophn1	-7.5263	-0.881348	5.22709e-13
					Rpa2	-7.52689	-0.715681	5.20723e-13
					Tmem41b	-7.5414	-0.619589	4.68007e-13
					Ube2c	-7.54741	-0.758297	4.47889e-13
					Raf1	-7.55423	-0.729329	4.25374e-13
					Cx3cr1	-7.56804	-2.94426	3.83941e-13
					Cep83	-7.56834	-0.794505	3.8332e-13
					Ccnf	-7.59558	-1.10183	3.11889e-13
					Tmem38b	-7.61878	-0.917352	2.61437e-13
					Rb1	-7.63048	-0.924394	2.39301e-13
					Hdac5	-7.63105	-0.796503	2.38419e-13
					Slc25a37	-7.63983	-1.34381	2.23387e-13
					Pdlim7	-7.64259	-0.88454	2.1881e-13
					Snx7	-7.64631	-0.837442	2.12729e-13
					Herc1	-7.64787	-0.794076	2.10332e-13
					Jade1	-7.6547	-1.18975	1.99659e-13
					Sgk3	-7.65736	-0.757294	1.95802e-13
					Spdl1	-7.66227	-1.01812	1.886e-13
					Zdhhc14	-7.67786	-1.12143	1.67395e-13
					Numb	-7.68339	-1.26335	1.60817e-13
					Prc1	-7.70172	-1.04989	1.39769e-13
					Prkch	-7.71504	-0.805515	1.26209e-13
					Hk1	-7.71729	-0.674499	1.24096e-13
					Tubgcp4	-7.75653	-0.998264	9.19267e-14
					Tlr2	-7.77443	-1.51618	7.99408e-14
					2810417H13Rik	-7.77866	-0.725524	7.73698e-14
					Ccl5	-7.78621	-0.967223	7.29429e-14
					Scarb1	-7.78779	-0.625928	7.20952e-14
					H2afx	-7.80929	-0.653084	6.1229e-14
					Sipa1	-7.81523	-0.691319	5.85497e-14
					Ulk2	-7.83018	-0.851125	5.21111e-14
					Clec4e	-7.83806	-1.13661	4.90217e-14
					Fam219a	-7.84567	-0.636074	4.6247e-14
					Ccna2	-7.8507	-0.856331	4.45346e-14
					Rnf141	-7.85111	-0.696829	4.44584e-14
					Sfmbt1	-7.8567	-0.780039	4.25546e-14
					Fabp4	-7.87218	-0.757285	3.77044e-14
					Ezh2	-7.90304	-0.748419	2.96263e-14
					Mfsd7b	-7.91249	-0.64328	2.75707e-14
					Topbp1	-7.94618	-0.702554	2.11889e-14
					Fabp3	-7.94862	-0.663181	2.08271e-14
					Cdk2	-7.95091	-1.12111	2.0462e-14
					Dhcr24	-7.95478	-0.784638	1.9849e-14
					Sgol1	-7.96116	-1.08902	1.89279e-14
					Slc38a2	-7.96384	-0.9452	1.85373e-14
					Ssbp3	-7.969	-0.897791	1.78092e-14
					Fads1	-7.97558	-0.649384	1.69258e-14
					Tmem50b	-7.98041	-0.846997	1.63301e-14
					Kif21b	-7.99549	-1.68276	1.44743e-14
					Rfxap	-8.03359	-0.688967	1.06519e-14
					Zcchc24	-8.06522	-1.15339	8.26704e-15
					Slain2	-8.0691	-0.654136	8.01471e-15
					Slc29a3	-8.07221	-0.686726	7.81961e-15
					Trp53inp2	-8.08541	-1.09661	7.04697e-15
					Fbxw4	-8.08795	-0.70307	6.90752e-15
					Gtpbp2	-8.08915	-0.787076	6.84512e-15
					Lyz1	-8.0956	-1.02965	6.50311e-15
					Cyfip2	-8.11753	-0.827712	5.45235e-15
					Aim2	-8.1188	-0.903281	5.4002e-15
					Abca1	-8.13054	-1.94585	4.91842e-15
					Tsc22d3	-8.1393	-0.723468	4.59483e-15
					Mgat5	-8.14611	-0.615608	4.34702e-15
					Dgkd	-8.15006	-0.768741	4.21097e-15
					Odf2	-8.15959	-0.697767	3.89817e-15
					Racgap1	-8.16522	-0.93234	3.72704e-15
					Mif4gd	-8.16645	-0.768149	3.69247e-15
					Rps18-ps3	-8.16952	-0.639196	3.60281e-15
					Map4k4	-8.17007	-0.65816	3.59248e-15
					Agap1	-8.18255	-1.58024	3.25865e-15
					Ago2	-8.18427	-0.599402	3.21525e-15
					Vav3	-8.19497	-0.836719	2.95701e-15
					Mtus1	-8.22058	-1.08767	2.39943e-15
					Cyp51	-8.22944	-0.793667	2.23042e-15
					Cpeb2	-8.2311	-1.122	2.20169e-15
					Ppcdc	-8.24884	-0.922134	1.90661e-15
					Usp9x	-8.26375	-0.617189	1.68865e-15
					Kif23	-8.27554	-1.38201	1.53646e-15
					Tbpl1	-8.27912	-0.598068	1.49228e-15
					Ncoa7	-8.28231	-0.997361	1.45409e-15
					Inafm1	-8.31394	-0.95822	1.1212e-15
					Pwwp2b	-8.34197	-0.670126	8.91206e-16
					Mcm5	-8.34573	-0.663119	8.64041e-16
					Cpne2	-8.3614	-0.636283	7.59351e-16
					Kpna3	-8.37638	-0.656651	6.70541e-16
					Myo10	-8.41042	-1.85942	5.0462e-16
					Clec5a	-8.41108	-0.601349	5.02266e-16
					Senp2	-8.41495	-0.657947	4.87296e-16
					Sesn1	-8.43358	-0.900088	4.16727e-16
					Crat	-8.46014	-0.704759	3.33798e-16
					Mthfd2	-8.4725	-0.735257	3.00764e-16
					Usp1	-8.48833	-0.684504	2.62732e-16
					Fam64a	-8.48841	-1.33292	2.62732e-16
					Cdca3	-8.49345	-0.862544	2.52113e-16
					Neurl3	-8.51206	-1.11703	2.15936e-16
					Spag9	-8.53772	-0.621051	1.73651e-16
					Mfge8	-8.55041	-0.67969	1.55879e-16
					Asf1b	-8.56708	-0.809029	1.3527e-16
					Rrm1	-8.60843	-0.687579	9.45719e-17
					Bcl10	-8.65342	-0.590863	6.42954e-17
					Fbxo5	-8.65415	-1.22502	6.39419e-17
					Inf2	-8.66164	-0.850455	5.99906e-17
					Cd14	-8.67504	-0.79696	5.35335e-17
					Pik3cb	-8.70082	-2.19162	4.29124e-17
					Cks1b	-8.71355	-0.617114	3.84301e-17
					C1qa	-8.71891	-0.639265	3.67241e-17
					Mgrn1	-8.72689	-0.662183	3.43231e-17
					Rad21	-8.73351	-0.676801	3.24315e-17
					Gm21975	-8.75438	-1.03582	2.70897e-17
					Smagp	-8.79712	-0.688139	1.87282e-17
					2310022A10Rik	-8.83389	-0.812256	1.3555e-17
					Cacna1a	-8.87219	-1.13366	9.73107e-18
					Tpx2	-8.87757	-1.00293	9.29027e-18
					Rad51ap1	-8.88242	-1.00052	8.91176e-18
					Mknk2	-8.88405	-0.625273	8.79032e-18
					Nab1	-8.92792	-0.62461	5.98488e-18
					Nr3c1	-8.93158	-0.955862	5.79586e-18
					Zfand2a	-8.94795	-0.659275	5.01828e-18
					Cbx5	-8.97074	-0.738694	4.10628e-18
					Numa1	-8.97823	-0.890889	3.84019e-18
					Gpcpd1	-8.98479	-0.926858	3.62135e-18
					Tk1	-9.01419	-0.809432	2.77916e-18
					Lmnb1	-9.02318	-0.925756	2.56305e-18
					Trim47	-9.03377	-0.869492	2.3313e-18
					Apitd1	-9.06117	-1.01027	1.82543e-18
					Cic	-9.0635	-0.682756	1.78865e-18
					5730508B09Rik	-9.07302	-0.803143	1.64083e-18
					Tnni2	-9.09339	-0.829303	1.36343e-18
					Phip	-9.10784	-0.699599	1.19737e-18
					Cenpw	-9.11373	-0.614112	1.13525e-18
					Sqle	-9.12928	-0.783828	9.87624e-19
					Ppp2r5a	-9.13337	-0.659218	9.52987e-19
					Pik3r5	-9.13382	-0.767882	9.5003e-19
					Baz1b	-9.14665	-0.747021	8.45543e-19
					2510009E07Rik	-9.15806	-0.988087	7.62336e-19
					Haus8	-9.15988	-0.689285	7.50375e-19
					Gm10020	-9.16954	-0.779681	6.86839e-19
					Myo1c	-9.17024	-0.595374	6.83145e-19
					Clspn	-9.17732	-1.26904	6.4175e-19
					B3galnt1	-9.17736	-1.12528	6.4175e-19
					Man1a2	-9.19108	-0.59642	5.67709e-19
					Scaf11	-9.23984	-0.591159	3.63093e-19
					Fam102b	-9.246	-1.02527	3.43891e-19
					Tbl1x	-9.26316	-0.796813	2.93801e-19
					Morc3	-9.26535	-0.915926	2.88776e-19
					Plaur	-9.26615	-0.653395	2.86937e-19
					Stk38	-9.26893	-0.87027	2.79855e-19
					Adap1	-9.3243	-0.825662	1.6739e-19
					Snx18	-9.32673	-0.843201	1.63951e-19
					Synj1	-9.33708	-0.749718	1.49514e-19
					E2f2	-9.34134	-1.76238	1.43783e-19
					Cgnl1	-9.35318	-2.13651	1.28695e-19
					Fkbp5	-9.3753	-1.06668	1.05043e-19
					S1pr2	-9.38015	-0.78021	1.00469e-19
					Gch1	-9.38457	-0.677188	9.65598e-20
					Cipc	-9.43539	-1.06994	5.99432e-20
					Lrrc27	-9.44779	-0.655042	5.33733e-20
					Fam105a	-9.45241	-0.627472	5.11826e-20
					Tlk1	-9.50272	-0.762837	3.20062e-20
					Mtmr6	-9.516	-0.707381	2.82684e-20
					Spsb2	-9.51993	-0.723225	2.72514e-20
					Vav1	-9.53171	-0.609755	2.43844e-20
					Slc12a6	-9.54212	-0.913518	2.21321e-20
					Dok1	-9.55638	-0.629405	1.93535e-20
					Kif1c	-9.56309	-0.608994	1.81808e-20
					Gpr137b-ps	-9.58679	-1.28366	1.45065e-20
					Fastkd3	-9.5908	-1.12851	1.39699e-20
					9930111J21Rik2	-9.60078	-1.57057	1.27254e-20
					Sap30	-9.60191	-0.654764	1.2602e-20
					Lockd	-9.60233	-1.27352	1.25644e-20
					Cdc25b	-9.60381	-1.41792	1.24007e-20
					Stx2	-9.60465	-0.912135	1.23146e-20
					Plcg2	-9.6268	-0.899176	9.97624e-21
					Cdkn2c	-9.66451	-0.902856	6.93263e-21
					Golgb1	-9.69495	-0.658056	5.17195e-21
					Il7r	-9.73004	-0.742967	3.68296e-21
					Dbf4	-9.73141	-0.959098	3.63804e-21
					Rpl27-ps3	-9.73338	-0.631817	3.57275e-21
					Kif1b	-9.74338	-0.926466	3.24957e-21
					Dynlt1a	-9.78475	-0.849564	2.17652e-21
					Rps6ka3	-9.80449	-0.685978	1.80125e-21
					Fdft1	-9.81978	-1.32657	1.54995e-21
					Itpripl2	-9.852	-0.606782	1.13086e-21
					Nasp	-9.86648	-0.832063	9.8138e-22
					Hjurp	-9.87452	-1.06963	9.08026e-22
					Top2a	-9.90028	-0.962115	7.08217e-22
					Dusp6	-9.91716	-0.82467	5.99643e-22
					Slamf9	-9.93674	-0.779364	4.94627e-22
					Ctdsp1	-9.99932	-0.664633	2.651e-22
					Git2	-10.0159	-0.748382	2.24885e-22
					Agfg2	-10.0324	-1.14463	1.90601e-22
					Fam102a	-10.0389	-2.15724	1.78852e-22
					Hells	-10.0648	-1.18518	1.38035e-22
					Rpl9-ps6	-10.0756	-0.680385	1.24395e-22
					Arhgap18	-10.0978	-1.29214	9.97182e-23
					Birc5	-10.1142	-0.88265	8.47281e-23
					Mvb12b	-10.1486	-0.748858	6.0123e-23
					AI607873	-10.1526	-0.732399	5.79667e-23
					Rpl10-ps3	-10.1614	-0.595141	5.30619e-23
					Dynlt1f	-10.1792	-0.74956	4.43845e-23
					Rell1	-10.1975	-1.39588	3.6928e-23
					Ssh2	-10.2062	-1.43911	3.3848e-23
					Fdps	-10.2087	-0.88866	3.30628e-23
					Tubb2a	-10.2303	-0.666868	2.66469e-23
					Tbc1d10b	-10.2372	-0.73793	2.4859e-23
					Ttc7	-10.2461	-0.915643	2.27209e-23
					Paqr7	-10.2714	-0.886044	1.75818e-23
					Ccl4	-10.2848	-0.724966	1.53724e-23
					Incenp	-10.3195	-1.03276	1.0756e-23
					Ugdh	-10.3206	-0.783722	1.06521e-23
					Stmn1	-10.3278	-0.751278	9.88932e-24
					Akip1	-10.3633	-0.612336	6.86302e-24
					Coro2a	-10.4194	-0.842837	3.85609e-24
					Slbp	-10.4539	-0.773059	2.69228e-24
					Slc31a1	-10.4579	-0.643034	2.5855e-24
					Kansl1	-10.4761	-0.87287	2.1392e-24
					Fhod1	-10.4943	-1.3947	1.76688e-24
					Pitpnc1	-10.5142	-1.23276	1.43191e-24
					Tmem140	-10.5274	-1.08371	1.24706e-24
					Cd28	-10.5316	-0.748109	1.1978e-24
					Stard4	-10.5571	-1.23601	9.16105e-25
					Mesdc1	-10.5992	-0.752874	5.87505e-25
					Dapk1	-10.6077	-1.35736	5.3816e-25
					Cybb	-10.6284	-0.666251	4.32367e-25
					Tpcn1	-10.6431	-1.00742	3.70231e-25
					Bmyc	-10.6834	-0.731176	2.4115e-25
					Gngt2	-10.7494	-0.651677	1.19498e-25
					Rassf3	-10.7516	-1.0857	1.16945e-25
					Fli1	-10.7735	-0.684354	9.26756e-26
					Tnfrsf21	-10.8196	-1.21745	5.63938e-26
					Oser1	-10.8422	-0.79015	4.4223e-26
					0610010K14Rik	-10.8594	-0.655223	3.67522e-26
					Slc25a24	-10.868	-0.810944	3.36165e-26
					Ptpn12	-10.8735	-1.03715	3.17848e-26
					Klc4	-10.8949	-0.672452	2.52461e-26
					Psen2	-10.923	-0.811459	1.86289e-26
					Abr	-10.9346	-0.735839	1.64541e-26
					Srrd	-10.965	-0.841659	1.18251e-26
					Lpin2	-10.9793	-1.67322	1.01238e-26
					Klf13	-10.9996	-0.645956	8.0995e-27
					Lrrc8d	-11.0028	-0.909898	7.82814e-27
					Tmpo	-11.0097	-0.87082	7.25955e-27
					Fam177a	-11.0308	-0.62889	5.77751e-27
					Hist1h2ap	-11.0316	-1.34798	5.73934e-27
					Tnf	-11.0623	-1.52717	4.10172e-27
					Stat6	-11.0676	-0.748762	3.87152e-27
					Mki67	-11.1089	-1.23639	2.45204e-27
					Spryd7	-11.1283	-0.85236	1.97835e-27
					Rpl13-ps3	-11.2182	-0.724688	7.24931e-28
					Zfhx3	-11.2207	-1.29714	7.0556e-28
					Uhrf1	-11.2369	-1.28727	5.90736e-28
					Cenpa	-11.2864	-0.976737	3.40631e-28
					Fam134b	-11.2878	-0.980274	3.35674e-28
					Stard8	-11.3075	-1.15747	2.6942e-28
					Inppl1	-11.3114	-1.21655	2.58409e-28
					Lyl1	-11.3281	-1.04458	2.14964e-28
					Ptprc	-11.3352	-0.618635	1.98368e-28
					Tgif1	-11.3449	-0.833331	1.78192e-28
					Cat	-11.3632	-0.655218	1.45616e-28
					Ap5s1	-11.3654	-1.07443	1.42116e-28
					Slc20a1	-11.3884	-1.14094	1.09812e-28
					2700094K13Rik	-11.4214	-0.60619	7.54828e-29
					Cttnbp2nl	-11.4268	-0.882245	7.10364e-29
					Zbtb20	-11.4501	-1.17328	5.45293e-29
					Zranb3	-11.4504	-0.98198	5.44548e-29
					Cdkn2aipnl	-11.4511	-0.705696	5.40734e-29
					B3gnt8	-11.4581	-0.975674	5.00613e-29
					Cav2	-11.4853	-0.814227	3.66697e-29
					Nudt4	-11.5228	-0.695111	2.39137e-29
					Tipin	-11.5377	-0.807236	2.0159e-29
					Hck	-11.5957	-1.1498	1.03247e-29
					Ugp2	-11.6007	-0.618721	9.74746e-30
					Hmox2	-11.6202	-0.618816	7.8202e-30
					Insig1	-11.6231	-1.11494	7.56661e-30
					Ncapg2	-11.6391	-1.46231	6.33518e-30
					Ehd1	-11.6448	-0.768607	5.93272e-30
					Dram2	-11.6467	-0.736576	5.81492e-30
					Snx24	-11.6546	-0.817717	5.3275e-30
					Adssl1	-11.6742	-0.746324	4.25462e-30
					Slc27a1	-11.718	-0.589949	2.54752e-30
					Gm8186	-11.7266	-0.661545	2.30816e-30
					Gramd1b	-11.7393	-1.31237	1.99265e-30
					Fmnl1	-11.7597	-1.0732	1.57104e-30
					Atad2	-11.7943	-1.19055	1.05214e-30
					Unc119	-11.7956	-0.764188	1.03757e-30
					Csrp1	-11.8639	-0.632911	4.66595e-31
					Bcl2l1	-11.8717	-0.590052	4.27006e-31
					Ptpn6	-11.8814	-0.671145	3.8087e-31
					1700017B05Rik	-11.8872	-0.932741	3.57396e-31
					5031439G07Rik	-11.9592	-0.60321	1.53079e-31
					Tpst2	-12.0564	-0.753151	4.7961e-32
					Cd24a	-12.0635	-1.12606	4.40425e-32
					Arhgef2	-12.1598	-0.836858	1.37228e-32
					Arhgap30	-12.2053	-0.600092	7.86979e-33
					Rnf150	-12.2082	-2.20762	7.61461e-33
					Sec14l1	-12.2656	-0.832389	3.80443e-33
					Uhrf2	-12.2779	-0.908127	3.27411e-33
					Rasa4	-12.289	-1.19165	2.86258e-33
					Agfg1	-12.2949	-0.866967	2.66603e-33
					Klf2	-12.3016	-1.04904	2.45787e-33
					Gnptab	-12.3028	-0.920761	2.42572e-33
					B230219D22Rik	-12.3351	-0.708746	1.63674e-33
					Vipas39	-12.3425	-0.889662	1.49825e-33
					Trim35	-12.3607	-0.647215	1.2e-33
					Mdfic	-12.3939	-0.613979	7.96775e-34
					Hmgb2	-12.5482	-1.06519	1.17665e-34
					Cdkn2d	-12.6093	-1.13749	5.43911e-35
					H2afv	-12.6334	-0.800723	4.03615e-35
					Ctnnbip1	-12.635	-0.704761	3.96564e-35
					Alcam	-12.6439	-0.595603	3.54704e-35
					Tor1aip1	-12.6632	-0.623319	2.80006e-35
					Blnk	-12.8075	-0.68642	4.46811e-36
					Smc6	-12.8091	-0.711418	4.38104e-36
					Slc23a2	-12.8291	-1.03833	3.39389e-36
					Tmem86a	-12.8381	-1.04414	3.02899e-36
					Ypel5	-12.8406	-0.92169	2.94095e-36
					Stk17b	-12.8694	-1.57992	2.03933e-36
					Gyg	-12.8816	-0.656997	1.74436e-36
					Inpp5d	-12.9062	-0.649375	1.28522e-36
					Tom1	-12.9201	-0.788383	1.07849e-36
					Esyt1	-12.9745	-0.59685	5.35627e-37
					Peli1	-12.9853	-1.14543	4.68274e-37
					Add1	-13.0045	-0.851709	3.66835e-37
					Syk	-13.0048	-0.811084	3.66514e-37
					Gsr	-13.0121	-0.790706	3.36161e-37
					Hmha1	-13.0792	-0.67761	1.40315e-37
					Parvb	-13.0822	-0.891737	1.35302e-37
					Mfsd6	-13.0915	-1.85229	1.20017e-37
					Elk3	-13.1274	-0.876131	7.54149e-38
					Hmgcr	-13.1377	-1.25632	6.59895e-38
					Dnmt1	-13.2333	-0.989445	1.8795e-38
					Cdt1	-13.2442	-1.02127	1.63039e-38
					Capn2	-13.2632	-0.671625	1.26864e-38
					Tecpr1	-13.3063	-0.884971	7.16764e-39
					Mapk3	-13.3155	-0.587398	6.37329e-39
					Slc16a10	-13.3816	-1.4022	2.65658e-39
					C77080	-13.4593	-1.46301	9.39919e-40
					Slc8b1	-13.5057	-1.62306	5.02781e-40
					Commd8	-13.5611	-0.58735	2.38951e-40
					Cdk14	-13.5661	-1.2666	2.23801e-40
					Cdk18	-13.5887	-0.888299	1.66089e-40
					Peak1	-13.6931	-1.02199	3.99082e-41
					Lmo2	-13.7487	-0.597591	1.8631e-41
					Qk	-13.7818	-0.690435	1.1839e-41
					Ypel3	-13.8371	-0.988124	5.53742e-42
					Hmgcs1	-13.9227	-1.30223	1.69749e-42
					Ube2e3	-13.9503	-0.653022	1.15567e-42
					Dock8	-13.961	-1.3094	9.9673e-43
					Ldlr	-13.9981	-1.56865	5.95798e-43
					Mafg	-14.0962	-0.628517	1.49965e-43
					Plxnb2	-14.1092	-0.79077	1.24907e-43
					Azin1	-14.1194	-0.639288	1.0846e-43
					Fos	-14.1372	-2.33087	8.48915e-44
					Klf6	-14.2391	-0.670031	2.00825e-44
					Cklf	-14.2425	-0.894271	1.91837e-44
					Mgat4b	-14.3342	-0.958084	5.21877e-45
					Whsc1	-14.5805	-1.24451	1.47949e-46
					Irf8	-14.6773	-0.793832	3.60899e-47
					Irf2bpl	-14.6943	-1.17081	2.81662e-47
					Wwp1	-14.7164	-0.826597	2.03696e-47
					Dtx4	-14.7502	-1.66721	1.23884e-47
					RP24-416M6.5	-14.769	-1.97591	9.43599e-48
					Msmo1	-14.7861	-0.979353	7.33755e-48
					Ubash3b	-14.7922	-0.910827	6.74036e-48
					Arhgef7	-14.8205	-1.01839	4.43969e-48
					Smim3	-14.8301	-1.53156	3.85779e-48
					Nt5dc2	-14.8722	-0.890552	2.06663e-48
					Tmem65	-14.8727	-0.944009	2.06151e-48
					Gna12	-14.8737	-1.19112	2.03708e-48
					Akirin1	-14.8773	-0.65171	1.93629e-48
					Sash1	-14.8894	-0.786945	1.62255e-48
					Irak2	-14.9277	-1.63691	9.19734e-49
					Ykt6	-14.9494	-0.668338	6.66325e-49
					Cacul1	-14.9904	-0.861787	3.63091e-49
					Luzp1	-15.0262	-1.06911	2.12921e-49
					Tmem120a	-15.0626	-0.727276	1.23314e-49
					Rala	-15.0948	-0.588765	7.63981e-50
					Cerk	-15.1713	-0.895696	2.42818e-50
					Hmga1	-15.2539	-1.04599	6.92203e-51
					Gnpda1	-15.2951	-0.886245	3.72543e-51
					Piezo1	-15.3095	-0.922377	2.99754e-51
					Nceh1	-15.331	-0.650681	2.15974e-51
					Pea15a	-15.4061	-0.691523	6.95777e-52
					Ccl3	-15.4074	-1.27552	6.846e-52
					Cln8	-15.4444	-0.861998	3.88553e-52
					Rsbn1l	-15.4606	-0.990881	3.04472e-52
					Slc40a1	-15.4768	-2.09628	2.37476e-52
					Tatdn2	-15.4812	-1.02653	2.23486e-52
					Rragc	-15.531	-0.643796	1.03255e-52
					Man1c1	-15.6429	-1.16061	1.81675e-53
					Arhgap24	-15.6828	-1.94727	9.72967e-54
					Tulp4	-15.69	-0.718809	8.72336e-54
					Stom	-15.7168	-0.900107	5.75482e-54
					Specc1	-15.7581	-1.13045	3.02211e-54
					Ppp1cc	-15.7977	-0.607287	1.62612e-54
					Fnbp1	-15.7977	-1.10641	1.62612e-54
					Tmem154	-15.8148	-1.14298	1.2488e-54
					Pcna	-15.8308	-0.881914	9.70887e-55
					Bhlhe41	-15.8967	-1.26129	3.44094e-55
					Ctla2b	-15.9386	-0.880546	1.78111e-55
					Rbm47	-16.1189	-1.13173	9.94296e-57
					Rassf2	-16.147	-1.63606	6.33341e-57
					Tnfsf12	-16.1759	-0.700633	3.98054e-57
					Lpar6	-16.23	-2.25803	1.67482e-57
					Mbnl2	-16.253	-1.01874	1.16157e-57
					Msr1	-16.2748	-0.670644	8.16615e-58
					Cpd	-16.3081	-0.801241	4.75739e-58
					Limd2	-16.3505	-0.925672	2.38438e-58
					Nanos1	-16.3587	-2.91613	2.10816e-58
					Tsc22d4	-16.3642	-0.711464	1.93456e-58
					Vsir	-16.423	-1.20504	7.44885e-59
					Gm2000	-16.54	-0.676754	1.08815e-59
					Ptbp3	-16.7101	-0.679458	6.5422e-61
					Id3	-16.817	-1.39691	1.10565e-61
					Pacsin2	-17.0308	-1.1199	2.9697e-63
					H2afz	-17.0438	-0.722864	2.38812e-63
					Gas6	-17.1372	-0.78374	4.85578e-64
					Adipor1	-17.1723	-0.59365	2.66935e-64
					Kras	-17.2368	-1.11934	8.93213e-65
					Camk1	-17.2962	-0.742856	3.20604e-65
					Susd3	-17.3241	-1.25035	1.99183e-65
					Itga6	-17.3334	-1.29377	1.70343e-65
					Siva1	-17.4309	-0.81217	3.17164e-66
					Gm9843	-17.437	-0.675828	2.86467e-66
					Xylt2	-17.5781	-1.59621	2.43821e-67
					Clec12a	-17.6518	-0.949791	6.66505e-68
					Nisch	-17.6532	-0.759033	6.53047e-68
					R3hdm1	-17.7432	-0.982931	1.33309e-68
					Nfic	-17.83	-1.13904	2.86662e-69
					Tifa	-17.8646	-2.06809	1.55034e-69
					AY036118	-17.9512	-0.874985	3.33636e-70
					Gm11808	-18.0592	-0.757143	4.82638e-71
					Rgs2	-18.0947	-1.28963	2.56093e-71
					Gmnn	-18.151	-1.27791	9.25205e-72
					Rpl23a-ps3	-18.233	-0.631341	2.11933e-72
					Marcks	-18.2357	-0.929085	2.02834e-72
					Nfe2l2	-18.2682	-0.965493	1.12398e-72
					Tnfaip2	-18.4184	-1.36369	7.20906e-74
					Tmem189	-18.4996	-0.908144	1.61422e-74
					Znrf1	-18.5758	-1.3501	4.00206e-75
					Wasf2	-18.5781	-0.842279	3.8543e-75
					Gde1	-18.6586	-0.833838	8.62957e-76
					Coro1c	-18.7857	-0.64971	8.03807e-77
					Gm9844	-18.9501	-1.06487	3.64615e-78
					Rnf149	-19.3915	-0.772435	7.76293e-82
					Maf	-19.4487	-0.984621	2.58184e-82
					Marcksl1	-19.4876	-1.74685	1.22443e-82
					Ptafr	-19.597	-1.85631	1.45319e-83
					Tmsb10	-19.6972	-0.699724	2.04609e-84
					Lyn	-19.7388	-1.20647	9.11133e-85
					Rcbtb2	-19.7906	-1.02694	3.30976e-85
					Nrp1	-19.8083	-0.863864	2.3452e-85
					Nav2	-19.8109	-1.59682	2.2416e-85
					Gdf15	-19.8167	-2.14879	2.00939e-85
					Cd93	-19.8243	-0.946385	1.7429e-85
					Fuca1	-19.9358	-0.615703	1.91295e-86
					Ptk2b	-19.9423	-1.26601	1.69227e-86
					Gm8730	-20.0189	-0.754549	3.67466e-87
					Fnip2	-20.0635	-1.37552	1.51192e-87
					Ldlrap1	-20.0783	-1.30533	1.13086e-87
					Lhfpl2	-20.0962	-1.37577	7.99201e-88
					Il17ra	-20.1614	-2.20997	2.19162e-88
					S1pr1	-20.2895	-2.83044	1.67231e-89
					Arhgap19	-20.2969	-1.91426	1.44836e-89
					Stab1	-20.4795	-1.0624	3.52797e-91
					Btg1	-20.587	-1.37248	4.01417e-92
					Zfp36l2	-20.6122	-1.24051	2.42725e-92
					Slc6a6	-20.7884	-0.732013	6.32795e-94
					Gcnt1	-20.8496	-1.68451	1.80972e-94
					B4galt6	-21.1095	-1.19869	7.92449e-97
					Arrb2	-21.6865	-0.972003	3.38081e-102
					Fam111a	-21.7799	-1.16495	4.50528e-103
					Uba52	-21.7898	-0.75439	3.66632e-103
					Ncf1	-21.7937	-1.05686	3.39486e-103
					Myo1f	-21.827	-0.963778	1.68738e-103
					Dgkz	-22.0234	-1.26117	2.29815e-105
					Evi2a	-22.0474	-1.08138	1.36808e-105
					Gm42418	-22.051	-0.692418	1.27436e-105
					Lrp1	-22.1102	-0.80596	3.47779e-106
					Srxn1	-22.1626	-1.22177	1.09843e-106
					Plin2	-22.451	-0.873477	1.75941e-109
					Sephs2	-22.6036	-1.39836	5.79521e-111
					Hmga2	-22.7004	-1.76994	6.50808e-112
					Rps12-ps3	-22.742	-0.673176	2.55344e-112
					Mef2a	-22.7551	-1.11053	1.9163e-112
					Cd180	-22.8337	-1.16736	3.25449e-113
					Slc43a2	-22.978	-1.21954	1.21498e-114
					Sema4d	-23.3603	-2.12319	1.74078e-118
					Itgb5	-23.3814	-1.26272	1.07446e-118
					Gpr137b	-23.4379	-1.1257	2.88549e-119
					Txnrd1	-23.5121	-1.17132	5.1706e-120
					Mid1ip1	-23.5614	-1.86839	1.6377e-120
					Gm26917	-23.6352	-0.905129	2.89336e-121
					Apobec1	-23.6673	-1.37863	1.38816e-121
					Rab32	-23.9194	-1.48065	3.50336e-124
					Mef2c	-23.9343	-1.47861	2.48348e-124
					F630028O10Rik	-24.3849	-2.54654	4.6868e-129
					Fth1	-24.7712	-0.629767	3.57639e-133
					Nrp2	-24.8903	-1.10529	1.92951e-134
					BC005537	-25.4966	-0.90708	4.73743e-141
					Sqstm1	-25.5354	-1.2295	1.78312e-141
					Tlr13	-25.628	-1.48907	1.69143e-142
					Por	-25.793	-1.33421	2.5004e-144
					Osbpl8	-26.0378	-1.28695	4.51081e-147
					Ywhah	-27.0253	-1.02259	2.16271e-158
					St3gal5	-27.6663	-1.66146	5.38318e-166
					Msrb1	-27.7129	-1.13277	1.51306e-166
					Gm10073	-27.9797	-0.763755	9.33809e-170
					Clec4d	-28.1901	-0.92755	2.57293e-172
					Fyb	-28.2063	-1.46895	1.67001e-172
					Ninj1	-28.3141	-1.1285	8.32325e-174
					Basp1	-29.3359	-1.17929	1.5443e-186
					Pmp22	-30.0013	-1.43884	4.77534e-195
					Pid1	-32.624	-1.89079	1.21638e-230
					Rab7b	-32.7221	-2.14464	5.16319e-232
					Gm10116	-32.763	-0.991443	1.42262e-232
					C5ar1	-32.8286	-1.57859	1.84875e-233
					Rap2a	-33.2929	-2.10987	4.16919e-240
					Hmox1	-34.7692	-1.94724	7.46154e-262
					Gm10076	-37.1635	-0.939988	4.53144e-299
					Card19	-38.5466	-1.45109	0
