# Supplementary material for: Co-stimulation with opposing macrophage polarization cues leads to orthogonal secretion programs in individual cells
Source: Nat Commun. 2021 Jan 12;12:301. doi: 10.1038/s41467-020-20540-2 (PMC7804107; doi:10.1038/s41467-020-20540-2)
Supplement: Supplementary file 5 — Supplementary Data 2 [file 41467_2020_20540_MOESM5_ESM.xlsx]

## Sheet: Sheet1
	TNF_a	IL_12	MMP9	IL_6	IGF_I	CCL2	CCL8	Chi3l3	CCL3	CXCL1	CCL5	ID	Stim
0	1.25238	-0.213184	0.138468	0.76461	2.70181	2.63429	-0.206552	-0.139977	0.514747	0.509658	-0.995476	M0-1	Control
1	0.819199	-0.250908	-0.129563	-0.430995	0.242175	2.18595	-0.093231	-0.091555	-0.49363	-0.41597	-0.675072	M0-1	Control
2	-0.176118	0.965633	0.0792928	0.780916	3.10655	1.19081	-0.636246	0.021135	-0.132554	0.136217	-0.9919	M0-1	Control
3	1.64644	0.201017	-0.848162	0.531056	1.20455	1.07626	-0.0563924	0.191662	-0.323671	0.238508	0.734301	M0-1	Control
4	0.327257	-0.116737	-0.8108	-0.056325	2.32884	2.65024	-0.708653	-0.152182	0.377793	-0.695486	-0.346584	M0-1	Control
5	-0.491496	-0.259	-0.620931	0.0292521	3.11262	2.31595	-0.168693	0.000774212	0.322302	0.188673	-0.420509	M0-1	Control
6	-0.29063	0.283106	0.344	0.118002	3.18916	3.05196	0.0962622	0.524588	0.360375	0.6521	-0.0666907	M0-1	Control
7	0.064379	0.0852183	-0.00104463	0.0234947	1.05451	0.468426	0.355896	-0.405163	0.13222	0.360112	-0.873181	M0-1	Control
8	-0.962597	1.11705	0.141685	-0.129258	2.9001	1.76977	-0.117521	0.3751	1.23607	0.291662	-1.05829	M0-1	Control
9	-0.394047	-0.043459	0.602396	0.875651	3.01558	3.70295	-0.109222	0.813655	2.6695	0.374176	-0.483916	M0-1	Control
10	0.554965	1.12009	0.198424	-0.219856	1.97366	0.898315	-0.114247	4.1159	0.26981	0.199137	-1.29125	M0-1	Control
11	0.626351	-0.409732	0.210907	-0.00802979	3.36343	3.07911	-0.352192	-0.966532	2.09283	0.263461	-1.30243	M0-1	Control
12	0.876171	-0.106476	-0.650003	0.291936	4.61083	3.25701	-0.194536	-0.762253	0.353054	-0.15075	-1.02358	M0-1	Control
13	-0.487373	0.0928446	0.662213	0.413066	4.17657	1.76305	0.860486	0.770796	1.19109	0.600325	1.85768	M0-1	Control
14	0.839983	0.593782	0.398694	-0.331239	3.64252	2.8535	0.117651	-0.0801587	0.855263	-0.437648	-0.650666	M0-1	Control
15	0.665719	-0.0265154	1.03752	0.247623	2.59239	2.87418	-0.77191	0.955854	1.29432	-0.42044	-0.0814253	M0-1	Control
16	-0.309521	0.0853011	0.230798	0.0482202	2.45358	1.78183	3.75271	0.166656	0.924694	0.447494	0.95329	M0-1	Control
17	0.622399	0.076062	0.555477	-0.542417	3.27924	1.97065	1.59958	1.03836	0.783372	-0.458946	-0.143261	M0-1	Control
18	-0.547335	-0.699195	0.624873	0.162565	1.24703	1.24781	1.78029	-0.136562	1.06626	-0.513712	-0.427816	M0-1	Control
19	0.303313	0.553161	0.502589	0.622512	3.12761	1.81798	0.0013618	0.985707	2.05114	0.672956	-0.753432	M0-1	Control
20	-0.502368	0.711091	0.715846	0.366642	3.40889	2.62014	-0.572271	0.193331	0.590964	-0.907519	-0.708053	M0-1	Control
21	-0.225776	0.624624	0.270129	0.786622	3.49121	0.0821331	0.640554	0.235426	0.583359	-0.453993	-0.54303	M0-1	Control
22	-0.387126	0.339175	-0.0836299	0.189002	-1.33825	-0.718611	0.528238	0.241487	0.178854	-0.412097	0.153791	M0-1	Control
23	-0.594459	-0.262836	0.0987993	0.245436	-2.08023	1.26098	-0.85209	-0.40576	2.80612	0.371314	-0.0379539	M0-1	Control
24	-0.659339	0.440398	1.73668	0.229246	3.5306	2.18502	0.195224	-0.31618	1.12921	-0.136727	-0.37912	M0-1	Control
25	-0.87421	-0.390978	0.30353	0.0973144	-2.94681	-1.83712	0.0688535	0.86751	-0.572082	-0.735069	-0.991549	M0-1	Control
26	0.044854	0.373495	0.380774	-0.443583	-2.83487	-1.74184	-0.0645835	-0.304638	-0.639935	-0.304296	-0.890122	M0-1	Control
27	0.200906	0.114837	-0.703282	0.463659	-2.75042	-1.6097	-0.0620213	0.0777678	-0.791755	-0.562295	-1.30351	M0-1	Control
28	1.20547	1.11028	-0.12717	-0.149052	-0.747964	1.20704	-0.29051	-0.135505	-0.465267	-0.550394	1.94111	M0-1	Control
29	3.33101	1.11692	1.72835	1.87237	2.46007	0.0596125	0.441887	-0.0331634	3.46741	2.76974	2.53073	M0-1	Control
30	-0.131722	-0.74738	-0.42026	-0.437796	3.31594	1.53551	-0.73081	0.414514	0.450069	-0.443057	2.78987	M0-1	Control
31	1.16973	0.562817	0.609702	0.56168	4.51212	0.604151	-0.44527	0.973329	1.27406	0.728364	2.43689	M0-1	Control
32	0.161645	0.35724	0.216521	0.708392	-0.040896	-0.00562948	0.481091	-0.114426	0.308813	0.575407	0.701352	M0-1	Control
33	0.741141	0.0871263	0.439015	0.63036	3.80013	1.54009	0.933712	0.282279	0.578473	0.761197	1.45695	M0-1	Control
34	0.0836408	0.24375	0.246343	0.170593	2.69618	0.225026	-0.411487	0.693984	2.96513	0.786963	-1.03034	M0-1	Control
35	-0.00778948	0.366833	0.264994	0.51659	1.9831	3.02591	0.609464	0.185329	0.335989	0.280166	1.27559	M0-1	Control
36	0.275863	0.146191	-0.410196	0.301877	2.58852	2.27362	-0.512694	-0.428897	0.977768	-0.112073	0.148651	M0-1	Control
37	-0.32553	0.133376	0.707252	-0.343991	1.59074	1.2531	0.514255	-0.343756	0.376565	-0.56805	-0.929545	M0-1	Control
38	0.667431	0.777105	0.0397578	-0.36071	3.38324	3.28356	0.3369	0.377409	0.380664	0.730947	-0.583801	M0-1	Control
39	-0.250826	0.366523	0.501034	0.314213	2.59706	2.35736	0.0651669	0.751349	0.0868971	0.437584	-0.310576	M0-1	Control
40	0.751076	1.30588	0.236928	3.29824	-0.569958	2.32325	0.807476	0.676182	2.3755	0.351007	2.01803	M0-1	Control
41	-0.0466553	0.113091	1.65265	1.28061	1.87588	-1.46747	-0.0680197	0.791112	1.9192	0.543785	0.283994	M0-1	Control
42	-0.219557	0.81247	0.288481	0.695632	-0.874951	-1.22151	0.857926	0.661321	0.302	0.603468	0.0800312	M0-1	Control
43	-0.527174	0.222902	3.37906	0.727405	2.87233	4.20837	2.56203	1.07219	3.04421	2.15441	-0.963073	M0-1	Control
44	0.698051	1.44053	0.0165515	-0.0381115	3.43161	2.90216	-0.130089	0.129164	1.34735	-0.0853013	-0.628288	M0-1	Control
45	-0.151407	-0.0436709	-0.499981	0.206328	4.96027	3.5072	2.39722	-0.695878	3.07153	0.413351	-0.377566	M0-1	Control
46	-0.320445	-0.612211	0.8464	0.168076	3.30607	-0.119176	-0.57943	-0.903486	0.0389961	-0.728558	-1.41063	M0-1	Control
47	0.0317744	-0.0845668	0.0689114	-0.0647236	4.43893	3.65239	-0.682316	1.08055	2.38927	-0.0988615	-1.28004	M0-1	Control
48	0.418934	0.62542	-0.0386833	0.639143	2.33253	1.6994	0.279573	2.07261	1.43626	-0.880801	2.15286	M0-1	Control
49	-0.452176	-0.851983	0.540844	1.42299	0.367317	0.469948	-0.074661	-1.24189	-0.0285967	-1.03702	0.642048	M0-1	Control
50	-0.708574	0.600275	0.480684	0.409759	4.83763	3.8511	2.53888	-0.255548	3.04726	-1.30752	2.29825	M0-1	Control
51	-0.358037	-0.266618	0.377792	0.35523	1.51626	0.255276	0.489376	-0.633074	-0.314305	-0.884103	-0.273536	M0-1	Control
52	-0.304955	1.03731	0.429428	-0.133109	4.68824	2.75411	0.20945	-0.594575	0.810958	-1.1173	-0.953266	M0-1	Control
53	0.339081	0.197169	-0.504837	-0.681408	3.13966	3.38078	-0.561381	0.402903	0.965157	-1.11074	-0.225946	M0-1	Control
54	-0.548908	-0.179919	-0.0647733	-0.0548512	3.86817	3.75961	1.73342	0.340254	3.91373	-0.731059	-1.01183	M0-1	Control
55	0.346623	-0.219516	-1.16681	0.192169	2.44777	2.40684	0.654017	1.75312	0.191362	-0.565974	0.183791	M0-1	Control
56	-0.373269	0.157103	0.697959	0.632344	4.31213	2.13679	0.11111	-0.284906	1.148	0.455901	-0.933185	M0-1	Control
57	-0.810307	1.06498	0.133063	0.739892	4.88354	3.97919	0.215274	0.42933	1.43059	0.516927	-0.242117	M0-1	Control
58	0.425678	0.121191	-0.175835	0.993363	3.90593	1.60817	0.405121	0.5683	1.36424	0.266289	-1.06914	M0-1	Control
59	1.01335	0.946287	0.0181417	0.0727287	4.88119	2.57488	0.84485	1.26412	1.32761	0.743713	-0.963237	M0-1	Control
60	-0.743488	0.612302	-0.0829746	0.042322	3.64391	3.79919	1.67456	-0.0933668	0.7201	0.586943	0.515898	M0-1	Control
61	-0.973809	-0.600053	0.96684	0.151873	2.36464	1.79339	0.516503	0.944014	0.334455	0.902573	0.186915	M0-1	Control
62	0.226278	0.681187	0.314036	-0.000113978	2.43503	2.63831	0.0564106	0.224238	0.883622	-0.420442	0.808629	M0-1	Control
63	-0.56194	0.398076	-0.566882	0.432425	3.32469	2.20489	-0.767378	0.0222032	2.1286	0.35261	-1.04298	M0-1	Control
64	-0.632084	1.25483	0.552954	-0.359213	6.34889	4.38914	0.825935	-0.60627	4.21488	-0.49676	-0.708402	M0-1	Control
65	0.816127	-0.511635	-0.148504	0.398195	4.76846	2.65332	0.679712	0.00169227	0.629297	-0.532873	-0.612336	M0-1	Control
66	1.09512	-0.700239	1.24294	0.451448	3.22794	4.28162	1.04655	0.657963	1.54612	1.05889	5.10388	M0-1	Control
67	0.0966136	-0.580461	1.29531	-0.852485	1.8977	1.11815	1.10831	0.203432	1.0021	0.423092	0.23088	M0-1	Control
68	6.55526e-05	0.64872	-0.400451	-0.67356	5.36154	3.59487	0.275104	-0.815943	0.961403	0.960942	2.38335	M0-1	Control
69	-0.047648	-0.243172	0.457203	-0.346549	4.62016	3.61665	0.208702	-0.35879	2.11883	0.464124	0.215968	M0-1	Control
70	0.186019	0.0543267	0.211545	-0.337619	4.28736	1.29514	-0.0896106	-1.37527	0.0422068	0.654805	-1.31765	M0-1	Control
71	0.113695	0.255481	1.37167	-0.782357	4.29957	2.283	-0.231533	-1.15083	0.825036	0.289412	-1.21825	M0-1	Control
72	-0.178801	-0.338559	-0.562219	0.0366503	5.23339	4.35908	-0.362544	-1.39015	2.72036	0.114995	-1.28297	M0-1	Control
73	-0.75667	0.666686	-0.340816	-0.397228	3.89142	0.382476	-0.690219	-1.13182	0.631243	-0.257044	-1.34503	M0-1	Control
74	0.987242	-0.0299736	-0.81612	-0.39979	4.24314	2.51473	0.870264	-0.861623	3.27915	1.39785	5.53171	M0-1	Control
75	-0.255297	0.523158	-0.0763493	0.00785551	-0.278878	0.0576188	1.01557	5.9678	0.192788	0.57324	0.460452	M0-1	Control
76	-0.217076	0.419174	0.710272	0.711413	4.54674	3.0146	0.0704267	1.09361	0.128849	0.326287	2.28034	M0-1	Control
77	0.159785	0.125102	-0.269872	0.465052	3.59022	2.17756	0.534526	0.376335	0.501184	0.254852	-0.469845	M0-1	Control
78	0.373965	-0.257517	0.383711	0.455604	4.52957	4.60956	0.77623	1.00593	1.93458	-0.520042	-1.36041	M0-1	Control
79	0.936146	0.963489	0.338592	0.136555	3.64585	3.95521	0.264125	0.0674848	0.465893	-0.185364	-0.836919	M0-1	Control
80	0.979585	0.731882	0.0458677	0.817978	2.63914	4.38578	2.80427	0.605988	4.66182	3.12138	-0.554608	M0-1	Control
81	0.36044	0.606873	0.00404586	0.135063	3.81454	1.17634	-0.669176	1.01872	1.58515	0.783696	-1.18652	M0-1	Control
82	2.27065	1.55003	0.786908	1.77092	2.95368	3.02688	-0.0181598	0.446824	2.53633	0.317983	-0.865206	M0-1	Control
83	1.28572	0.843384	1.26737	0.618267	4.7898	3.22386	0.982659	0.850352	1.76032	0.258671	0.096762	M0-1	Control
84	1.45193	1.11569	2.39841	1.0471	2.92333	0.126427	0.345097	2.217	1.84723	0.789905	0.0643706	M0-1	Control
85	1.00977	0.359146	0.777013	0.380456	3.4906	2.3877	0.344232	-0.542849	0.310529	-0.362763	-0.996776	M0-1	Control
86	-0.994835	-0.701825	2.45377	-0.674459	4.47466	2.64204	-1.02949	-2.08956	-0.663884	-1.3538	-1.55556	M0-1	Control
87	-1.01711	-0.989867	-1.18036	-0.802671	3.72349	2.50802	-1.12973	-2.23876	0.186594	-1.30058	-1.52875	M0-1	Control
88	-0.426732	-0.172969	-0.421519	-0.672042	-0.667027	-0.305943	-0.200665	0.191563	-0.604157	-1.24557	-0.902596	M0-1	Control
89	-0.316615	-0.97349	-0.23277	-0.850286	0.576067	0.161229	-0.605852	-1.95629	-0.708106	0.0966113	2.42716	M0-1	Control
90	-0.804471	-0.678071	1.12618	-0.910939	2.20217	1.20966	0.3088	-1.65047	0.325943	-0.2409	2.93247	M0-1	Control
91	-0.664564	-0.705395	2.86302	1.70719	2.83522	2.71145	-1.16991	-1.75785	2.45404	-0.549122	-1.0697	M0-1	Control
92	-0.456048	0.219681	0.759002	-0.55769	3.58542	2.52414	0.41826	-1.23621	2.05715	0.245066	2.93258	M0-1	Control
93	0.116676	-0.160332	1.13036	-0.130393	2.89132	1.46004	-0.231101	-0.610174	1.63842	0.709149	4.94842	M0-1	Control
94	-0.420888	-0.606207	0.276599	-0.208323	1.52635	1.73694	0.179082	-0.716496	1.06969	-0.0667918	1.60103	M0-1	Control
95	-0.358251	0.344875	2.03143	0.0473173	1.75897	-0.0520296	-0.483524	3.03748	1.17419	0.981621	-1.223	M0-1	Control
96	-0.309199	0.730008	1.65917	-0.204421	-1.01208	-0.174968	-0.892746	-0.311579	-0.271169	0.924611	3.52573	M0-1	Control
97	0.303416	-0.828964	-0.347075	-0.0177151	-1.03999	-0.134731	-0.97819	0.037846	-0.61929	0.814617	1.39555	M0-1	Control
98	0.371456	-0.133207	-0.482059	-0.747119	0.824088	1.80156	-1.02286	0.0485273	0.447106	1.36068	-0.356286	M0-1	Control
99	0.95643	-0.238088	2.44762	1.23137	5.74836	3.61669	-0.476798	0.589236	4.45438	0.0436936	2.55487	M0-1	Control
100	0.713495	1.15956	-0.719344	-0.567781	4.17838	4.60142	0.187451	-0.15596	0.823252	0.0284081	2.10412	M0-1	Control
101	0.6005	0.00742285	1.16982	-0.444105	1.12357	2.48559	-0.595953	0.65907	0.949134	0.654928	2.24611	M0-1	Control
102	1.46655	0.873976	0.886731	0.65955	1.85589	1.23536	-0.303246	2.80896	1.9535	-0.393352	0.128836	M0-1	Control
103	0.958098	-0.559265	0.632714	-0.102759	2.49409	0.543177	-0.443963	-0.0764913	2.8469	0.548962	-0.608411	M0-1	Control
104	0.00703371	-1.17575	-0.431124	-0.0420659	3.57384	3.0425	-0.939805	-0.0143389	3.33807	0.832848	-0.816911	M0-1	Control
105	0.780245	-0.728288	0.362368	-0.638106	2.14325	0.712405	-0.0625518	2.03046	1.94138	0.63235	-0.19805	M0-1	Control
106	-0.328453	-0.251041	0.859245	-0.607854	1.23552	2.16016	0.511859	3.79943	1.54042	-0.061528	-0.364581	M0-1	Control
107	-0.283331	0.962138	0.490134	0.116255	3.86072	3.02839	-0.00220316	1.01553	2.42119	0.184569	-0.669111	M0-1	Control
108	-0.102498	-0.406328	0.645345	-0.229803	3.98928	3.11973	0.217135	0.591911	1.46152	-0.485588	-0.837115	M0-1	Control
109	-0.249749	-0.531178	0.716632	-0.629397	2.82394	0.58511	0.152881	0.945357	1.06324	-0.122979	-0.556672	M0-1	Control
110	-0.213264	-0.142495	-0.0157511	0.405223	3.35538	1.20208	0.875612	-0.791238	1.25962	-0.326579	-1.22442	M0-1	Control
111	-0.554271	-1.11636	-0.306808	0.441583	3.99771	2.70555	0.474673	-1.07088	2.03608	-0.931964	-1.39391	M0-1	Control
112	0.443242	-0.576005	-0.498235	0.761743	5.07827	3.82277	-0.714929	0.106279	1.37339	-0.706131	-0.679418	M0-1	Control
113	-0.45561	-0.905176	-0.948246	0.195759	4.93925	2.51784	-1.13102	1.30776	3.03509	-1.26519	-0.978432	M0-1	Control
114	-0.129144	-0.512978	-0.943692	0.620562	4.54392	3.31105	-0.291957	0.443523	2.5667	-1.35622	-0.480116	M0-1	Control
115	0.0083866	0.112901	-0.0790924	-0.0371717	2.77551	1.44844	-0.365646	0.407128	-0.313423	-1.04047	0.0681753	M0-1	Control
116	0.464765	-0.693658	-1.07406	-0.23526	1.93941	0.880435	0.802355	-0.361398	1.22474	0.658248	-0.475747	M0-1	Control
117	-0.0649165	-0.226621	0.0137325	0.399043	5.16839	3.55985	0.915509	-0.334413	3.26211	-0.514601	-1.03752	M0-1	Control
118	1.05147	-0.0579743	0.153891	0.571095	3.57599	1.73807	0.408225	-0.00297648	1.08739	0.472259	0.35183	M0-1	Control
119	0.615017	0.842279	-0.0921421	-0.047049	3.67066	3.10629	0.725273	-1.01413	1.56392	0.204776	0.710058	M0-1	Control
120	1.1877	0.700664	-0.157529	0.355948	5.14231	4.24599	1.37712	-1.41901	1.90559	-0.371342	3.2454	M0-1	Control
121	1.32622	0.88473	0.766379	0.55531	4.72992	4.33327	1.60892	-1.41709	3.48646	2.81092	5.46463	M0-1	Control
122	1.66758	0.230182	-0.105264	-0.107972	4.04437	1.20112	-0.0222851	-2.26422	0.82951	1.53574	0.609678	M0-1	Control
123	2.98714	0.771468	0.493767	0.28111	5.64591	4.45613	3.33736	-2.40543	4.73224	0.829955	-0.291809	M0-1	Control
124	0.210224	1.01843	0.260636	0.126539	4.22697	4.08224	-0.509109	-2.78826	3.21316	0.862807	0.123319	M0-1	Control
125	2.39961	0.669125	0.901076	0.402999	3.96818	3.59764	0.385942	-3.06026	5.53981	5.29591	0.745345	M0-1	Control
126	-0.434339	0.00338002	0.764022	-0.0314777	4.79665	4.43487	1.28818	-3.62236	1.92736	0.6053	-0.248942	M0-1	Control
127	0.87983	0.0686863	0.784169	-0.297591	5.51437	4.54384	0.569538	-3.81148	3.73654	1.49259	1.01432	M0-1	Control
128	1.0455	-0.364256	0.429891	1.1743	5.0381	2.18008	5.08836	-2.93355	1.61472	0.224076	0.26341	M0-1	Control
129	1.08335	0.231828	0.0621832	-0.230713	3.33258	2.42524	0.827058	-2.15168	2.00421	1.12558	0.445355	M0-1	Control
130	0.346727	0.160277	0.193901	0.497614	5.30614	4.20045	0.984509	-1.03298	2.4003	0.674412	-0.357106	M0-1	Control
131	0.846557	0.523669	0.191158	0.134695	4.3735	4.23282	-0.965758	0.556932	1.44057	0.756403	0.826249	M0-1	Control
132	-0.0375865	-0.166121	0.0386848	0.0592956	4.28205	2.56809	4.64203	-0.613575	2.22503	0.941782	0.466667	M0-1	Control
133	0.0794148	1.63674	0.425347	-0.597187	2.71124	1.15766	-0.480417	-1.06265	0.236344	-0.676403	-0.127318	M0-1	Control
134	0.292608	-0.502554	-0.0270286	-0.752281	4.47454	2.42536	0.696333	-1.22233	1.19814	-0.761646	0.2081	M0-1	Control
135	0.438396	-0.0224228	-0.496216	-0.581971	-0.0622413	-0.136982	-0.409061	-0.947789	-0.410416	-0.646594	-0.11821	M0-1	Control
136	0.375616	0.325337	-0.600463	0.180786	4.27601	0.911062	0.105953	-1.19993	0.00970637	-0.78227	-0.699589	M0-1	Control
137	0.896107	-1.50546	-0.568653	-0.142982	4.13687	2.2581	0.964099	1.25325	1.81683	-0.500436	-0.12001	M0-1	Control
138	1.03184	-0.32628	0.231605	-0.727172	1.20102	0.340883	0.606402	-0.221857	0.0985281	0.730005	0.521671	M0-1	Control
139	0.883945	-1.13487	-0.0658474	-0.253859	4.77195	3.95731	0.22172	-0.772047	3.20997	0.567811	-0.710236	M0-1	Control
140	0.758433	-1.34309	0.434806	-0.549571	5.10717	3.02931	0.0425991	0.0403541	2.08535	1.05925	-0.129774	M0-1	Control
141	0.422833	-0.92714	-0.579454	-0.0599639	4.11653	0.851672	-0.370608	-0.570166	0.748004	1.11265	-0.389525	M0-1	Control
142	0.522214	0.671749	-0.520661	0.564742	1.66357	2.46941	-0.190458	-0.933128	2.01311	0.959422	1.19052	M0-1	Control
143	0.204981	-1.03303	-0.117463	0.161702	3.60899	1.29562	-0.691497	0.286145	0.934698	0.262474	-0.321799	M0-1	Control
144	1.24981	1.10465	-0.0662616	-0.0841746	1.92614	1.3178	-0.0550037	-0.592099	1.09049	-0.316064	-0.421321	M0-1	Control
145	0.999674	0.278371	0.764336	0.926203	3.7977	2.9942	0.0589666	1.13687	0.623089	0.449867	-0.85853	M0-1	Control
146	0.935858	0.253111	-0.596339	0.13451	-3.78368	-2.91634	0.219967	-1.21306	3.36172	4.072	2.44026	M0-1	Control
147	0.561594	0.439532	-0.222206	0.363322	-3.73087	-2.63856	-0.578415	-0.476252	0.711592	0.87925	1.25957	M0-1	Control
148	0.88394	0.74565	-0.432373	1.03586	4.06204	-1.27608	0.0381619	1.67299	1.57827	0.991849	-0.291662	M0-1	Control
149	0.642801	-1.4203	0.091549	0.596456	2.11205	1.57511	0.616015	0.473965	0.933279	0.263715	1.39643	M0-1	Control
150	0.947215	0.14744	1.28375	0.0367649	4.02595	3.24606	0.672312	0.435092	2.40102	-0.0225043	0.509396	M0-1	Control
151	0.206699	0.659323	0.899675	0.0685921	3.81183	1.70312	0.729413	0.645118	2.20408	0.891302	-1.83251	M0-1	Control
152	-0.0796246	0.75344	0.1711	-0.363403	-2.16384	-1.08665	-0.454158	-0.604554	2.29712	-0.341654	-2.48956	M0-1	Control
153	0.266803	5.25004	2.14697	0.943783	3.40768	0.22606	-0.481855	0.284929	1.85826	0.256787	-2.05953	M0-1	Control
154	0.159573	0.600614	0.928742	-0.714839	-0.34178	1.11835	-0.0758634	0.117667	0.434732	0.36745	-1.47563	M0-1	Control
155	0.46106	-0.190789	0.096511	-0.34729	2.60016	1.53321	-0.269344	0.627992	0.0842746	-0.336425	-1.19709	M0-1	Control
156	0.3253	0.782342	0.523768	-0.189876	4.29682	2.28096	0.970457	0.52793	1.90913	-0.115892	-1.09128	M0-1	Control
157	-0.427546	-0.0552293	1.19365	0.200478	4.25397	1.88741	0.535248	-0.62032	2.26553	0.586797	-0.303858	M0-1	Control
158	-0.159617	-0.367273	0.760245	0.218248	3.85543	0.0021756	0.622887	-0.483128	0.35041	-0.111298	-0.73744	M0-1	Control
159	0.635159	-0.244359	0.279748	0.707573	3.27431	3.2561	0.562569	0.732586	1.9121	9.70541e-07	0.464288	M0-1	Control
160	0.125699	0.325391	-0.216431	-0.0108551	1.96407	1.29657	-0.142899	-0.0724366	1.69372	0.129073	-0.0459033	M0-1	Control
161	-0.26594	0.63106	-0.33264	-0.3999	2.5848	2.25324	0.805176	-0.386847	1.88265	-0.439772	0.117685	M0-1	Control
162	-0.0782261	0.817206	0.0354341	0.560409	3.36593	3.26525	-0.068073	-0.310279	0.785452	-0.880836	-0.859071	M0-1	Control
163	-0.540615	1.26838	0.861833	0.683564	4.09019	3.70898	-0.0463006	0.309131	2.94131	0.727011	-0.932315	M0-1	Control
164	0.240928	1.03011	-0.518347	0.444326	-0.836805	-0.396199	-0.443242	0.546876	0.0239494	-0.862241	-0.47828	M0-1	Control
165	0.441332	0.355049	0.336719	0.273421	3.51311	1.89678	-0.881762	1.09738	1.1533	-0.502491	-0.960799	M0-1	Control
166	0.536704	0.593639	-0.796927	-0.240832	3.8465	3.14952	-0.229318	0.351245	1.82499	-0.807774	-0.626511	M0-1	Control
167	-0.352292	0.108386	0.366353	0.0550249	3.16638	2.62018	-0.275491	0.903414	1.64609	-0.283236	3.68335	M0-1	Control
168	0.1835	-0.353748	0.350298	0.732008	3.60336	2.87898	-0.119398	0.418911	1.07385	0.0330022	-0.777783	M0-1	Control
169	0.527841	-0.154745	-0.0101561	0.552083	4.04422	2.56938	-0.289879	1.40802	2.0256	-0.591956	0.331145	M0-1	Control
170	-0.215945	0.229578	0.0424168	0.720135	4.88771	3.79157	0.620258	0.685474	3.56218	-0.140636	-0.270274	M0-1	Control
171	0.423096	0.308725	-0.20188	0.916075	2.36361	2.90971	0.342173	0.559768	1.90354	-0.419415	-0.809275	M0-1	Control
172	0.55095	-0.169994	-0.521208	-0.178871	2.04129	1.47373	-0.159943	0.852975	1.5376	-0.136946	-0.425681	M0-1	Control
173	-0.885779	-0.828808	-0.913948	0.331833	4.56165	3.22049	-0.566628	-0.92581	2.97453	0.448964	-0.731643	M0-1	Control
174	0.0316093	0.839565	0.184457	0.293468	4.36069	3.04823	-0.189126	-0.263527	1.37409	-0.0305193	0.382265	M0-1	Control
175	0.0964009	-0.156858	-0.0331617	0.825429	2.34324	1.18402	-0.408951	-0.146099	0.389746	-0.716784	-0.157959	M0-1	Control
176	0.922734	-0.0414243	-0.0202333	-0.134038	3.73542	2.03649	-0.08076	0.544337	0.744535	-1.08547	-0.678196	M0-1	Control
177	0.727237	0.651379	-0.697502	1.3658	0.990631	2.08507	-0.38301	1.05551	-0.133379	-0.127667	-1.18684	M0-1	Control
178	1.05686	0.41813	-0.478039	0.487177	4.84396	4.27929	0.826935	2.47916	2.33254	3.66636	-0.678424	M0-1	Control
179	0.710163	0.392069	0.0593762	0.140881	4.79982	2.28739	-0.101662	0.11329	1.41369	-0.0937215	-0.78796	M0-1	Control
180	-0.226076	0.777991	-0.171004	-0.3091	4.72011	4.0059	0.789217	0.0281151	2.26172	0.603941	0.408061	M0-1	Control
181	2.57155	0.0887109	2.28817	0.920993	5.277	4.14912	0.306856	-0.208034	3.19482	-0.328594	3.543	M0-1	Control
182	-0.498177	0.0606472	0.116424	0.26751	2.06012	3.31908	0.291332	1.07848	0.331208	0.241204	0.549239	M0-1	Control
183	-0.732261	0.0967034	0.205197	0.0505731	4.76996	3.53796	-0.0404737	1.09747	0.904887	-0.155534	-0.520011	M0-1	Control
184	-0.778615	-0.866449	-0.638831	-0.261922	2.45407	2.39432	-0.999164	-0.494955	0.857456	0.526164	0.763103	M0-1	Control
185	0.0598511	-0.242743	0.648925	0.0190829	2.94012	2.00586	-0.783166	0.250181	1.197	-0.822107	0.736716	M0-1	Control
186	0.0445177	-1.15707	0.508295	0.602224	2.17527	2.17772	-0.502095	-0.436695	0.366554	-0.391247	2.5745	M0-1	Control
187	-0.153119	-1.37751	0.438803	1.2122	2.91956	2.91447	0.80714	-0.293142	0.246654	-0.171607	-0.0893381	M0-1	Control
188	1.2879	-0.863047	0.719949	1.01994	3.0107	3.27049	0.512991	0.0877532	2.62274	-0.726343	0.092017	M0-1	Control
189	1.12973	-1.24514	0.51322	0.760613	4.00351	3.45288	-0.107643	-1.61012	1.35701	-1.48401	0.136417	M0-1	Control
190	0.812471	-1.13467	0.44279	0.390995	3.78181	3.40561	0.0576627	-0.832131	1.93141	-0.836586	-0.67131	M0-1	Control
191	-0.936154	0.612524	-1.15164	-0.315488	4.3954	2.92651	-0.431062	-0.739012	1.10339	-0.932586	0.576914	M0-1	Control
192	-0.82114	0.724651	-1.39715	-0.441333	3.78209	2.40574	0.165939	-0.71315	0.322051	0.257904	-0.300198	M0-1	Control
193	0.115764	1.27958	-1.23224	-0.471857	4.61796	3.24479	-0.640605	-0.619344	0.365528	-1.05248	1.09732	M0-1	Control
194	0.0347998	-0.348306	-1.42746	-0.456645	2.18229	-0.0162374	0.514189	0.0494578	0.277978	-0.554109	0.300197	M0-1	Control
195	0.0695575	0.755343	-1.27401	-0.700862	4.1103	3.69462	-0.147642	-1.09023	1.47821	-0.0919078	0.56317	M0-1	Control
196	-0.581577	0.36685	-1.31434	-0.925591	2.56236	2.47699	-0.0924798	-0.505906	1.09109	-0.55411	2.71958	M0-1	Control
197	0.601212	-0.155537	0.0625966	1.18489	-0.632035	0.18274	-0.578622	0.724773	-0.172547	0.502105	1.192	M0-1	Control
198	0.63035	0.8863	-0.0264276	0.842157	2.81529	1.89109	0.514185	1.03939	0.678766	-0.789653	0.708997	M0-1	Control
199	-0.581577	0.843911	-0.286081	0.878547	2.68891	0.23491	-0.220478	1.47084	0.384645	1.53334	-0.83116	M0-1	Control
200	-0.571668	0.366851	0.0263604	0.948527	3.45461	0.263254	0.0924799	1.14861	-0.360729	-0.1528	3.21098	M0-1	Control
201	-1.2739	1.04376	0.0263602	0.646216	3.61804	2.62632	-0.670898	1.15808	1.42362	0.513956	-0.70894	M0-1	Control
202	-0.521364	-0.545166	0.901157	0.925591	3.39102	1.60943	-0.464677	0.646667	1.18049	-0.55411	-0.888714	M0-1	Control
203	-0.0348007	0.439795	0.222247	1.4476	2.44632	0.789123	0.88152	0.897221	-0.147924	-0.122414	-0.0801022	M0-1	Control
204	-0.0811516	-0.234785	0.704528	0.804808	1.41744	0.741973	-0.447942	0.370599	-0.163081	-0.445412	-0.617478	M0-1	Control
205	0.566044	0.910524	1.20098	0.304881	1.16566	1.15611	1.13986	1.06021	0.65796	0.366132	-0.0691643	M0-1	Control
206	-0.00721152	0.164014	0.722308	0.847207	2.84418	2.76693	0.279288	1.01352	2.28829	0.60075	-1.38004	M0-1	Control
207	-0.126217	0.0844227	0.433234	0.895404	2.33103	1.2975	-0.237723	0.270186	1.14414	0.153949	-0.720341	M0-1	Control
208	-0.56019	-0.482039	0.628492	-0.142631	1.27547	2.1825	-0.453788	-0.36624	1.12333	-0.0860037	0.0355425	M0-1	Control
209	-0.211085	-0.542497	-0.167761	-0.0517616	2.27373	1.13609	-0.400396	0.433783	0.389791	-0.450057	-0.0424404	M0-1	Control
210	-0.184492	-1.17852	-0.169569	0.786403	1.80307	0.652409	-0.625162	1.0398	0.852671	-0.988776	-0.262134	M0-1	Control
211	-0.323339	-0.494671	-0.949185	2.17175	2.68533	2.10347	-0.249446	-0.286412	3.41494	-0.0921406	1.93589	M0-1	Control
212	0.134331	-0.788061	0.259721	0.493225	-0.0487241	1.38539	0.62034	0.659897	0.418101	0.304668	-0.411383	M0-1	Control
213	0.195566	-0.318986	0.453754	0.588486	4.33655	3.10548	0.792219	-0.258679	2.91349	-0.87218	-0.480035	M0-1	Control
214	0.447488	0.53853	-0.380852	0.720888	3.27194	2.04964	0.527453	0.455816	2.05799	-0.758522	0.133411	M0-1	Control
215	-0.27306	-0.198603	0.231018	0.318296	2.14779	0.379928	-0.487829	-0.214531	0.807048	-1.15223	-0.0327751	M0-1	Control
216	-0.119857	-0.699614	-0.0709074	0.770354	3.01221	3.61513	0.712187	1.27036	0.697251	-0.0217979	-0.37114	M0-1	Control
217	-0.383964	-0.389008	0.632211	0.0706935	3.68057	3.72426	1.69968	-0.519833	2.50799	0.33761	-0.315359	M0-1	Control
218	-0.413381	0.578083	0.317276	-0.111216	4.20598	3.21398	-0.831526	-0.456028	2.02121	-1.00564	-0.830815	M0-1	Control
219	-0.747639	0.723699	1.11805	-0.0462218	-0.770068	-0.323963	-1.02118	-0.829806	0.758902	-0.626369	-0.17758	M0-1	Control
220	0.450039	0.561967	-0.220918	0.295806	1.1597	1.6766	-0.00827254	-0.328499	0.418007	0.312382	0.719418	M0-1	Control
221	-0.369555	-0.305235	0.456401	0.961954	1.88734	2.32167	-0.917557	-0.390342	1.67683	-1.05361	0.862305	M0-1	Control
222	0.539955	1.0169	0.424237	0.62082	3.42529	2.0186	0.481382	1.04297	0.733742	0.100498	-0.660744	M0-1	Control
223	0.235991	-0.661019	-0.412572	0.904566	4.01262	2.63509	0.0998378	0.562081	0.721095	-0.123147	-0.41813	M0-1	Control
224	-0.199139	-0.447195	-0.345193	0.408298	2.48686	2.07154	-0.447807	0.572033	0.66329	-0.825974	-0.849849	M0-1	Control
225	0.320442	0.226294	0.0468069	0.222291	1.27248	2.03748	-0.210272	0.287921	2.4999	-0.924274	-0.709887	M0-1	Control
226	-0.289928	1.01501	0.455729	0.332362	1.90148	1.4893	-0.620992	0.161341	0.571578	-0.680394	-1.00053	M0-1	Control
227	0.296723	0.950704	-0.375225	0.14169	4.8393	3.4348	-0.404944	2.17136	2.63473	-0.635836	-0.405894	M0-1	Control
228	0.230012	-0.940841	0.470207	0.501977	1.26629	2.03081	0.920267	0.260912	0.576714	0.360303	-1.54827	M0-1	Control
229	2.53447	-0.724651	1.08149	0.971079	2.58579	2.19899	0.744326	1.47802	3.05741	0.500398	-0.78343	M0-1	Control
230	-0.252557	-0.273011	0.882657	0.441333	4.40654	1.53713	2.12588	1.05999	0.901744	1.48152	-0.933127	M0-1	Control
231	-0.341398	-0.95415	-0.10526	0.266923	3.0406	1.40847	-0.202362	0.563446	0.820999	0.580436	0.976141	M0-1	Control
232	0.161726	-0.176774	0.273399	-0.0337565	1.39959	1.38729	0.0924799	0.931396	0.715525	1.07143	-0.877388	M0-1	Control
233	-0.195982	-0.329645	1.13639	0.394818	2.27483	2.63794	0.994615	0.416649	1.13957	1.06199	-0.0480962	M0-1	Control
234	0.944018	-0.843911	0.882657	0.753761	3.42865	2.37266	0.362458	1.95563	1.29284	1.43411	-1.18111	M0-1	Control
235	0.888003	-0.527959	0.891939	0.471857	3.42991	3.43696	0.396982	2.20989	1.08799	2.61151e-07	-1.37942	M0-1	Control
236	0.649494	-0.595904	0.0263729	0.168008	4.64914	4.14468	1.00662	-0.726125	4.07881	-0.606388	-1.06807	M0-1	Control
237	0.274925	-0.039445	0.14461	0.501855	3.66659	3.83402	0.414145	-0.90865	1.72548	-0.911375	-1.17199	M0-1	Control
238	0.58144	-0.310777	0.725825	0.727202	2.68364	2.92478	0.828314	-0.339523	0.0464232	-0.257301	-0.463881	M0-1	Control
239	0.373634	-0.329359	-0.863153	0.85351	0.340504	-0.110212	-0.513608	0.0667177	-0.518072	0.0937909	4.06345	M0-1	Control
240	1.06829	-0.016993	-0.251342	0.304461	5.0326	3.9067	0.805215	0.331048	3.23318	-0.591831	-1.11854	M0-1	Control
241	1.03394	-0.0115827	1.31546	0.913603	5.23433	3.67406	1.64028	0.233855	3.36938	0.610801	1.70763	M0-1	Control
242	0.371633	-1.04161	-0.420401	-0.263149	2.58481	2.13255	-0.279059	0.0612379	0.467227	-0.625852	-1.13945	M0-1	Control
243	-0.450684	-0.0991099	-0.521699	-0.48112	4.10955	3.88092	-0.167134	-0.173761	2.87064	-0.152446	-1.01171	M0-1	Control
244	-0.357786	-0.291986	0.189995	-0.494483	1.79216	0.42547	0.0924755	0.212795	0.775004	0.560722	-0.23051	M0-1	Control
245	-0.44703	-0.814536	-0.255596	-0.797199	4.47162	3.29699	-0.255342	0.485221	3.56766	0.800899	-0.906591	M0-1	Control
246	0.573222	-0.410831	-0.107419	-0.0160087	4.24134	3.70554	0.994823	1.19234	2.81778	0.237521	-0.0533358	M0-1	Control
247	0.841388	0.772922	0.925952	-0.044132	4.89838	3.36997	0.458108	-0.0694	1.61129	1.53124	3.05274	M0-1	Control
248	-0.138795	0.653433	1.52748	0.067484	1.77483	0.695891	-0.464667	-0.220841	0.892794	0.706647	0.590574	M0-1	Control
249	-0.535154	-0.135273	0.160943	0.0905791	2.85027	1.40107	1.34313	0.127615	0.503267	0.666635	0.311776	M0-1	Control
250	-1.02789	-0.37611	-0.784717	-0.337612	2.92291	2.12739	0.732073	-0.407799	1.08889	-0.332224	-0.283067	M0-1	Control
251	-0.293015	0.0834717	-0.29856	-0.592362	3.737	3.24052	0.863108	0.127291	3.59884	0.121994	0.0243754	M0-1	Control
252	-0.085293	-1.00473	-0.00700374	-0.661175	2.6392	2.39242	0.606927	0.120795	-0.0650808	0.345689	0.786345	M0-1	Control
253	-0.862164	-0.176329	-0.94548	0.645973	3.26953	1.53797	0.969808	-0.533835	0.0463615	-0.63205	-0.943456	M0-1	Control
254	-0.351654	1.11601	-0.607284	0.100981	2.83469	2.16191	0.430758	-0.307921	0.739695	-0.567334	-1.47388	M0-1	Control
255	-0.846468	-0.215412	-0.157519	0.501933	3.58914	1.60567	0.786619	-0.276755	1.37119	-0.122461	-1.04809	M0-1	Control
256	-0.705978	-0.00950051	-0.278785	-0.0703349	4.51107	2.31173	-0.0148968	-0.122758	3.01971	0.263438	-0.830035	M0-1	Control
257	1.39187	1.37976	-0.245506	0.127337	2.71327	1.07321	0.574444	-0.906337	0.0261621	0.529286	-0.441424	M0-1	Control
258	-0.188894	0.538075	-0.810149	-0.0944721	1.8539	1.26123	-0.963563	-1.11397	1.52944	-0.203479	-0.441391	M0-1	Control
259	-0.308896	-0.0801313	-1.04296	-0.237422	0.974801	1.35848	-0.960816	-0.896392	0.688032	-1.53599	-0.551351	M0-1	Control
260	-1.09576	-0.46728	-0.841266	-0.439019	3.01186	1.2827	1.65129	-0.936572	0.345254	-1.03396	0.33881	M0-1	Control
261	0.268111	0.714953	-1.13039	0.417099	3.01408	1.58567	-0.737866	-0.920474	0.415894	-1.10429	-0.185908	M0-1	Control
262	0.276634	1.48073	-0.797387	0.20264	2.64782	0.847512	-0.52528	-0.0816678	-0.661215	-1.26336	-0.499924	M0-1	Control
263	-0.500355	0.978299	-0.721529	0.700072	2.96344	2.00414	-0.444775	-1.15251	0.914111	-0.590455	-0.797437	M0-1	Control
264	-0.737681	1.0523	1.21394	-0.346779	2.64259	1.53213	-0.813655	-0.566899	0.0793358	-0.12485	-0.570257	M0-1	Control
265	-0.191229	0.851928	0.601104	0.0238839	1.95151	0.257253	0.522628	-0.306643	1.60946	-0.882868	-0.454699	M0-1	Control
266	-0.560364	0.239736	-0.30672	0.751839	2.47316	2.04938	-0.112556	0.3944	0.106268	-0.114792	0.712619	M0-1	Control
267	-0.537785	-0.0801615	-0.923388	-0.346641	4.58273	3.91955	-0.29483	-1.16422	1.53848	-0.310175	-0.870364	M0-1	Control
268	-0.40148	0.0106965	0.128716	0.011608	3.64847	3.64974	-0.165939	0.0944526	2.90194	-1.20103	-0.889464	M0-1	Control
269	1.18	-0.848379	-0.568287	-0.648628	2.63952	0.880591	-0.0110131	-0.575018	3.77117	2.38948	-0.900799	M0-1	Control
270	0.073517	0.593558	-0.439273	0.269699	3.16804	2.36136	-0.174892	-0.214193	2.10635	-0.99068	-0.603776	M0-1	Control
271	0.768924	2.3826	0.348793	3.27106	2.07103	0.779307	0.447929	-0.751788	2.6145	2.98762	5.87733	M0-1	Control
272	2.18938	-0.421752	0.196462	7.0422e-07	1.15529	3.84283	-0.165937	0.196644	4.85765	-0.0460017	1.12589	M0-1	Control
273	3.83796	-0.137769	0.863914	-0.117894	3.17337	3.29098	0.0555442	-0.292664	5.03289	2.48889	-0.696174	M0-1	Control
274	-1.04222	1.57428	-0.323821	-0.250579	4.90546	3.2259	0.309919	-1.31678	2.21489	0.417302	0.0641536	M0-1	Control
275	-0.181947	-0.630991	0.270515	0.726283	3.56154	2.99317	2.41872	-0.0283899	1.52593	0.0798976	-1.14	M0-1	Control
276	1.26155	0.475303	0.704244	0.184422	3.93629	3.16236	1.09852	1.83944	2.07546	0.963443	1.73345	M0-1	Control
277	0.384902	-0.310872	0.694236	0.0843073	3.004	2.59064	0.464677	0.673575	1.55535	0.360303	0.67037	M0-1	Control
278	0.668439	0.385276	1.19627	0.363345	3.91918	3.92019	0.165939	0.339771	2.54507	1.23832	0.33074	M0-1	Control
279	0.675227	-0.336113	0.486453	-0.116185	3.80588	2.66085	-0.276302	0.132581	1.30435	1.05682	1.05463	M0-1	Control
280	0.472716	-0.734753	-0.402627	0.630851	1.31708	3.08119	-0.592486	0.801098	0.725887	-0.926882	-0.355607	M0-1	Control
281	0.308352	-0.755343	-0.196461	0.60408	2.87679	1.39034	-0.202362	0.534879	0.178237	-0.868396	-0.549329	M0-1	Control
282	-0.230015	-0.510601	0.981471	0.993256	2.99149	3.00364	0.828154	0.920096	2.57651	-0.540817	0.0801041	M0-1	Control
283	1.13978	-1.49202	0.309984	0.792141	-0.837828	-0.545392	-0.23866	1.10935	1.78351	0.44417	-0.160085	M0-1	Control
284	1.00393	-0.928496	0.936388	0.60439	2.19955	3.42174	-0.723927	-0.448064	3.48754	-0.491655	-0.236102	M0-1	Control
285	0.0455332	0.210946	-0.317947	0.85993	1.70405	-2.11956	-0.572711	-0.403964	-0.439257	0.0756662	0.572555	M0-1	Control
286	-0.0424917	0.370335	-0.61427	0.75221	3.61819	-2.76572	0.300582	0.0886684	0.640398	-0.729867	-0.222057	M0-1	Control
287	0.379352	-0.287882	-0.425396	0.364911	0.668496	-2.74775	-0.185241	0.250717	-0.167257	-0.712593	-0.512864	M0-1	Control
288	0.605701	-0.636388	0.101489	0.311495	1.41223	-0.858352	0.12523	-0.336615	2.62408	-1.21282	-0.44026	M0-1	Control
289	-0.8259	-1.08861	1.06708	-0.0644077	-1.24793	-1.21173	-0.526464	-0.578749	2.04196	-1.0001	-0.892405	M0-1	Control
290	-0.442619	-0.997838	0.474537	0.25037	2.81839	0.394164	-0.563336	-0.0271999	-0.211531	-0.873967	-0.13676	M0-1	Control
291	-0.880349	-1.09241	-0.492077	0.273104	0.240234	0.592105	-0.289976	0.226032	-0.88855	0.665797	0.601924	M0-1	Control
292	0.197786	0.785863	-0.0769059	0.128525	-0.472524	-0.654529	-0.125723	0.799326	0.332636	0.0973198	-0.453698	M0-1	Control
293	-0.215765	-0.122635	1.62872	0.0049514	4.80159	4.15652	-0.936413	-0.368814	4.74526	1.70401	2.71237	M0-1	Control
294	0.766088	0.0307112	-0.359777	0.18333	3.83674	3.9935	-0.0569908	0.328632	4.80245	0.796493	-0.665777	M0-1	Control
295	0.200066	0.122977	-0.580014	2.98554	5.06979	2.77528	-0.347258	0.74523	2.97937	0.33743	-0.0426807	M0-1	Control
296	-0.0763422	-0.523357	0.418416	-0.314548	4.11	3.33131	-0.620156	1.43623	2.04145	0.247626	-0.29693	M0-1	Control
297	0.216899	-0.739763	1.67997	0.284815	1.72313	1.60138	1.17456	-0.0202966	1.23872	1.17141	-0.344044	M0-1	Control
298	0.397675	-0.544292	-0.377025	-0.0478907	1.8865	1.77198	0.216958	-0.978177	-0.112171	-0.0489267	-0.785895	M0-1	Control
299	0.822841	-0.807638	-0.22871	0.714245	3.73775	3.14925	0.504785	0.0302676	2.62405	-0.711502	-0.83962	M0-1	Control
300	-0.382985	-0.91768	-0.484915	0.202246	2.36278	1.67932	0.357888	-0.245815	1.25838	-0.725111	0.355777	M0-1	Control
301	0.942946	0.945335	0.0296516	0.241185	3.53439	3.22497	0.261815	0.11909	0.466577	-0.404301	-0.283339	M0-1	Control
302	0.0626013	0.590203	-0.436886	-0.00652791	3.11808	2.94386	-0.0146255	0.202647	2.48678	0.317327	-0.213345	M0-1	Control
303	0.679509	-0.761817	-0.463994	-0.952232	2.72878	1.31633	-0.631438	-0.57372	0.184282	-0.717358	-0.658619	M0-1	Control
304	-0.783844	-0.977647	-0.57475	-0.287826	4.826	3.00044	-0.897497	-0.765554	3.27391	-1.23215	-0.359757	M0-1	Control
305	-0.312098	1.11967	-0.987652	0.0703669	2.51434	2.17176	-0.0846731	-0.260432	0.12028	-0.940812	-0.656843	M0-1	Control
306	0.26964	0.712189	0.372605	-0.467973	3.4641	3.10741	-0.464797	-0.434259	3.01907	-0.833121	0.44816	M0-1	Control
307	-0.0157579	-0.153674	-0.426479	-0.0205043	2.20234	3.0753	0.523382	0.00768337	1.2091	0.467112	-0.495673	M0-1	Control
308	-1.0412	0.774527	-0.660575	0.443431	2.87747	2.69887	-0.29264	-1.09813	2.29718	-0.526359	0.268258	M0-1	Control
309	2.19705	0.291992	0.470207	-0.299375	2.55641	3.03122	1.33066	0.446781	4.35083	-0.272719	2.30374	M0-1	Control
310	0.35233	0.118189	0.6298	0.28318	3.98917	3.38602	1.0185	0.931392	3.31669	0.718799	-0.899954	M0-1	Control
311	0.138747	0.493119	-0.131454	0.0505923	1.29619	0.67502	0.814477	1.22233	-0.147922	-0.183059	-0.04811	M0-1	Control
312	0.805983	0.842318	1.4972	-0.381772	3.89205	3.30745	0.69261	0.143102	2.11663	0.921941	-0.138382	M0-1	Control
313	-0.0753434	-0.0887313	-0.298719	-0.720903	4.03291	2.77915	0.489572	-0.378477	2.0887	1.00879	0.617559	M0-1	Control
314	0.345225	-0.584269	1.28662	0.0291808	3.4004	3.30736	-0.136855	0.060683	1.24557	0.246885	0.195772	M0-1	Control
315	0.556104	-0.321835	0.730709	0.00366462	3.06965	2.72275	-0.817523	-0.490336	2.80853	1.25745	-0.525659	M0-1	Control
316	0.233432	0.0593432	1.01726	-0.191116	1.35611	1.88751	-0.773716	-0.806323	1.43357	0.468472	-0.892972	M0-1	Control
317	0.264008	-0.6905	0.713601	0.0394962	1.76978	0.613457	0.0268708	-1.19174	0.655034	0.679735	-0.478992	M0-1	Control
318	0.880201	-1.5425	0.986612	0.116396	1.22941	-0.484149	-0.117032	-0.109057	0.0982781	0.715296	1.96537	M0-1	Control
319	-0.393734	0.587753	0.73355	0.559726	0.850677	2.24217	0.918066	1.04133	1.16367	3.06613	-0.0200369	M0-1	Control
320	0.0124153	-0.271092	0.404701	-0.158804	2.72423	3.05002	-0.203785	-0.54535	2.55411	0.192773	-0.747482	M0-1	Control
321	-0.0140566	0.0550737	1.94833	0.520426	0.381064	0.0473083	0.508701	-0.757113	0.131126	-0.428468	-0.0803215	M0-1	Control
322	0.176008	-0.528063	2.30719	0.339012	2.82797	2.61035	-0.0399372	-0.170094	1.70056	-0.7048	-1.27224	M0-1	Control
323	0.5597	1.03794	0.531029	0.207234	4.23235	3.18994	0.327047	0.290802	1.48523	-0.177146	-0.648746	M0-1	Control
324	-0.179808	0.582556	-0.952188	-0.0149235	2.62456	3.54734	-0.594186	-1.09815	2.00809	-0.993831	-1.01604	M0-1	Control
325	0.0569884	0.50851	-0.482292	0.0071463	1.87612	2.82289	-0.416225	-0.691803	1.63387	-0.412702	-0.845575	M0-1	Control
326	-0.0563785	0.157114	0.692212	-0.615207	3.49872	3.1668	0.0654267	-0.914546	1.57085	-0.476873	0.422866	M0-1	Control
327	0.745858	0.606796	0.364652	-1.11219	4.13556	2.32921	0.512167	-0.0789952	1.05759	0.0183534	-0.460866	M0-1	Control
328	0.845283	-0.611382	0.569414	-0.165115	4.07993	3.12511	-0.325007	-0.219885	1.52236	-0.067264	-0.802506	M0-1	Control
329	0.496218	-0.239706	-0.957864	0.97356	2.75424	3.45753	0.326512	1.86125	1.45529	-0.676401	-0.851362	M0-1	Control
330	-0.233097	-0.65012	-0.0277789	-0.443676	2.32953	3.19708	-0.290841	-0.279313	1.7682	-1.04157	-0.133764	M0-1	Control
331	-0.317398	0.560121	-0.427716	-0.44596	4.2428	2.60202	0.450911	-1.36787	1.25373	-0.692266	-0.499792	M0-1	Control
332	-0.159246	0.396065	-0.339028	-0.586551	2.03394	2.84099	0.200482	-0.439898	1.17393	0.336421	-0.847738	M0-1	Control
333	0.399766	0.0990335	-0.189581	0.0551183	3.59863	3.19017	1.13238	1.04248	2.38729	0.169111	-0.423237	M0-1	Control
334	-0.239013	-0.0562088	0.676969	-0.585168	1.15406	0.163774	0.624998	-0.233746	0.117314	0.481708	-0.137831	M0-1	Control
335	-0.106265	-0.20929	0.232071	-0.17257	3.59017	2.7553	1.5619	0.150786	0.950655	-0.717175	-0.642743	M0-1	Control
336	0.19707	-0.540582	-0.564827	-0.20583	2.90525	2.82268	0.394055	-0.443553	0.990166	-0.392272	-1.0058	M0-1	Control
337	0.277385	0.823955	0.294248	0.306843	3.0225	3.17813	-0.897349	0.113644	2.90736	-0.798634	-0.240033	M0-1	Control
338	1.29917	0.405506	0.298114	0.235537	0.00482679	2.37895	0.209918	-0.830816	2.58418	-0.542236	5.31478	M0-1	Control
339	-0.0509829	-0.239368	-0.529778	0.311407	2.26495	3.03832	0.353048	2.36259	0.990304	1.34773	0.153048	M0-1	Control
340	-0.371777	0.0345499	0.580056	0.493397	0.409304	0.253915	-0.354882	0.665292	0.403749	1.08085	-0.229055	M0-1	Control
341	1.79472	-0.251173	0.360339	0.920657	2.10241	3.31252	-0.421741	-0.142077	3.58127	0.66215	4.39326	M0-1	Control
342	0.649337	-0.837728	0.0937931	0.755091	-0.406108	0.0848785	-0.36335	0.00645011	0.610798	0.259913	-1.44398	M0-1	Control
343	1.19612	0.202039	0.299034	0.62843	3.82193	1.91248	-0.539273	-0.441975	1.55217	0.266949	-0.491584	M0-1	Control
344	-0.686603	-0.389937	-0.679726	0.672756	3.42937	1.06372	-0.947942	1.04964	0.402115	-0.284479	-0.78941	M0-1	Control
345	-0.456551	-0.349762	-0.0983575	0.143813	1.52261	0.416086	-0.360954	0.164741	-0.0642195	-0.711329	-0.732371	M0-1	Control
346	-0.486172	-0.83499	-0.783347	-0.1828	5.31164	3.90742	-0.992213	-0.0311613	0.872908	-0.138981	-1.01199	M0-1	Control
347	-1.42163	0.14103	-0.731591	-0.199141	3.18661	2.24503	0.0663226	0.350461	1.91988	0.120351	-1.13231	M0-1	Control
348	0.397418	-0.455754	-0.0678009	-0.367801	1.7357	2.39804	-1.09301	-0.151164	1.15865	0.145866	-0.356382	M0-1	Control
349	-0.0547487	-0.182381	0.0902639	-0.156028	1.84339	2.11807	0.172168	-0.0249461	1.91714	-0.515005	-0.372606	M0-1	Control
350	-0.524253	-0.932752	0.234806	-0.587232	2.57983	1.8235	-1.18272	-0.0342002	-0.307945	0.143896	-1.13735	M0-1	Control
351	0.00221253	-0.0133021	-0.361164	-0.29098	4.02054	3.03267	-0.00323915	-1.11203	1.91163	0.341422	-1.16532	M0-1	Control
352	-0.531071	0.474158	0.25712	-0.661042	2.15916	2.99165	0.0177547	0.0413572	1.52839	0.506378	-0.706631	M0-1	Control
353	0.0590283	-0.735807	1.04736	0.48285	2.90977	2.90681	-0.36785	1.29721	-0.566088	-0.0618759	-1.28541	M0-1	Control
354	4.33082	1.39634	0.880866	4.08773	3.19238	3.69471	1.58962	0.146231	4.85619	3.10416	5.85746	M0-1	Control
355	1.11135	0.479232	1.94109	1.54388	1.49712	0.134505	0.194802	1.07351	2.09813	0.313001	0.139895	M0-1	Control
356	-0.0111507	1.24913	0.464321	-0.264438	4.96182	4.65382	-0.202442	0.227464	3.30702	0.120882	-0.12233	M0-1	Control
357	0.919839	0.641357	0.970242	-0.322152	3.54007	3.85201	1.04662	0.337602	2.5647	0.0597424	-0.178178	M0-1	Control
358	0.831511	0.506533	0.237225	1.08779	6.01552	4.62668	0.0582017	0.801118	3.47362	-0.372987	-0.361985	M0-1	Control
359	0.373321	-0.229989	0.383562	0.716873	5.75742	4.58897	0.620598	0.313138	4.67626	0.701006	-0.56508	M0-1	Control
360	0.631203	0.29037	0.047872	1.12417	4.54838	3.98044	3.81178	0.101437	3.14168	-0.0570378	-0.480301	M0-1	Control
361	0.241004	0.327841	0.236357	0.956654	0.807372	0.185259	0.805801	0.697225	0.979217	-0.235086	-0.791149	M0-1	Control
362	0.394455	0.38683	0.469637	0.546685	1.89507	0.767344	0.887706	0.0159656	1.04905	1.11886	-0.876297	M0-1	Control
363	0.328289	-0.282741	0.638064	0.903845	3.00954	3.34737	0.014641	-0.577677	0.51523	0.987933	-0.0720141	M0-1	Control
364	-0.366324	0.151683	0.226864	0.664741	3.03479	1.67914	-0.0585007	0.0415114	0.845512	-0.70852	-0.116477	M0-1	Control
365	-0.530498	-0.248948	-1.70088	0.0990897	4.14289	2.84314	0.290911	-0.487075	0.502438	0.677639	-0.887683	M0-1	Control
366	-0.0168605	-0.158537	1.76235	-0.345484	3.62346	3.71152	-0.021769	-0.449472	1.07833	0.670385	-0.144129	M0-1	Control
367	-0.356773	0.0587589	0.14705	0.885428	5.50873	3.77125	0.824538	0.969673	1.02906	0.0349987	-1.07677	M0-1	Control
368	0.16963	-0.107834	-0.155234	-0.0395905	0.442639	2.14899	-0.289247	0.180824	-0.169405	-0.137291	-0.375279	M0-1	Control
369	-0.17647	-0.467438	-0.419692	1.27431	2.69188	4.06066	-0.000775023	0.518679	2.8079	-0.205775	0.316249	M0-1	Control
370	0.138497	-0.620059	-0.655466	1.00384	1.60294	-0.0302417	0.0794113	-0.0246868	0.355884	-0.867144	0.302732	M0-1	Control
371	0.608351	-0.669174	0.53083	0.166905	2.74107	0.637399	-0.337463	0.882565	-0.494143	-0.919126	-0.895272	M0-1	Control
372	0.891602	-0.0499836	1.48003	-0.307732	0.121714	-0.0547287	0.601644	-0.0063219	0.624627	0.554984	-0.223883	M0-1	Control
373	0.107743	0.932387	0.994274	0.430519	1.97859	1.99671	1.02229	0.237696	0.835322	-0.893401	0.867337	M0-1	Control
374	0.458567	0.919936	0.305992	0.705533	2.14765	0.383633	-0.507626	2.14783	1.00808	-0.774028	-0.185892	M0-1	Control
375	-0.60151	0.213563	-0.307151	-0.132128	1.88892	2.54579	0.155676	-0.621712	0.667142	0.145616	0.206661	M0-1	Control
376	-0.0319851	0.417412	-0.537168	-0.396562	4.82504	3.52588	0.299408	0.52451	3.63894	-0.13054	-0.143919	M0-1	Control
377	0.366918	1.27113	0.261079	0.153001	2.64223	0.613332	2.96731	-0.0814862	0.242303	-0.0716278	1.26011	M0-1	Control
378	-0.282286	0.668818	0.345162	-0.467627	2.03563	1.7753	0.0290065	0.108844	1.7118	-0.958898	1.26251	M0-1	Control
379	0.432565	-0.911748	0.126767	0.547877	1.74856	2.61107	0.93193	-0.63453	1.68266	-0.397378	-0.092162	M0-1	Control
380	0.145885	-0.0492381	0.382219	0.307998	2.58031	2.35222	0.228689	0.0759912	0.430923	-0.357673	0.07249	M0-1	Control
381	-0.0121446	0.382674	-0.455578	-0.393085	2.99285	2.64158	0.828441	-0.445781	0.25898	-0.752847	0.0137571	M0-1	Control
382	0.632331	0.403958	1.2189	0.506903	0.695962	0.0602703	-0.0394506	-0.686203	-0.301048	-0.628478	-0.0151126	M0-1	Control
383	-0.943852	0.599512	0.375815	0.730963	2.10224	2.42823	-0.19782	0.863942	0.57308	-1.02548	-0.560523	M0-1	Control
384	-0.683082	0.0634607	0.122519	0.570008	1.72511	2.07227	0.0856242	-0.406646	0.325893	-0.508335	-0.880266	M0-1	Control
385	0.0850888	0.638037	0.563413	-0.356235	1.4662	2.07025	0.313447	3.6748	0.126963	-0.584103	-1.08984	M0-1	Control
386	-0.499791	0.0909328	-0.757791	-0.0189757	3.91012	3.15181	0.874833	-0.257519	2.10298	0.028237	-0.00816293	M0-1	Control
387	-0.0277015	1.02385	0.822843	0.125764	4.08175	2.61861	-0.739974	0.093158	0.664835	-1.10793	-0.952691	M0-1	Control
388	-0.590113	-0.44371	0.34764	0.422723	4.86701	2.93404	-0.0670188	0.354775	1.12733	-0.128529	-0.786837	M0-1	Control
389	0.819905	0.0437058	-0.0644365	0.325763	3.50058	1.90465	0.765385	-0.1557	1.04641	1.23645	0.0543829	M0-1	Control
390	0.483842	0.648867	0.443007	-0.64321	0.0852121	0.952456	0.166871	3.97071	0.495462	-1.17549	-0.849756	M0-1	Control
391	0.0699111	0.504986	0.0334259	-0.525989	2.98178	1.9027	-0.0603107	-0.223278	1.54286	0.109606	-0.401234	M0-1	Control
392	1.2835	-0.601534	-0.685055	0.228149	3.40411	1.37882	-0.432086	-0.709885	1.04995	-0.945924	0.276359	M0-1	Control
393	-0.439688	-0.419166	0.144989	0.449638	1.80297	2.59459	-0.625827	0.329874	2.75308	0.588149	-0.656812	M0-1	Control
394	2.19195	0.510608	-1.366	0.234194	1.82911	3.11027	2.77668	-0.386155	2.0755	-1.00385	1.16298	M0-1	Control
395	-0.309919	0.26058	1.92949	-0.178699	3.42157	2.56426	0.97925	0.564857	1.92067	1.38804	0.829481	M0-1	Control
396	0.305759	0.636912	1.23853	-0.880962	4.90821	4.11866	1.50941	0.371428	1.8863	0.573506	-0.0339286	M0-1	Control
397	-0.120174	0.134479	-0.144458	0.666242	2.59895	1.95281	1.56258	0.0806628	1.23843	-0.296949	-0.459661	M0-1	Control
398	0.574432	-0.60926	0.820744	-0.482872	4.94037	4.14239	2.85815	0.195961	2.89426	0.664633	-0.267396	M0-1	Control
399	-0.300678	-0.163585	0.346366	0.323389	4.42532	4.60139	0.0853781	-0.278278	2.24239	-0.182628	0.569134	M0-1	Control
400	0.55938	0.0832497	-0.573137	1.022	3.58746	2.96813	0.851921	0.144476	1.52783	-0.604917	0.253749	M0-1	Control
401	0.0135031	0.188619	-0.246345	-0.843264	2.86031	3.56506	-0.198246	0.406447	3.00795	-0.540243	-0.532812	M0-1	Control
402	-0.336218	0.979425	0.684035	-1.24921	-1.16974	-0.443383	-0.970741	0.791221	1.01181	-1.17892	-0.742172	M0-1	Control
403	0.301312	0.657194	1.20815	0.852181	4.46348	4.20731	0.694282	-0.125452	4.15489	0.606944	-0.813624	M0-1	Control
404	0.658848	0.168143	-0.347588	-0.0814781	3.17805	2.92893	-0.878157	-0.00448279	1.79831	-0.322853	0.628958	M0-1	Control
405	-0.276081	0.0384454	2.18934	0.0108985	2.079	0.359848	0.0124996	-0.473712	1.51625	-0.654531	-0.826128	M0-1	Control
406	-0.0883207	-0.563431	2.28823	0.722855	4.60226	3.87474	1.52655	-0.188999	2.03872	0.568078	-0.213556	M0-1	Control
407	0.516261	0.0535839	-0.73521	0.480826	3.50098	0.426633	-0.169372	1.24181	0.490459	0.647064	0.240405	M0-1	Control
408	-0.815734	-0.821496	-1.56212	0.15579	0.814852	0.303026	0.0166133	0.583413	0.222253	0.344526	-0.754496	M0-1	Control
409	-1.04558	0.651009	-0.972849	1.73145	3.99425	3.04925	0.931398	-0.133391	1.68174	0.504408	-0.932879	M0-1	Control
410	0.694972	-0.381004	-0.119521	1.5127	-0.396669	-0.0383447	0.739751	0.126337	-0.146499	0.0609663	0.135545	M0-1	Control
411	-0.449659	-0.26665	0.853725	0.372853	3.37974	3.09569	1.4297	0.0206	1.94796	-0.38944	-0.767071	M0-1	Control
412	0.530395	-0.837035	0.843868	0.736243	2.71329	3.19374	-0.51254	0.122842	0.0795141	-0.866055	-0.539691	M0-1	Control
413	0.498149	-0.121341	-0.536306	-0.216134	2.92824	3.05912	1.0221	0.110546	-0.123023	-0.392355	1.03851	M0-1	Control
414	1.1448	0.620527	-0.40403	0.712885	2.42146	2.53378	-0.831829	0.442642	1.14554	-0.487463	0.0795326	M0-1	Control
415	0.00741885	0.112028	1.28198	-0.415021	4.09913	3.65048	-0.426877	-0.171557	2.38829	0.375713	0.166273	M0-1	Control
416	0.351128	0.679467	0.926879	0.0724081	0.496405	3.71315	0.268919	0.221299	2.14085	-0.689165	0.148261	M0-1	Control
417	0.103735	-0.079469	-0.125416	0.308639	3.83158	2.50441	1.15312	-0.344446	2.79252	0.522514	-0.402285	M0-1	Control
418	-0.16767	1.10216	0.526519	0.194381	2.97747	3.41999	0.13849	0.207814	1.66292	-0.602057	0.465904	M0-1	Control
419	0.145309	2.18454	0.165826	-0.0279353	5.14509	1.88827	0.696849	1.9566	3.31204	0.392654	0.810144	M0-1	Control
420	0.228526	-0.884683	0.437596	-0.208624	4.45712	3.84	0.534648	-0.140761	1.22792	-0.524389	0.159095	M0-1	Control
421	-0.427857	-0.56364	-0.452935	0.206834	4.1156	2.91574	0.835688	0.0441755	1.34704	-0.893545	0.17639	M0-1	Control
422	0.486194	-0.647034	1.03195	0.108355	3.7635	1.80868	-0.419127	0.151392	1.7789	1.03785	-0.103954	M0-1	Control
423	0.296092	1.31123	0.0131759	0.424746	3.45772	3.54203	0.192981	0.391115	1.44521	-0.564628	0.109383	M0-1	Control
424	0.563396	0.815693	0.481962	-0.381654	2.88452	2.34599	0.40362	6.12796	0.416542	0.173657	0.0928589	M0-1	Control
425	0.0939521	-0.0509937	0.139449	0.272205	5.07288	3.87154	1.00414	0.979929	2.92273	-0.76081	0.0345041	M0-1	Control
426	0.741349	1.29987	0.338352	0.0436624	3.87301	2.95416	-0.0225793	0.540576	1.46924	-0.209544	-0.718403	M0-1	Control
427	-0.298137	0.663489	0.629988	0.0196034	5.17293	3.64596	-0.639109	0.861575	2.92329	-0.00432294	-0.813983	M0-1	Control
428	0.322882	0.778869	0.925698	-0.250442	0.342926	0.283949	-0.296781	-0.0342401	1.91977	-0.0581674	-0.52024	M0-1	Control
429	0.318005	0.0732524	-0.170833	0.213145	2.97739	1.51822	0.364713	0.292488	2.08064	0.491536	-0.144702	M0-1	Control
430	0.177262	0.818283	-0.651766	-0.0302304	1.3461	-0.449575	0.926872	-0.0812638	0.0677956	-0.840681	-0.993161	M0-1	Control
431	0.334776	0.501531	-0.570937	0.152252	4.39303	2.24622	0.237722	0.657636	2.3386	-0.127101	-0.67009	M0-1	Control
432	0.146898	-0.384363	-0.242191	-0.458766	3.76539	3.64214	-0.579018	-0.36763	3.2135	-0.486842	-0.0963809	M0-1	Control
433	0.968205	-0.100797	-0.428005	-0.17844	3.75129	2.95525	-0.566959	0.332167	1.96532	-0.797182	-1.05571	M0-1	Control
434	0.43806	0.0622358	0.0717799	-0.70646	1.17033	0.439725	-0.00991083	0.334261	-0.134287	-0.310564	-0.366572	M0-1	Control
435	1.68496	-0.506711	-0.275531	-0.469465	3.06011	1.96489	-0.0607819	0.946044	2.09016	-0.0626162	0.111423	M0-1	Control
436	0.315751	0.844988	-0.775332	-0.632114	0.895334	2.29164	0.714661	1.0964	1.56	1.00601	0.394629	M0-1	Control
437	-0.350271	0.427424	-0.830748	0.168047	3.53932	1.60954	0.276486	-0.0407612	1.1382	-0.652712	-0.432821	M0-1	Control
438	-0.775342	-0.559721	-0.4194	-0.249162	4.39292	3.31559	0.148417	0.508302	2.63102	0.184386	-0.675698	M0-1	Control
439	-0.456325	-0.199778	-0.269744	-0.474301	1.17952	0.905294	0.12614	-0.332078	0.483203	-0.247142	0.0774261	M0-1	Control
440	0.32981	0.399309	-0.00624108	0.362259	0.326303	0.37273	-0.965304	-0.478962	-0.359241	-0.987486	4.34167	M0-1	Control
441	1.39016	0.420037	-0.798292	-0.00329658	3.73575	3.00099	-0.258389	0.951051	1.37239	0.241262	-0.613937	M0-1	Control
442	-1.57489	0.565302	-0.710963	0.225678	3.65403	3.26449	-0.195576	1.01294	1.13475	-0.21573	-0.751942	M0-1	Control
443	0.491962	-0.169334	-0.479857	0.207098	5.16631	2.58686	-0.675604	0.424633	4.15439	0.0512819	-0.447336	M0-1	Control
444	1.01111	0.605595	0.881727	0.0330333	4.38937	4.53024	1.43197	1.12544	3.68379	3.66396	0.171893	M0-1	Control
445	0.140941	-0.0163925	0.787383	-0.410524	4.57269	4.27238	0.118388	0.276838	1.36458	-0.0116687	-1.27826	M0-1	Control
446	1.35351	-0.123236	2.14748	2.72259	5.45211	3.63941	0.49155	0.418654	4.94851	4.98062	-1.23347	M0-1	Control
447	0.385284	0.144748	0.286812	1.423	4.16108	4.16108	1.24403	0.859648	0.0904079	0.385827	-1.78754	M0-1	Control
448	0.57385	0.398664	0.240443	0.955678	6.28719	4.75741	2.52003	0.363651	1.87134	-0.0567102	0.729591	M0-1	Control
449	0.0992762	-0.303638	0.98686	-0.186455	5.71292	4.03401	-0.645268	-0.376472	0.9142	-0.314965	0.0127323	M0-1	Control
450	0.567368	0.113445	1.02201	0.451165	5.01732	1.81836	0.00420536	0.220469	2.09348	-0.361067	0.413096	M0-1	Control
451	0.996545	1.21313	0.101944	0.775891	4.92061	2.6528	0.452363	0.0536226	2.59835	0.577732	-0.259285	M0-1	Control
452	0.178752	-0.441337	-0.636406	0.24241	4.92197	3.84977	2.14104	-0.163399	3.56117	0.619687	0.513206	M0-1	Control
453	1.28787	-0.443303	-0.320481	3.62019	0.358465	2.44709	0.436808	-0.109081	3.37905	3.32032	3.68762	M0-1	Control
454	0.126711	0.252151	2.09102	1.08663	4.21794	4.32999	3.31865	-0.622726	3.16901	0.41215	-0.910931	M0-1	Control
455	1.04779	-0.694052	-0.143396	4.37583	3.61692	4.28082	0.16999	-0.609715	4.73824	3.35594	4.09822	M0-1	Control
456	0.018884	-0.875945	0.289315	0.975941	3.71555	4.31826	0.882335	0.151457	3.74586	-0.40499	4.5439	M0-1	Control
457	1.23372	-0.557331	1.47948	1.27487	3.52781	0.155393	-0.586718	0.34213	3.11887	1.38	3.77964	M0-1	Control
458	0.104489	0.58487	-0.455345	-0.466663	4.21259	3.83193	3.52097	-0.6799	2.00396	0.0262908	-0.499894	M0-1	Control
459	-0.516447	0.250716	0.484015	-0.120082	2.89892	4.16594	1.06413	0.476908	2.8639	0.839668	-1.30903	M0-1	Control
460	0.557778	-0.369584	0.489528	5.31498	3.71941	4.36056	2.7476	0.570469	4.72837	2.66256	2.09203	M0-1	Control
461	0.206015	0.148786	1.2973	-0.741702	4.97572	3.9295	-0.161037	3.45002	1.28881	1.14288	-1.14562	M0-1	Control
462	0.0706043	-0.523712	0.0728426	-0.686687	2.7513	3.37307	0.391207	-0.422922	0.702877	-0.853483	-0.517494	M0-1	Control
463	0.427993	-0.012752	0.392073	-0.380737	4.42078	2.83339	-0.00483416	0.756856	2.38512	-0.395271	-0.826864	M0-1	Control
464	0.196124	0.979456	-0.0533109	0.795307	4.28093	2.03844	0.0880472	-0.0957744	2.74108	0.598321	-0.936719	M0-1	Control
465	-0.042778	1.18419	0.530496	0.855435	4.83918	3.60763	0.227639	1.77999	1.95889	-0.778852	-0.58045	M0-1	Control
466	-0.780425	-0.266706	0.129249	-0.425291	1.02288	2.08994	0.0303493	0.169261	2.6853	-0.602356	0.702968	M0-1	Control
467	-0.442011	-0.0401971	0.698753	-0.257755	4.24537	4.25049	2.02766	0.734201	2.40837	-1.04671	-0.296314	M0-1	Control
468	-0.311309	0.503512	-0.134419	-0.308872	3.42414	1.56927	-0.409208	-0.304192	2.03867	-0.0365038	-0.0647543	M0-1	Control
469	-0.285186	-0.254055	-0.318011	-0.756764	4.49123	2.30273	-0.005839	0.25458	1.76106	-0.436519	-0.597976	M0-1	Control
470	0.18885	-0.721502	0.268349	0.320343	2.74553	1.25326	0.72807	-0.0426191	0.393127	-0.103432	-0.368166	M0-1	Control
471	0.125016	0.168749	0.233474	0.324182	4.79223	3.154	-0.292966	1.16718	1.15518	0.404715	1.01158	M0-1	Control
472	0.741807	-0.701734	0.410353	-0.214157	3.52467	3.78388	1.01133	0.460517	2.39607	0.868923	1.11463	M0-1	Control
473	0.0763678	1.38268	0.946948	0.050175	4.51676	3.70228	0.123694	-0.64754	2.18843	0.328044	0.0129684	M0-1	Control
474	0.247495	0.262124	-0.138129	0.335321	2.53724	2.75999	-0.213446	0.170764	1.34573	0.510647	-0.0759916	M0-1	Control
475	-0.13633	0.194837	0.757948	0.932966	4.94693	3.97985	0.723278	0.709352	1.4539	0.0072075	-0.52521	M0-1	Control
476	0.0842117	0.416667	0.206992	0.344489	4.71639	4.05531	0.611883	-0.263722	2.50614	-0.384257	-0.553786	M0-1	Control
477	0.0120105	-0.344391	0.0539614	-0.101174	3.50709	2.84689	0.930043	-0.441057	1.37421	0.239813	-0.768335	M0-1	Control
478	-0.271195	-0.0840263	-0.251758	-0.0681039	2.32212	3.10228	0.0409242	0.217048	3.12754	-0.531752	0.413314	M0-1	Control
479	-0.251373	0.153069	0.108145	0.0571753	2.68884	4.07971	1.56414	1.21761	0.40158	-0.0331079	-1.12009	M0-1	Control
480	0.39165	-0.576789	0.43355	0.284161	3.73633	1.57275	0.131345	0.434093	2.29521	1.76889	-1.0554	M0-1	Control
481	0.544185	-0.307151	-0.354929	-0.607474	4.93963	4.07973	1.03839	-0.0560201	4.68535	-0.680499	5.79481	M0-1	Control
482	-0.118517	-0.350982	0.00788333	0.110162	1.83504	0.110731	-0.192786	0.6613	-0.0326376	-0.638207	0.478243	M0-1	Control
483	-0.367935	-0.697371	-0.370953	0.0952222	5.30887	3.48299	0.619909	0.342991	3.02642	-0.749002	-0.551192	M0-1	Control
484	-0.383352	0.737389	-0.217547	-0.954779	5.29484	3.71678	1.24885	0.0328219	3.71634	0.172563	0.311343	M0-1	Control
485	-0.175019	-0.487245	-0.316404	-0.304315	1.41465	0.269188	0.299543	0.444731	0.405107	0.0455835	-0.592188	M0-1	Control
486	0.686529	-0.0833231	0.180384	-0.0478522	4.12963	3.82143	0.692216	-0.0925273	1.6934	0.163357	-0.247126	M0-1	Control
487	-0.781157	-0.572295	-0.373111	-0.419878	1.85932	1.05538	0.300766	0.145495	0.426508	0.551579	-0.429523	M0-1	Control
488	-0.751034	0.868841	0.011054	-0.142646	4.71322	1.9738	-0.0792743	0.600881	1.38603	0.345087	-0.265872	M0-1	Control
489	0.046468	0.776144	0.338699	-0.116974	2.42281	1.06368	-0.789495	5.09703	0.330692	0.551817	0.231255	M0-1	Control
490	-0.220351	-0.195957	0.149244	-0.0751967	2.95355	2.53427	-0.352712	0.0805478	1.25738	0.0592001	1.52123	M0-1	Control
491	-0.675418	-0.287006	0.14677	0.134735	4.42829	2.1796	0.237828	0.182785	0.966443	0.525852	-0.657182	M0-1	Control
492	-0.0681477	-0.856358	-0.382431	-0.677796	1.72783	2.04428	-0.431909	3.64478	0.390685	-0.363336	2.72352	M0-1	Control
493	0.782153	-0.562628	0.755489	-0.256958	1.98315	0.468041	-0.0425676	-0.268456	0.0575695	0.443731	-0.735671	M0-1	Control
494	0.369534	0.618555	-0.682033	0.354105	0.702536	0.0364716	-0.338387	1.0685	0.43269	-0.295025	-0.0581834	M0-1	Control
495	0.444028	0.116476	0.281715	0.122352	2.45392	1.61423	0.11005	0.253882	0.630688	-0.32756	-0.478194	M0-1	Control
496	0.129285	-0.214214	1.38251	0.944042	4.78765	3.82046	0.587429	0.144097	1.43954	0.197114	2.03443	M0-1	Control
497	-0.2479	-0.0334018	0.329089	-0.487293	3.14893	4.48101	-0.408846	-0.109241	1.94697	-0.494685	-0.14219	M0-1	Control
498	1.04331	0.882668	0.494333	1.00787	4.11425	3.57836	0.425575	0.12776	1.72867	0.576934	-0.319878	M0-1	Control
499	0.374939	0.0614153	-0.294851	0.123141	4.25414	3.30943	0.0384375	0.29026	0.871383	0.595573	-0.578012	M0-1	Control
500	0.00699968	0.0542568	0.204779	-0.371915	5.14677	4.07412	0.469705	0.276557	2.60841	-0.990123	1.52882	M0-1	Control
501	0.0486116	-0.0751201	2.58908	0.668419	5.25253	3.96618	-0.850545	0.107111	1.61473	1.20964	-0.238679	M0-1	Control
502	0.0789114	0.169314	0.34819	-0.141851	4.32187	-0.00172308	-0.0626258	1.07154	1.88398	-0.812326	-0.606455	M0-1	Control
503	0.213965	-0.0599665	-0.462012	0.720762	2.48458	1.70936	0.0256109	0.621346	0.791754	-0.568603	-0.705917	M0-1	Control
504	-0.18227	-0.314801	2.15197	0.691182	0.794488	0.452617	-0.454679	0.861082	0.604938	-0.26684	-0.809784	M0-1	Control
505	-0.644196	-0.192622	0.00787263	-0.437981	1.64935	3.49205	-0.126257	-0.226395	1.26318	0.196973	0.0494514	M0-1	Control
506	-0.194126	-0.579822	0.780158	0.334846	3.96419	4.02614	0.29154	0.0528843	0.891449	-0.288858	-0.907086	M0-1	Control
507	0.322031	-0.558082	0.678346	-0.0217035	2.51843	4.37451	-0.418036	-0.303864	0.276297	-0.346762	1.84166	M0-1	Control
508	0.21607	0.764198	0.402296	0.744271	3.83874	3.84234	0.261793	0.452282	1.59165	0.287068	2.56355	M0-1	Control
509	0.595274	0.0770524	0.209516	0.0655346	3.07421	3.05392	0.986843	1.01222	1.95069	0.344416	-0.342906	M0-1	Control
510	0.379457	-1.19993	0.795797	0.453951	3.24827	1.6937	0.908029	3.61076	1.78534	-0.193584	0.127511	M0-1	Control
511	0.461464	0.231338	0.814902	0.387585	4.42826	3.87196	0.0366737	0.539404	2.21477	0.0446469	4.84305	M0-1	Control
512	0.164187	0.808167	0.983682	0.169464	2.56535	3.51879	1.23146	0.531983	0.658388	0.142978	2.0946	M0-1	Control
513	0.268434	0.400443	0.161497	-0.577542	3.8793	2.17501	-0.143846	0.241635	1.76986	0.689005	-0.545901	M0-1	Control
514	0.355461	0.167909	-0.437419	-0.398142	0.923351	0.165657	0.214889	0.630936	0.24846	0.485051	-0.0119507	M0-1	Control
515	-0.219305	-0.248898	0.530149	0.44142	1.63997	1.33614	-0.25718	0.203154	1.41987	-0.0827244	0.387161	M0-1	Control
516	-0.758647	0.826992	0.687026	-0.0526027	5.02412	3.13948	-0.224733	0.17887	2.04123	0.437567	0.149882	M0-1	Control
517	-0.23227	-0.384927	-0.174955	0.348143	-0.51869	1.79054	-0.239574	-0.0280241	-0.245654	-0.256506	0.239715	M0-1	Control
518	0.621594	0.0248861	-0.556263	0.771179	2.05957	0.610739	-0.839749	-0.326265	0.0959864	0.0716293	-0.641822	M0-1	Control
519	-0.0575105	0.556679	-0.295505	0.403107	4.50859	3.21466	-0.205937	-0.357697	1.61996	0.0553745	-0.93742	M0-1	Control
520	0.542073	0.648262	0.34526	-0.215795	-0.341322	0.875695	-0.562958	0.700436	1.0616	0.437904	-0.377179	M0-1	Control
521	-0.653017	0.0482753	0.449744	0.228618	4.11452	3.12462	2.02413	0.262545	0.321235	-0.122096	-0.303009	M0-1	Control
522	0.308699	0.287215	0.428228	-0.536884	4.67093	3.61126	0.261239	2.88342	0.254289	-0.249561	0.084119	M0-1	Control
523	0.0399541	0.829522	-0.832227	-0.128031	3.28519	3.6221	0.582183	0.0438147	0.510365	-0.282329	0.198077	M0-1	Control
524	-0.390691	-0.6959	-0.00713446	0.611414	4.49776	4.08741	-0.516819	-0.211112	0.727667	0.095056	-0.56097	M0-1	Control
525	-0.036777	1.13958	-0.375195	0.103756	0.0040473	0.141648	1.344	0.277476	0.292238	-0.2808	0.140204	M0-1	Control
526	0.19438	0.702118	0.735127	-0.385785	5.33098	4.41896	1.05226	0.753466	2.38092	0.0361611	0.0305325	M0-1	Control
527	0.437336	0.616179	0.248253	0.275171	4.7103	3.5868	0.561697	-0.641989	2.81264	0.1174	0.281276	M0-1	Control
528	-0.155252	0.24668	0.418947	0.0978559	4.53695	0.90596	0.781891	0.121128	0.678351	-0.452239	-0.237963	M0-1	Control
529	-1.32979	-0.0291483	-0.0686971	0.518955	4.31546	3.46318	0.372344	0.148506	0.753829	0.527887	-0.964087	M0-1	Control
530	0.199308	0.656568	0.14172	-0.528383	2.31851	3.1199	2.88725	0.847233	1.10124	1.03597	0.410819	M0-1	Control
531	0.577442	-0.0744458	0.702482	-0.16905	3.73752	3.39959	1.08695	-0.219228	0.674433	0.190566	-0.0333035	M0-1	Control
532	0.0747885	-0.101431	-0.91585	-0.0788064	2.79743	1.78906	0.397336	0.193792	-0.305499	0.0408404	0.0358862	M0-1	Control
533	0.600206	0.952123	0.141059	-0.543948	3.56909	2.96821	-0.669764	-0.0578541	0.0547333	-0.410052	-0.0414525	M0-1	Control
534	0.313848	0.364469	0.079245	0.516299	2.64133	2.83551	-0.0388371	-0.346472	0.176647	0.0113811	-0.728379	M0-1	Control
535	-0.457827	-0.158058	-0.160598	-0.549939	-0.19042	0.734662	-0.343974	0.395703	-0.0545139	-0.135403	0.471974	M0-1	Control
536	-0.887978	0.405235	-0.17791	-0.697492	1.67491	2.251	0.48757	-0.429772	2.1317	-0.212595	0.374282	M0-1	Control
537	-2.19623	-0.704914	0.637666	0.402784	2.7901	2.52056	0.4724	-0.185812	0.389534	-0.0402637	0.334648	M0-1	Control
538	-0.836123	0.538595	0.109075	-0.0095503	0.410295	0.253632	0.425296	0.0785887	0.109707	0.242401	0.801521	M0-1	Control
539	-0.314309	-0.514785	0.523375	0.0407978	2.8856	1.9626	0.174703	-0.301762	-0.387373	0.171053	0.523696	M0-1	Control
540	1.00625	-0.491097	0.275066	0.782972	2.37789	0.84918	0.278903	-0.205592	-0.201565	-0.0710967	-0.0863152	M0-1	Control
541	-0.674969	-0.535881	-0.0632927	-0.327924	1.87671	1.75566	-0.0458849	-0.58648	-0.0840107	-0.111563	0.914301	M0-1	Control
542	-1.08354	-0.359038	-0.617532	-0.219185	3.39956	0.659784	-0.39112	-0.540744	0.629617	-0.856216	-0.218801	M0-1	Control
543	-1.42442	0.343874	-0.348999	0.0340046	2.59672	2.02772	-0.376173	0.222478	0.175622	-0.955471	-0.419002	M0-1	Control
544	-0.800418	0.414834	0.045748	0.120449	2.72446	0.645893	0.419693	0.705955	0.480988	-0.547705	-0.580189	M0-1	Control
545	-1.27438	-0.171719	0.28669	0.433915	4.39683	1.42681	-0.0444762	0.405379	0.227527	-0.072919	-0.0821926	M0-1	Control
546	-0.0883664	-0.0972942	-0.500577	-0.205078	0.162309	0.0839011	-0.379109	-0.540308	-0.43798	-0.700984	0.303474	M0-1	Control
547	-0.815867	-0.0697434	-0.164687	0.0687146	-0.103352	-0.0711753	0.322711	0.454235	-0.236222	0.175325	-0.158802	M0-1	Control
548	0.878848	0.557906	1.10252	0.184879	2.90886	2.25929	-0.0110296	0.397043	0.435248	-0.209412	-0.43021	M0-1	Control
549	0.689753	0.873898	1.03153	0.109496	4.20178	2.51734	0.464181	0.796226	0.419231	0.295483	0.0067775	M0-1	Control
550	-1.07102	-0.154136	-0.905881	-0.258758	2.64484	1.61954	0.0418808	0.33144	0.806479	0.00503732	-0.0726426	M0-1	Control
551	-0.0752066	-0.828738	0.383414	-0.106148	0.289134	-0.0874281	0.368353	0.300132	-0.372754	0.260739	-0.136387	M0-1	Control
552	2.6506	0.60592	1.68204	0.408666	1.95681	3.89967	1.7266	1.47683	3.42357	1.28229	0.756675	M1-1	LPS+IFN$\gamma$
553	3.48246	0.399942	0.218371	1.13776	2.48903	4.04641	1.33742	2.09386	3.93254	4.45422	1.49908	M1-1	LPS+IFN$\gamma$
554	0.777228	-0.332841	0.637144	0.523826	1.08812	3.73168	1.1962	0.689951	1.52776	0.956931	2.13431	M1-1	LPS+IFN$\gamma$
555	0.720735	0.688502	0.631985	4.05705	0.693122	2.16787	0.130657	1.10018	3.58971	0.3852	-0.145325	M1-1	LPS+IFN$\gamma$
556	0.841934	0.17648	0.823329	0.360937	1.53551	2.50978	0.41528	0.17789	1.58636	-0.590613	0.185064	M1-1	LPS+IFN$\gamma$
557	-0.0108303	-0.59797	0.131903	3.08427	-0.250016	1.36173	0.687457	-0.0071204	0.924589	-1.07466	2.4736	M1-1	LPS+IFN$\gamma$
558	0.0838934	-0.0291705	-0.0822485	-0.294392	2.68665	2.25488	2.27459	0.337585	2.76774	-1.18357	1.8425	M1-1	LPS+IFN$\gamma$
559	-0.473802	0.298006	-0.852476	-0.559946	-1.15638	-0.0200302	0.300685	0.625211	-0.00188535	-0.322654	-0.0615669	M1-1	LPS+IFN$\gamma$
560	-0.149837	0.741594	0.338952	-1.03819	1.73985	2.62333	1.03256	0.101603	0.584159	0.0774308	0.0326923	M1-1	LPS+IFN$\gamma$
561	0.138627	0.441136	0.732459	-0.547103	3.21849	3.21282	-0.255853	0.698039	3.8815	0.29972	3.13744	M1-1	LPS+IFN$\gamma$
562	4.32243	0.580289	0.685331	2.49475	3.10366	3.88304	2.45238	-0.0417789	3.82773	0.934107	2.75243	M1-1	LPS+IFN$\gamma$
563	-0.370004	0.689644	-0.695214	2.84613	5.00452	3.68728	1.35683	0.173551	2.92229	1.16243	2.90473	M1-1	LPS+IFN$\gamma$
564	0.493501	1.01213	1.03273	0.2331	2.19843	1.36902	1.34621	-0.207305	0.732156	0.622127	1.35027	M1-1	LPS+IFN$\gamma$
565	0.355803	0.659792	-0.378145	-0.220131	1.0324	0.653084	-0.0792894	1.15313	0.728839	0.807814	0.0860634	M1-1	LPS+IFN$\gamma$
566	-0.26273	-0.0255945	0.483846	0.800234	2.43308	3.00271	0.914736	0.353862	1.06376	0.327317	-0.0549209	M1-1	LPS+IFN$\gamma$
567	1.26424	-0.207456	0.986317	-0.0581967	1.92584	2.33226	0.434558	-0.33129	1.84879	0.989736	1.93824	M1-1	LPS+IFN$\gamma$
568	-0.570704	-1.02085	0.00477206	-0.243207	1.43042	-0.144098	-0.286703	0.74124	0.484335	0.725199	-0.187026	M1-1	LPS+IFN$\gamma$
569	0.206651	-1.98038	-0.0428664	-0.924729	2.05422	3.01399	0.101056	-1.06948	2.09812	-0.186395	-0.682673	M1-1	LPS+IFN$\gamma$
570	0.896704	-1.67168	0.339754	-0.962105	2.86414	3.30333	-0.664003	-0.906756	3.23586	1.26145	1.80121	M1-1	LPS+IFN$\gamma$
571	1.19135	-1.29596	1.54852	-0.985954	1.51078	1.12787	-0.382412	-0.617351	1.13839	3.13375	1.1707	M1-1	LPS+IFN$\gamma$
572	1.02508	-1.38277	-0.552523	1.53728	2.47331	3.62979	0.0999373	-1.28074	3.25841	2.1946	-0.485943	M1-1	LPS+IFN$\gamma$
573	1.77542	-0.951643	1.41755	2.43587	2.6196	3.82711	0.785489	1.07523	3.88406	-0.293008	3.79238	M1-1	LPS+IFN$\gamma$
574	-0.406838	-0.812543	1.09074	3.75128	2.14411	1.21263	-0.669594	0.342508	1.02225	-0.58463	3.49517	M1-1	LPS+IFN$\gamma$
575	0.745037	0.0628559	0.977459	-0.727747	2.0535	2.4621	0.164765	-0.13096	2.31884	-0.733835	0.302795	M1-1	LPS+IFN$\gamma$
576	-0.455197	0.536391	-1.3965	-0.63436	2.51967	1.71508	-0.108995	-0.532924	1.61627	-0.983849	0.308414	M1-1	LPS+IFN$\gamma$
577	0.687912	-0.00363072	-1.15005	0.93104	2.23078	1.10076	0.329084	-0.615915	1.0566	0.624987	1.42988	M1-1	LPS+IFN$\gamma$
578	1.16882	0.592588	-0.624043	1.1548	2.2434	2.9404	0.482436	0.466795	2.02161	-0.458916	3.13315	M1-1	LPS+IFN$\gamma$
579	1.43245	0.569007	-0.00858671	3.69273	0.884573	0.483803	0.899141	0.537122	1.76856	2.87786	3.23126	M1-1	LPS+IFN$\gamma$
580	0.826801	0.498006	-0.110231	0.863034	1.81436	2.05439	-0.812544	-0.251814	0.626858	1.73764	1.13848	M1-1	LPS+IFN$\gamma$
581	0.384109	0.858387	0.420684	0.180227	2.92763	2.94379	1.21529	0.19388	1.93078	0.709602	0.105636	M1-1	LPS+IFN$\gamma$
582	0.219606	-0.445821	-0.00310771	-0.0121367	3.16071	3.20152	-0.0743527	0.288781	3.59271	0.316006	2.6761	M1-1	LPS+IFN$\gamma$
583	-0.786252	0.734037	0.102026	0.0905931	3.34126	1.69147	-0.0811647	0.0736224	2.04678	-0.740162	1.31334	M1-1	LPS+IFN$\gamma$
584	0.576213	-0.185682	0.37174	2.5054	2.46768	3.98094	0.491659	-0.691185	2.6023	2.58932	2.65874	M1-1	LPS+IFN$\gamma$
585	-0.110965	0.50615	-0.423957	-0.146781	3.09714	0.825757	1.4837	2.68889	0.677847	0.132358	1.70593	M1-1	LPS+IFN$\gamma$
586	1.2378	-0.129197	-0.000444939	2.5646	3.97352	2.81943	-1.21569	-0.390587	3.41619	2.84417	3.32697	M1-1	LPS+IFN$\gamma$
587	0.421084	-0.704997	-0.259136	0.517721	2.13079	1.83323	-0.283227	-0.798356	0.938375	0.795269	2.35901	M1-1	LPS+IFN$\gamma$
588	0.985918	0.341472	-0.536809	2.25763	3.83199	3.05784	2.49134	0.0634813	2.13545	2.58436	2.68938	M1-1	LPS+IFN$\gamma$
589	0.806195	-0.28147	-0.942435	-0.153931	0.615418	0.537811	-0.109556	-0.191358	0.274387	0.784007	1.43179	M1-1	LPS+IFN$\gamma$
590	-0.908118	-1.11135	-0.770196	1.67443	3.54324	2.56722	1.7178	0.232319	2.20708	1.22304	0.117754	M1-1	LPS+IFN$\gamma$
591	-0.643838	-0.5507	-0.88034	0.252577	3.72133	1.87953	-0.500252	0.397267	0.885607	-0.187575	1.44722	M1-1	LPS+IFN$\gamma$
592	0.340393	-0.764287	0.00785584	0.200276	3.95869	3.95012	-0.0751253	-0.00725478	3.06478	1.44237	2.34068	M1-1	LPS+IFN$\gamma$
593	0.756202	0.60935	-0.686272	0.812699	3.71519	4.10493	-0.524821	-0.543628	4.33853	-0.00539407	3.50398	M1-1	LPS+IFN$\gamma$
594	1.42705	-0.91471	1.19193	2.41938	2.79718	3.68735	1.84911	0.925137	2.5315	1.52114	2.88829	M1-1	LPS+IFN$\gamma$
595	0.337664	-0.43557	-1.04391	0.748383	4.49806	2.79959	-0.242165	-0.6446	1.46214	-1.31312	3.69713	M1-1	LPS+IFN$\gamma$
596	1.5533	0.437788	2.15132	1.24583	4.15899	2.89894	-0.416851	-0.257171	1.8572	3.68616	2.64084	M1-1	LPS+IFN$\gamma$
597	-0.398898	0.0371183	-0.862119	0.0678236	2.93572	2.28584	-0.327542	-0.214865	2.64006	2.50339	0.450817	M1-1	LPS+IFN$\gamma$
598	1.69301	5.61855	1.30881	4.98754	1.17901	0.675471	0.362225	1.20685	2.59653	3.27536	3.67428	M1-1	LPS+IFN$\gamma$
599	-0.234964	0.242833	-0.0896803	1.24743	1.67878	2.39718	0.81304	0.206232	1.52225	0.695202	2.72478	M1-1	LPS+IFN$\gamma$
600	-0.592005	0.0453559	1.0923	-0.71497	1.50964	1.62185	0.245625	0.00644573	0.832928	0.758488	2.14233	M1-1	LPS+IFN$\gamma$
601	-0.39489	-0.241328	0.391584	5.01445	0.0530182	0.170019	0.480833	0.84103	1.70615	-0.315725	0.867475	M1-1	LPS+IFN$\gamma$
602	-0.201433	1.12349	-0.383085	0.865394	2.43351	1.76533	-0.202005	-0.155771	0.50394	0.907012	1.24958	M1-1	LPS+IFN$\gamma$
603	2.20067	2.17643	1.05724	-0.261495	-0.264645	-0.0601765	-0.825621	-0.414493	-0.110391	-0.527557	-0.0606933	M1-1	LPS+IFN$\gamma$
604	1.89028	1.95656	0.806497	-0.179558	0.829573	-0.0580643	0.337627	-0.359907	-0.214372	0.200799	1.41945	M1-1	LPS+IFN$\gamma$
605	0.604923	-0.225721	-0.996002	0.473823	1.17454	2.56475	2.03924	0.702718	2.02822	1.6822	0.708794	M1-1	LPS+IFN$\gamma$
606	0.459932	0.546324	-0.0126803	-0.309114	0.966474	2.08043	0.674045	-0.00479298	0.622314	1.38483	0.333965	M1-1	LPS+IFN$\gamma$
607	0.537259	0.443848	0.437995	0.338887	-0.167993	-0.21611	-0.435898	-0.813819	-0.369912	0.459283	-0.0207908	M1-1	LPS+IFN$\gamma$
608	-0.583561	-0.0932715	0.000606997	0.0976882	-0.187599	-0.0353111	-1.43058	-0.144859	-0.277072	-0.715285	0.0272798	M1-1	LPS+IFN$\gamma$
609	0.299768	0.13965	-0.69367	0.606328	-0.588496	0.0721859	1.2325	-0.0472691	-0.391778	0.190856	0.0713907	M1-1	LPS+IFN$\gamma$
610	0.688051	-0.618115	-0.594527	0.357752	1.60932	3.13596	4.80521	1.26478	2.82333	0.396301	3.07385	M1-1	LPS+IFN$\gamma$
611	1.31707	1.59806	0.104239	1.41791	2.01431	3.64049	3.26074	0.558161	3.80264	1.85955	2.68652	M1-1	LPS+IFN$\gamma$
612	1.61857	1.17336	0.34805	0.792608	2.13958	3.39766	1.37262	0.498924	3.64579	1.3326	2.5466	M1-1	LPS+IFN$\gamma$
613	1.66947	-0.431429	1.4319	-0.473188	3.00204	3.20044	0.997551	0.594525	4.14623	1.09019	1.50889	M1-1	LPS+IFN$\gamma$
614	1.41118	1.26776	0.825105	0.156533	2.32643	2.91558	3.10358	0.82938	1.78174	-0.0391042	0.528377	M1-1	LPS+IFN$\gamma$
615	0.575783	1.10429	0.942333	0.664488	3.97299	3.25612	0.479926	1.09436	2.05341	-0.940646	1.24591	M1-1	LPS+IFN$\gamma$
616	0.338215	-0.710829	0.268867	0.893441	2.37157	3.20814	2.38964	0.0963917	1.59933	-0.251687	1.71487	M1-1	LPS+IFN$\gamma$
617	0.367456	-0.508381	0.547986	0.132311	3.39431	2.90896	3.50284	0.171239	1.10069	1.16352	3.20421	M1-1	LPS+IFN$\gamma$
618	3.85913	3.24967	1.07305	5.20355	3.80678	2.86267	1.06352	-0.0939318	3.61482	0.63765	3.12581	M1-1	LPS+IFN$\gamma$
619	1.22389	-0.17079	0.278297	-0.958144	2.85792	2.73514	-1.28292	-0.611179	1.93771	-0.56473	1.11599	M1-1	LPS+IFN$\gamma$
620	1.37181	1.0488	0.855644	0.168772	2.62534	2.41972	3.22126	0.688317	2.21791	0.8496	2.06141	M1-1	LPS+IFN$\gamma$
621	3.71837	0.174582	-0.808038	5.96679	3.21168	2.68355	3.97624	-0.685014	4.8226	2.9325	4.00903	M1-1	LPS+IFN$\gamma$
622	2.6451	-0.485156	-0.701246	2.18769	2.86267	3.67203	-0.185131	-0.587383	2.70415	2.951	4.32608	M1-1	LPS+IFN$\gamma$
623	3.05543	0.514754	1.92072	4.02906	4.59008	3.19824	0.659593	-0.550466	4.06729	3.50778	4.63775	M1-1	LPS+IFN$\gamma$
624	2.23662	-0.851054	0.0217053	2.55183	5.43236	4.57492	0.350811	0.273103	4.19184	1.15399	3.4989	M1-1	LPS+IFN$\gamma$
625	2.01758	1.19525	0.911993	0.247838	3.55029	2.35234	0.794642	3.98708	3.46322	4.01788	3.44836	M1-1	LPS+IFN$\gamma$
626	4.89779	0.0427146	0.293449	0.234997	3.1853	4.62286	1.0074	1.13943	5.07524	0.366605	1.53913	M1-1	LPS+IFN$\gamma$
627	3.71661	5.52677	-0.475262	2.25386	5.04171	4.73626	3.10127	0.597267	4.70026	2.88499	4.61689	M1-1	LPS+IFN$\gamma$
628	1.37777	0.34219	2.3511	2.42625	4.33297	4.5866	1.88225	0.615879	4.11917	4.00888	4.43091	M1-1	LPS+IFN$\gamma$
629	-0.620667	0.0478915	-0.585787	0.184608	2.06685	0.230967	0.140538	-0.019591	0.970606	-0.128448	0.423852	M1-1	LPS+IFN$\gamma$
630	2.71095	-0.430107	0.430736	-0.517639	4.47959	4.73687	4.98558	0.169276	3.85397	-0.252931	4.78823	M1-1	LPS+IFN$\gamma$
631	-0.433185	-0.574277	0.0931491	-0.257555	0.612812	-0.167095	0.376212	-0.0741552	0.147648	-0.766786	0.433778	M1-1	LPS+IFN$\gamma$
632	1.41233	-0.104492	0.49235	0.170909	2.9777	3.12749	-0.362897	0.0340613	2.13223	-0.46189	3.70292	M1-1	LPS+IFN$\gamma$
633	-0.789022	-0.269148	0.551611	-0.173041	0.0618768	0.171162	-0.245303	0.247282	0.24938	0.225928	-0.0191867	M1-1	LPS+IFN$\gamma$
634	2.85882	-0.515315	0.950026	4.58043	2.96024	3.01484	0.0512588	0.959524	2.67712	0.138897	2.94455	M1-1	LPS+IFN$\gamma$
635	0.975394	-0.353753	-0.0211031	-0.366968	2.43278	0.173692	0.218777	0.296378	1.58583	1.34118	3.19694	M1-1	LPS+IFN$\gamma$
636	3.64534	0.257644	-0.24667	1.80814	3.45498	4.46126	1.22367	-0.105843	2.47384	-0.410842	2.54809	M1-1	LPS+IFN$\gamma$
637	1.19731	0.0828345	0.348901	2.00271	4.94448	4.19393	-0.368244	-0.281947	1.45634	3.11778	4.11018	M1-1	LPS+IFN$\gamma$
638	1.35214	1.92797	1.91239	2.64009	4.30064	2.46107	-0.0518801	0.0203836	2.34999	-0.627003	3.64527	M1-1	LPS+IFN$\gamma$
639	-0.515497	-0.45355	0.198694	0.0228563	0.35099	0.591799	0.0049414	-0.460567	0.103192	0.122312	0.514525	M1-1	LPS+IFN$\gamma$
640	0.00641495	0.589063	-0.100762	1.18082	5.02751	3.48266	2.19801	3.34138	1.21763	2.06182	3.27156	M1-1	LPS+IFN$\gamma$
641	0.583257	0.0190391	0.126054	1.87889	3.73668	1.97702	0.444191	1.34802	1.78448	0.172119	2.78881	M1-1	LPS+IFN$\gamma$
642	1.41856	-0.244854	0.195588	0.627038	3.31919	2.98569	-0.567434	0.0239716	2.06425	3.00872	4.16681	M1-1	LPS+IFN$\gamma$
643	1.39724	-0.165355	-0.351999	-0.593839	4.22222	4.51022	0.677447	-0.212635	3.06323	3.88936	2.5144	M1-1	LPS+IFN$\gamma$
644	0.420272	0.157727	0.942035	1.00584	4.57846	4.48416	4.32247	-0.245866	2.96133	2.27575	4.63524	M1-1	LPS+IFN$\gamma$
645	1.49657	-0.241408	-0.233528	0.00953662	3.51565	1.0252	1.25708	0.114095	2.1933	1.59245	4.37534	M1-1	LPS+IFN$\gamma$
646	2.83253	-0.388368	0.0923478	0.332436	4.17055	3.32082	-0.586123	-0.281008	2.22649	3.85137	3.44802	M1-1	LPS+IFN$\gamma$
647	1.92255	0.471343	-0.227277	-0.211664	4.5172	2.69083	1.55733	-0.493648	1.20598	4.64911	3.64598	M1-1	LPS+IFN$\gamma$
648	4.10348	0.481252	0.924017	4.12078	4.52552	4.36304	6.62345	1.28747	4.63351	4.01217	4.72604	M1-1	LPS+IFN$\gamma$
649	1.58983	-0.0898113	1.19935	1.19537	4.93432	4.24471	4.34363	0.876386	2.33707	3.32364	4.2086	M1-1	LPS+IFN$\gamma$
650	0.292992	-1.0233	0.948464	1.17842	4.2048	2.80495	1.5741	0.435376	1.83395	0.34949	-0.264866	M1-1	LPS+IFN$\gamma$
651	0.971357	0.914608	0.751734	1.42768	3.07537	2.78674	-0.0175687	0.639291	4.07344	0.561706	0.068223	M1-1	LPS+IFN$\gamma$
652	0.316747	0.602246	0.0931182	3.00077	4.41071	3.92495	3.3717	0.837065	2.40374	0.468306	4.69544	M1-1	LPS+IFN$\gamma$
653	-0.561145	1.47669	-0.736184	-0.420334	1.27345	0.148982	0.457173	0.30291	0.280318	0.402293	0.788808	M1-1	LPS+IFN$\gamma$
654	-0.433562	0.740821	1.80341	4.49371	3.22405	1.08464	0.69496	1.2627	0.713018	4.10596	3.28934	M1-1	LPS+IFN$\gamma$
655	-0.810053	0.594244	0.233772	-0.0487186	0.713431	0.0745633	-0.1209	0.0505278	-0.0753015	-0.0864909	-0.0499003	M1-1	LPS+IFN$\gamma$
656	-0.646423	0.00845877	-0.597845	1.43656	3.63895	3.61252	4.46723	-0.673254	3.54877	-0.722415	2.93403	M1-1	LPS+IFN$\gamma$
657	0.425634	0.0179807	-0.340641	2.04689	3.98827	4.08278	6.50975	0.171458	2.43981	1.07505	4.3006	M1-1	LPS+IFN$\gamma$
658	-0.778957	0.557098	-0.507119	0.573188	5.1833	4.0254	0.249838	0.478642	1.67767	-0.587954	0.970865	M1-1	LPS+IFN$\gamma$
659	0.00714082	-0.18078	0.751566	2.46249	4.40657	3.76885	5.3381	0.00472328	3.06156	2.64037	3.92376	M1-1	LPS+IFN$\gamma$
660	2.11531	0.791994	0.411106	1.21152	4.55542	4.208	5.0268	-0.195202	4.57838	4.31072	4.18815	M1-1	LPS+IFN$\gamma$
661	-0.344059	0.664023	1.45847	3.27889	4.55594	4.08167	0.701013	0.159329	1.81509	0.981912	3.72134	M1-1	LPS+IFN$\gamma$
662	0.970362	0.287526	3.9964	3.99222	2.74742	1.31054	0.0378899	0.188493	1.48169	-0.545394	2.46061	M1-1	LPS+IFN$\gamma$
663	0.384499	0.00470976	0.201684	1.94178	3.11534	2.78651	5.58679	-0.484717	0.828029	0.688773	2.35683	M1-1	LPS+IFN$\gamma$
664	0.772459	-0.114553	1.33398	3.16714	3.74336	2.41136	0.530886	1.37555	4.44872	2.60769	3.28362	M1-1	LPS+IFN$\gamma$
665	-0.320449	-0.229377	-0.234027	1.85959	2.59999	2.65615	3.54518	-0.0669727	2.60433	-0.326902	3.18817	M1-1	LPS+IFN$\gamma$
666	0.381353	0.0183963	1.17908	2.14207	3.71211	2.16687	4.59824	0.530456	2.42558	1.90735	4.08218	M1-1	LPS+IFN$\gamma$
667	0.0448941	0.335315	-0.594741	0.865596	2.46855	2.22727	3.53453	-0.101388	1.75454	-1.30461	-0.977312	M1-1	LPS+IFN$\gamma$
668	0.736807	-0.129343	-0.714406	-0.543392	1.09813	1.7307	4.569	-0.439207	0.885095	-1.03017	-0.899196	M1-1	LPS+IFN$\gamma$
669	1.06707	0.261794	-0.272537	4.81435	2.24173	2.33191	0.145439	0.163882	3.16555	-0.60364	4.23789	M1-1	LPS+IFN$\gamma$
670	0.407827	-0.0361667	0.885754	1.98936	1.63532	2.10162	-0.0549608	0.402704	1.32076	-0.747384	0.824842	M1-1	LPS+IFN$\gamma$
671	-0.088207	1.28855	0.478668	0.827045	1.96701	1.39091	0.099414	0.157107	1.55707	-0.768267	2.37409	M1-1	LPS+IFN$\gamma$
672	0.0976885	0.579118	0.619699	1.39528	3.69319	2.87962	4.08041	-2.05847	3.5088	-0.434212	0.730605	M1-1	LPS+IFN$\gamma$
673	-0.879295	-0.939269	0.114152	0.0417464	0.474787	0.0720264	-0.769176	-2.29775	-0.0712505	0.73122	1.35877	M1-1	LPS+IFN$\gamma$
674	0.256442	0.324405	0.0686143	2.12058	0.524236	1.54856	0.803357	-2.46739	0.22742	1.94061	0.0186033	M1-1	LPS+IFN$\gamma$
675	1.14251	1.53822	1.27828	1.40054	2.50335	2.22288	1.62543	-1.6789	1.41615	0.732559	-0.0514465	M1-1	LPS+IFN$\gamma$
676	0.603019	0.68711	1.43065	0.37019	2.53646	2.64754	0.0664223	-0.236722	1.20123	0.269055	-0.0812579	M1-1	LPS+IFN$\gamma$
677	1.61972	3.29758	0.898074	3.04733	2.68607	3.07473	0.744843	3.84158	2.39507	1.61506	1.04608	M1-1	LPS+IFN$\gamma$
678	0.394898	0.294773	-0.26258	0.0210866	1.443	1.65527	1.33877	0.123094	0.940312	0.92563	0.800051	M1-1	LPS+IFN$\gamma$
679	1.15239	0.692392	0.416937	0.43479	3.87913	3.09767	-0.0553503	-0.541685	2.50209	0.658199	3.07503	M1-1	LPS+IFN$\gamma$
680	0.300609	0.101995	-0.582093	0.522791	2.87467	2.96255	0.0320485	-0.0549005	3.00287	0.442464	3.15962	M1-1	LPS+IFN$\gamma$
681	1.92189	0.931613	-0.425774	-0.486976	3.18046	3.2587	-0.410383	-0.478731	0.636932	0.33069	0.0817359	M1-1	LPS+IFN$\gamma$
682	0.7292	0.918365	0.348591	0.895754	3.34309	3.67614	0.162509	-0.552134	2.72572	1.72513	2.20127	M1-1	LPS+IFN$\gamma$
683	0.578695	0.0838042	-0.237984	1.1367	2.49254	2.99586	-0.574793	-0.768979	0.996051	1.44787	1.90252	M1-1	LPS+IFN$\gamma$
684	0.218549	0.622244	-0.215225	0.190667	2.93221	2.67451	-0.650169	-0.112	0.650497	0.871029	2.37985	M1-1	LPS+IFN$\gamma$
685	0.811293	0.474323	0.611029	1.37089	2.01512	3.42483	-0.0315758	3.48111	2.4654	0.552358	1.89143	M1-1	LPS+IFN$\gamma$
686	0.0221666	0.367305	0.707633	-0.182849	-0.13774	0.40875	-0.960134	-0.257265	-0.137302	0.506285	0.254218	M1-1	LPS+IFN$\gamma$
687	2.41953	1.57989	0.906533	0.286581	3.15857	2.9255	-0.493287	0.104454	4.04379	1.0538	4.23023	M1-1	LPS+IFN$\gamma$
688	1.40862	-0.0559043	0.0613097	4.15074	4.11827	4.3357	1.95546	0.496227	4.37372	2.82854	4.44142	M1-1	LPS+IFN$\gamma$
689	-0.021336	0.511568	-0.0603718	3.21757	0.329163	2.28677	-0.499872	-0.104124	2.59398	0.990337	3.82015	M1-1	LPS+IFN$\gamma$
690	2.01817	0.00290889	-0.10805	2.58872	4.98133	3.89739	4.93796	0.403152	2.14321	3.59346	3.70676	M1-1	LPS+IFN$\gamma$
691	0.27778	-0.303943	-1.0843	-0.308905	1.47081	-0.117746	0.357572	0.698581	-0.112808	-0.880597	0.193665	M1-1	LPS+IFN$\gamma$
692	2.72007	-0.0837644	-0.98763	-0.108953	4.90552	3.04136	-0.0018018	0.933453	2.46505	5.07077	4.10485	M1-1	LPS+IFN$\gamma$
693	0.0517787	0.914227	-1.01242	2.24834	5.72562	3.1584	0.974625	0.695856	1.99883	0.742357	0.242713	M1-1	LPS+IFN$\gamma$
694	-0.0782002	0.769057	-1.00277	3.41763	4.75015	2.22822	0.06892	0.299121	2.1909	2.70762	3.0704	M1-1	LPS+IFN$\gamma$
695	0.845287	0.993651	-1.20909	1.43375	5.2942	4.44919	1.51045	-0.571101	3.15278	3.20777	4.47369	M1-1	LPS+IFN$\gamma$
696	2.10408	-0.227046	-0.736884	1.99599	4.0983	3.1894	3.39677	0.994563	2.38986	3.37645	2.96278	M1-1	LPS+IFN$\gamma$
697	2.89438	0.239475	-0.208541	4.46717	2.51682	4.60714	1.42098	-0.6008	5.09077	0.340394	2.66936	M1-1	LPS+IFN$\gamma$
698	0.596475	0.482693	-0.0168801	1.21428	2.96855	2.69109	2.67675	-0.165537	1.29734	2.20443	-0.70308	M1-1	LPS+IFN$\gamma$
699	3.07949	0.516424	-0.442452	1.60246	4.64187	3.62695	0.527435	-0.403696	4.66018	-0.169276	4.15164	M1-1	LPS+IFN$\gamma$
700	0.495366	4.2417	1.64571	2.61232	4.82616	3.48038	4.13865	-0.622827	3.27482	-0.152603	1.6045	M1-1	LPS+IFN$\gamma$
701	2.17271	0.243792	0.573579	1.46789	1.40405	3.9765	-0.483914	-0.349137	3.18223	1.7853	4.62649	M1-1	LPS+IFN$\gamma$
702	-0.1881	-0.0239847	0.544663	1.10989	4.11818	2.64033	-0.0185983	-1.0353	1.79519	-0.559151	2.60281	M1-1	LPS+IFN$\gamma$
703	1.20955	-0.134785	0.402436	0.625734	2.43157	3.24942	-0.0237708	-0.279016	2.69667	1.09533	2.33274	M1-1	LPS+IFN$\gamma$
704	4.05689	-0.326902	0.434475	4.37964	4.91008	4.09645	1.61581	0.474123	4.40802	5.25034	4.43083	M1-1	LPS+IFN$\gamma$
705	-0.254195	0.0997302	0.384657	1.58029	4.5011	3.61577	3.08071	0.264962	2.10297	2.99457	3.44319	M1-1	LPS+IFN$\gamma$
706	3.12943	-0.0881968	4.8751	3.00592	4.61349	4.18508	2.13864	0.55033	3.07323	4.71507	3.48337	M1-1	LPS+IFN$\gamma$
707	2.42466	2.39157	0.186337	3.92425	0.993153	0.546502	1.33376	-0.222231	3.08663	-0.0287948	4.14056	M1-1	LPS+IFN$\gamma$
708	-0.131612	-0.482821	-0.185498	1.38205	4.31299	4.02568	-0.405781	0.525165	2.2785	-0.653131	3.38992	M1-1	LPS+IFN$\gamma$
709	2.11947	-0.420073	3.35043	0.626636	2.64725	3.7362	1.96111	0.0118302	3.60541	3.46196	3.10861	M1-1	LPS+IFN$\gamma$
710	0.891673	-0.43153	0.150256	-0.503924	4.00961	3.103	-0.245188	0.06396	0.972396	0.731405	0.115343	M1-1	LPS+IFN$\gamma$
711	3.00558	-0.147503	1.67808	3.63109	3.59399	2.75646	3.314	0.227708	2.31837	5.02416	4.39978	M1-1	LPS+IFN$\gamma$
712	0.764563	0.00947336	0.306889	1.14982	3.50107	4.00462	3.91916	0.626171	2.07443	1.50339	2.9314	M1-1	LPS+IFN$\gamma$
713	1.61949	0.133055	-0.29739	2.6266	4.59326	3.35408	1.12071	-0.004523	1.26003	1.84155	0.822891	M1-1	LPS+IFN$\gamma$
714	1.76382	-0.414041	-0.440115	0.0770421	0.435674	3.22577	0.207081	0.770878	2.46182	0.260354	4.26503	M1-1	LPS+IFN$\gamma$
715	0.146557	0.389615	0.379087	3.42369	3.83401	2.84232	2.11791	0.249011	2.92856	0.431539	3.71197	M1-1	LPS+IFN$\gamma$
716	0.273294	-0.215874	0.127606	0.49232	3.51742	2.44973	0.0819339	0.939752	2.37184	-0.620437	3.11069	M1-1	LPS+IFN$\gamma$
717	2.44558	0.180109	1.15198	3.2332	3.95389	3.13239	3.46464	-0.62203	3.40549	-0.179969	3.17657	M1-1	LPS+IFN$\gamma$
718	1.97373	-0.143073	0.693716	-0.281692	3.76773	4.04595	0.620827	0.161181	2.28313	-0.412262	3.17603	M1-1	LPS+IFN$\gamma$
719	0.285133	0.679413	1.48087	1.73597	1.96132	2.50391	-0.669892	-0.970051	2.27224	0.871197	2.74963	M1-1	LPS+IFN$\gamma$
720	-0.369664	-0.18775	0.715178	-0.432427	2.18958	1.739	0.618585	0.612617	1.59783	0.194545	0.759094	M1-1	LPS+IFN$\gamma$
721	1.57536	0.245082	1.05264	0.929779	1.18983	3.08568	0.11249	0.905226	3.17905	1.36871	4.1545	M1-1	LPS+IFN$\gamma$
722	0.104147	0.0563007	-0.059557	1.10031	3.01881	2.59828	2.33952	0.550574	2.69903	-0.405099	1.21867	M1-1	LPS+IFN$\gamma$
723	-0.319988	0.0950489	0.883004	0.30558	2.62189	2.23192	3.49984	0.437325	0.184231	-0.880583	-0.200419	M1-1	LPS+IFN$\gamma$
724	2.33035	0.722244	0.695829	0.428009	1.71308	3.33354	0.108968	-0.362407	1.88529	-0.722858	-1.17464	M1-1	LPS+IFN$\gamma$
725	2.28199	1.33739	-1.07147	0.318135	3.49642	3.24579	-0.032961	0.491582	2.68197	0.79946	-0.0183099	M1-1	LPS+IFN$\gamma$
726	2.76115	0.0717349	0.357058	3.67123	-0.942005	1.33558	1.6193	-0.313314	3.0548	0.846057	3.54099	M1-1	LPS+IFN$\gamma$
727	1.22796	-0.0276255	1.82775	1.43486	2.79581	3.07285	2.0593	-0.917692	4.08563	0.891134	2.48345	M1-1	LPS+IFN$\gamma$
728	3.5839	5.57652	-0.387936	2.98148	-0.62629	2.64941	0.427867	-0.605821	3.54623	-0.689303	3.28599	M1-1	LPS+IFN$\gamma$
729	2.66203	0.194042	1.06905	3.08549	1.81749	3.1987	1.67439	-0.236653	3.17101	3.4757	3.8925	M1-1	LPS+IFN$\gamma$
730	-0.00677111	-1.40853	0.22194	0.57923	2.92473	1.61698	-0.566988	0.681463	2.26736	-0.463787	2.45593	M1-1	LPS+IFN$\gamma$
731	0.849126	-1.40055	0.192079	0.375431	0.896245	1.73266	-0.536341	0.504713	2.0387	2.52036	0.487597	M1-1	LPS+IFN$\gamma$
732	0.502947	0.349001	1.01115	4.73739	2.69212	3.33081	0.0894649	0.332491	3.73967	0.563957	3.74989	M1-1	LPS+IFN$\gamma$
733	0.00321249	1.4834	-0.201149	3.07533	2.08711	3.4299	1.70281	0.254047	1.86327	-0.860673	3.07518	M1-1	LPS+IFN$\gamma$
734	0.486147	1.13228	-0.623443	-0.834365	2.65454	1.70541	3.95305	-0.0971748	2.33162	-0.636444	-0.697197	M1-1	LPS+IFN$\gamma$
735	1.93849	0.315915	4.22702	0.591691	0.464202	0.161586	-0.318505	-0.0713916	2.59953	-0.717995	2.12917	M1-1	LPS+IFN$\gamma$
736	0.4934	-0.272592	1.48868	0.319444	0.808499	0.295501	-0.829025	0.702005	-0.388329	-0.33452	-0.543311	M1-1	LPS+IFN$\gamma$
737	1.51157	1.33373	0.818153	0.547806	3.69948	3.1364	0.0878623	-0.145549	1.62851	1.79669	0.437793	M1-1	LPS+IFN$\gamma$
738	0.524297	1.04268	0.402796	-0.0765169	1.78559	1.27625	1.16543	1.56892	0.934932	0.978686	0.11982	M1-1	LPS+IFN$\gamma$
739	1.20964	0.0289777	-0.211414	0.947487	1.20186	2.20336	0.483856	0.653873	1.96691	1.10512	0.408553	M1-1	LPS+IFN$\gamma$
740	0.779049	0.691317	0.220659	1.69383	2.329	1.00659	1.2938	0.627199	1.42682	1.05145	2.40138	M1-1	LPS+IFN$\gamma$
741	0.52147	0.426007	-0.116593	0.695663	2.78711	2.28602	0.340568	0.413409	2.54358	1.07886	1.58971	M1-1	LPS+IFN$\gamma$
742	0.871286	0.934532	0.295881	0.141729	2.60891	2.12908	1.85211	0.459837	1.55243	1.09132	0.754547	M1-1	LPS+IFN$\gamma$
743	-0.315587	0.189132	1.23716	-0.175997	-0.454238	2.29184	0.189591	-0.454529	1.79629	-0.424096	0.698371	M1-1	LPS+IFN$\gamma$
744	-0.692416	0.637451	0.562696	-0.0725503	2.54573	1.37847	0.445558	-0.121695	3.03347	0.350121	1.04186	M1-1	LPS+IFN$\gamma$
745	2.51493	0.43771	-0.462994	-0.336821	2.91472	2.93497	0.618533	-0.0434963	2.71846	2.27799	1.92182	M1-1	LPS+IFN$\gamma$
746	0.859158	1.34427	-0.153349	0.0973533	4.63337	3.42659	1.43751	1.14494	1.85187	1.76752	1.70798	M1-1	LPS+IFN$\gamma$
747	0.587817	0.312187	1.12795	0.763083	3.30881	3.69489	4.7177	0.660932	2.97852	1.12448	1.98034	M1-1	LPS+IFN$\gamma$
748	1.71113	0.0531221	-0.273181	1.04272	1.06271	2.93975	0.117671	0.114355	2.79991	1.19826	2.72649	M1-1	LPS+IFN$\gamma$
749	0.103806	0.0724112	0.203008	-0.724162	3.29831	3.28133	4.18571	0.38657	2.66173	0.542145	2.78725	M1-1	LPS+IFN$\gamma$
750	1.57137	0.676165	-1.21394	3.60883	3.56442	3.45344	3.63435	-0.0225012	2.79077	-0.0506019	2.40006	M1-1	LPS+IFN$\gamma$
751	0.0679744	-0.200166	-0.711697	-0.0761336	2.43386	2.84402	-0.422556	-0.649797	1.91426	3.12561	-0.0417962	M1-1	LPS+IFN$\gamma$
752	2.15155	-0.0338351	-0.274372	0.316033	3.31124	1.83542	2.37987	-1.03057	1.41436	1.3202	3.63862	M1-1	LPS+IFN$\gamma$
753	0.86442	0.226625	0.411586	2.34759	4.40513	4.18381	0.254075	-0.0891883	1.55285	-0.133849	3.14327	M1-1	LPS+IFN$\gamma$
754	2.40507	-0.334874	1.1698	2.37053	4.89965	4.05024	2.22004	-0.0332862	4.39187	-0.242983	4.11209	M1-1	LPS+IFN$\gamma$
755	1.34811	-0.558832	0.0212332	0.285656	5.48221	4.18887	-0.0411642	-0.354229	3.23548	0.636362	3.82526	M1-1	LPS+IFN$\gamma$
756	-0.173033	-0.23727	3.28423	0.185176	2.63243	1.99574	-1.04114	0.303763	3.32123	0.601547	3.38459	M1-1	LPS+IFN$\gamma$
757	0.566615	-1.21675	-0.490895	-1.02049	2.24675	0.472897	0.15473	0.59808	0.010137	1.33581	0.17819	M1-1	LPS+IFN$\gamma$
758	0.386816	0.0774285	3.24152	0.295145	3.20031	2.10701	2.54359	-0.533218	0.172479	1.0866	2.87774	M1-1	LPS+IFN$\gamma$
759	0.443331	-0.127026	-0.266428	1.47465	5.02228	4.34986	5.68076	-0.601043	3.07587	1.99067	4.06061	M1-1	LPS+IFN$\gamma$
760	0.837143	-0.318508	0.454589	3.91858	1.51002	2.08186	-0.0954776	-0.835149	1.76399	3.66545	3.12091	M1-1	LPS+IFN$\gamma$
761	0.401299	0.904102	1.55307	1.46737	3.69012	3.08864	-1.46138	-0.448223	1.70962	3.7462	4.20376	M1-1	LPS+IFN$\gamma$
762	2.35405	2.72633	0.137017	3.47174	4.92472	4.4048	3.5167	-0.519247	3.76691	3.93842	3.7694	M1-1	LPS+IFN$\gamma$
763	3.19031	0.0792438	-0.352372	1.73902	3.59199	4.35955	0.0113813	0.410052	3.31106	3.78841	4.26751	M1-1	LPS+IFN$\gamma$
764	0.208809	0.239277	0.150066	-0.969821	0.188327	0.717142	-0.608238	0.380127	0.297489	-0.455029	-0.0319103	M1-1	LPS+IFN$\gamma$
765	-0.149877	0.0877002	0.515602	0.0881963	3.66644	1.63955	4.94411	0.549865	0.514171	1.7299	-0.598932	M1-1	LPS+IFN$\gamma$
766	-0.800426	0.0499652	0.710073	1.1508	4.05201	2.81328	4.98195	0.563517	2.40829	-0.0753995	4.33494	M1-1	LPS+IFN$\gamma$
767	0.397905	0.609012	-0.405329	3.23809	3.00797	3.27027	-0.668971	0.244769	2.53975	1.33738	3.01734	M1-1	LPS+IFN$\gamma$
768	1.25534	0.955888	0.335394	-0.595247	4.28164	2.19716	0.999918	0.246842	1.72634	1.72095	3.26693	M1-1	LPS+IFN$\gamma$
769	1.92023	0.207855	1.63734	0.235266	2.10988	1.75698	2.50061	-0.205255	1.81816	0.433766	2.86108	M1-1	LPS+IFN$\gamma$
770	2.73143	0.310692	1.95907	3.47591	3.29051	2.80334	0.873522	-0.0658289	2.43343	-0.00490952	3.00662	M1-1	LPS+IFN$\gamma$
771	3.23282	0.34147	0.187513	3.99483	3.59582	4.00056	0.963569	0.077742	3.74827	3.17795	3.68881	M1-1	LPS+IFN$\gamma$
772	2.18185	0.286875	0.852987	5.22485	0.600433	0.643491	0.0494488	0.550383	1.17608	3.40684	3.90091	M1-1	LPS+IFN$\gamma$
773	2.75169	0.549581	0.234105	1.42183	2.12859	3.56382	4.98049	0.477118	1.71927	0.793527	3.69194	M1-1	LPS+IFN$\gamma$
774	0.714063	-0.413341	0.565706	-0.0574858	4.24145	3.37553	3.94183	-0.0527342	3.227	-0.464122	2.36973	M1-1	LPS+IFN$\gamma$
775	0.409041	-0.317977	0.393535	0.633175	1.41478	0.0979656	0.35598	-0.26799	-0.0387367	0.37486	0.209012	M1-1	LPS+IFN$\gamma$
776	1.15836	-0.600367	0.12764	0.132875	2.76058	1.50196	0.10841	-0.0518462	3.72898	3.69173	3.31612	M1-1	LPS+IFN$\gamma$
777	2.05326	1.43754	0.991396	2.02936	3.796	2.75282	5.46535	-0.310185	3.37865	-0.506837	2.4745	M1-1	LPS+IFN$\gamma$
778	1.0739	0.857789	0.588027	2.54631	0.1545	2.09086	0.295029	-0.766659	1.02308	2.9781	3.08801	M1-1	LPS+IFN$\gamma$
779	0.630884	-0.82965	0.375356	0.437453	0.922959	0.145039	0.672116	-0.285735	-0.0208293	-0.805283	-0.585551	M1-1	LPS+IFN$\gamma$
780	1.63853	0.95057	1.06993	2.77161	3.93412	3.69257	4.13675	-0.38629	3.52841	3.19627	4.10544	M1-1	LPS+IFN$\gamma$
781	0.280837	-0.30386	-0.00605483	1.11406	3.72001	3.44861	0.664277	0.654481	3.21818	-0.329703	-0.754416	M1-1	LPS+IFN$\gamma$
782	1.63552	0.137993	0.0287181	0.698804	2.80562	3.84968	1.03882	1.92943	4.43015	2.87306	3.32672	M1-1	LPS+IFN$\gamma$
783	2.20747	5.21213	0.18329	3.63631	-0.627856	0.294901	0.272682	1.76105	0.836388	0.168423	4.50456	M1-1	LPS+IFN$\gamma$
784	1.06112	0.716104	2.30952	0.861414	3.04321	2.27376	1.12398	0.650415	3.13288	1.85351	1.07581	M1-1	LPS+IFN$\gamma$
785	0.73195	0.304847	0.140964	0.228377	0.79894	0.466709	-0.259686	2.93541	1.65599	-0.725625	2.31912	M1-1	LPS+IFN$\gamma$
786	2.26157	4.53847	1.9059	2.08249	1.27989	0.425509	0.0376721	0.693861	3.81526	-0.483298	4.31837	M1-1	LPS+IFN$\gamma$
787	1.09532	0.43249	0.302548	1.21777	1.51765	0.542748	0.0108119	0.722098	1.37742	-0.537384	4.10506	M1-1	LPS+IFN$\gamma$
788	0.964135	1.03234	-1.53503	-1.51692	3.56111	3.52914	3.14687	0.368931	3.29623	2.99207	1.94695	M1-1	LPS+IFN$\gamma$
789	2.87901	0.335901	-0.874113	4.82275	2.03783	2.42786	4.84204	0.582319	4.33901	3.63817	3.00229	M1-1	LPS+IFN$\gamma$
790	0.755371	-0.0582632	0.303051	0.149083	3.77666	1.8737	3.14096	0.125659	3.03523	-0.13449	-0.384453	M1-1	LPS+IFN$\gamma$
791	-0.235455	-0.463471	-0.392199	-0.199511	-0.0934993	-0.544599	-0.980233	0.072228	0.581132	0.0467086	0.337582	M1-1	LPS+IFN$\gamma$
792	0.979839	-0.275055	0.781878	0.17439	3.19604	2.83604	1.323	0.874764	3.0251	0.0973005	2.6274	M1-1	LPS+IFN$\gamma$
793	-1.18814	-0.149991	0.568285	0.556842	3.1863	2.58341	0.966536	0.838962	3.02041	1.15947	2.2091	M1-1	LPS+IFN$\gamma$
794	-0.201745	-0.16548	2.85414	0.80941	0.985343	-0.743159	1.42565	1.10215	2.47666	-0.262178	0.0844609	M1-1	LPS+IFN$\gamma$
795	0.564731	-0.0269571	-1.12158	0.828569	1.57578	-1.09709	1.63942	0.993072	1.76103	1.68024	3.10589	M1-1	LPS+IFN$\gamma$
796	-0.685015	-0.664942	-0.507125	0.561823	1.96686	2.81528	-0.638733	0.141235	3.77656	1.90843	1.82721	M1-1	LPS+IFN$\gamma$
797	-1.18368	-0.471057	-1.24586	-0.488489	2.17775	2.77805	-0.506043	-1.30176	0.205795	-0.24356	2.33582	M1-1	LPS+IFN$\gamma$
798	-0.655119	0.107423	-0.81733	-0.763319	1.03321	2.16063	0.509566	-0.0191889	2.67535	-1.18646	-0.228903	M1-1	LPS+IFN$\gamma$
799	-0.332154	0.95669	-0.754286	2.32963	3.0324	3.18712	2.08628	1.02857	3.42479	1.83831	3.1014	M1-1	LPS+IFN$\gamma$
800	0.501123	-0.137393	-0.00239258	0.672284	1.98384	1.02255	0.751264	1.29799	0.073506	0.73545	-0.00799199	M1-1	LPS+IFN$\gamma$
801	0.519101	-0.473988	0.128186	1.4483	2.27562	2.54858	0.688013	2.10853	1.94101	0.167796	1.27263	M1-1	LPS+IFN$\gamma$
802	-0.530513	-0.999354	-0.59718	0.960206	1.30361	0.865837	-0.119691	-0.235137	1.0327	1.25592	0.519544	M1-1	LPS+IFN$\gamma$
803	0.466853	-1.01839	0.558127	-0.979207	-0.13541	0.166678	-0.567165	0.39296	0.29543	1.10811	1.13406	M1-1	LPS+IFN$\gamma$
804	0.149631	-0.145584	0.181559	1.67192	2.14415	2.49889	3.05094	-0.942891	0.319143	-0.54164	0.00809518	M1-1	LPS+IFN$\gamma$
805	1.5915	-0.0189055	-0.511733	1.98141	4.66957	3.17927	0.391164	0.109929	3.52344	0.455433	1.88517	M1-1	LPS+IFN$\gamma$
806	1.16154	0.151609	0.852596	-0.288393	2.86734	2.96526	1.52771	-0.0533143	0.310838	0.500252	0.222919	M1-1	LPS+IFN$\gamma$
807	1.6677	-0.452499	0.122425	-0.814947	2.645	2.82514	2.29245	-0.393292	3.1485	0.866507	2.6032	M1-1	LPS+IFN$\gamma$
808	-0.261802	-0.707775	-0.846488	0.0334478	-0.27843	0.174111	-0.787607	0.0845909	-0.192514	-0.341811	-0.7376	M1-1	LPS+IFN$\gamma$
809	0.872846	0.771997	-0.566458	2.45088	4.32311	4.08593	-0.353125	-0.632212	2.04845	-0.486782	3.62629	M1-1	LPS+IFN$\gamma$
810	1.15815	-0.53569	1.02006	1.28472	4.35918	3.81163	0.128953	0.519772	2.8421	1.96613	-1.52458	M1-1	LPS+IFN$\gamma$
811	1.34506	3.65508	0.171552	0.138732	4.69915	3.87109	1.33604	0.71187	1.03318	2.93322	3.27377	M1-1	LPS+IFN$\gamma$
812	-0.0442888	0.293719	0.0212156	0.401761	-0.861467	-0.510693	-0.207447	-0.30798	-0.353986	-0.249297	-1.42923	M1-1	LPS+IFN$\gamma$
813	3.13851	-0.643869	0.257216	0.429527	4.28846	2.88185	5.90697	0.718412	4.34052	0.813992	3.8212	M1-1	LPS+IFN$\gamma$
814	1.22105	-0.249374	-0.604515	-0.699676	-0.909946	-0.924771	0.286766	-0.0524703	0.13006	1.08844	-0.538419	M1-1	LPS+IFN$\gamma$
815	3.62059	1.08402	-1.06933	1.84963	4.71798	3.96799	3.8645	-0.386826	4.22484	4.30547	4.65928	M1-1	LPS+IFN$\gamma$
816	0.180806	0.0281158	-0.660773	-0.734805	0.544787	-0.43997	-0.301071	-0.305395	0.0290662	0.540658	-0.537003	M1-1	LPS+IFN$\gamma$
817	2.20761	0.751254	-0.0403772	-0.32391	1.89664	2.90673	2.88891	-0.338669	1.44559	2.30339	2.1571	M1-1	LPS+IFN$\gamma$
818	1.19956	-0.0332458	0.984961	0.331771	3.89266	3.80597	0.258033	0.174296	1.55803	2.95526	3.7369	M1-1	LPS+IFN$\gamma$
819	2.47745	0.949991	-0.0701991	1.2982	3.03354	3.32734	-1.02525	0.262797	2.04965	0.171189	1.10227	M1-1	LPS+IFN$\gamma$
820	-0.203638	1.05918	0.182563	-0.19546	1.26928	0.21505	0.699138	0.068899	0.145759	0.294779	0.454965	M1-1	LPS+IFN$\gamma$
821	-0.27765	0.0246931	-0.59613	-0.181893	3.79988	3.55291	4.64479	0.0510052	1.21475	0.730782	0.0686011	M1-1	LPS+IFN$\gamma$
822	1.62033	-0.359937	-0.248087	0.549448	2.78839	3.19488	0.766177	-0.0579129	2.88252	4.07791	3.59338	M1-1	LPS+IFN$\gamma$
823	-0.616045	0.358157	-0.117757	1.19372	1.00368	0.887719	0.0354374	-1.0317	-0.615073	-0.469171	-0.250127	M1-1	LPS+IFN$\gamma$
824	-0.410928	0.120875	-0.236446	-0.709815	-0.0602625	-1.26644	-0.40902	-0.689919	-0.662947	0.00345409	-0.646298	M1-1	LPS+IFN$\gamma$
825	0.125266	-0.329224	-1.10129	0.392413	3.05215	2.67789	-0.319161	-0.017844	2.9672	3.3591	0.693671	M1-1	LPS+IFN$\gamma$
826	2.86041	0.399838	-0.956923	3.25416	1.08927	1.9925	-0.47552	0.138535	1.5395	3.07704	1.42148	M1-1	LPS+IFN$\gamma$
827	0.89009	0.0539304	-0.711672	0.12819	2.62997	2.50921	0.332802	0.302445	1.40667	1.20892	1.3028	M1-1	LPS+IFN$\gamma$
828	0.863718	0.0750373	-0.227851	1.40344	3.70798	3.32574	-0.195702	0.432475	2.01815	2.40208	2.21886	M1-1	LPS+IFN$\gamma$
829	0.454005	0.0912309	3.05161	1.91598	3.44966	3.22081	1.83799	5.72078	3.63825	1.69602	3.40401	M1-1	LPS+IFN$\gamma$
830	0.184181	0.231672	0.738054	2.39948	1.2895	1.59744	-0.306006	-0.0553417	2.68694	1.23705	3.02874	M1-1	LPS+IFN$\gamma$
831	1.30354	-0.66586	2.33943	1.64603	2.99989	3.10217	-0.387594	0.186109	3.37935	-0.375901	3.06728	M1-1	LPS+IFN$\gamma$
832	0.437499	-0.334101	-0.39374	-0.456287	2.21257	2.88166	-1.24892	-0.112711	1.33816	-0.933309	0.516748	M1-1	LPS+IFN$\gamma$
833	2.02242	0.0894498	-0.55126	1.23356	2.59775	3.4125	4.46854	1.71058	3.59945	-0.932701	3.04359	M1-1	LPS+IFN$\gamma$
834	0.0679966	0.695043	3.47947	1.54341	2.07017	3.18936	3.79167	0.294161	2.86117	1.08077	3.24322	M1-1	LPS+IFN$\gamma$
835	-0.407999	-0.248175	-0.152882	-0.0395234	1.13936	-0.0619453	-1.11003	0.751015	-0.508113	0.105949	0.745501	M1-1	LPS+IFN$\gamma$
836	0.3404	-0.451763	-0.043728	0.206788	3.24921	2.67454	-0.40299	0.191949	3.13112	-0.351551	1.9733	M1-1	LPS+IFN$\gamma$
837	0.139449	-0.507908	-0.696959	-0.561873	1.72457	0.482421	0.131623	0.660006	0.543876	0.734185	-0.274029	M1-1	LPS+IFN$\gamma$
838	0.0682124	0.152124	-0.268408	3.22272	1.41716	3.40504	3.60868	0.204523	3.76377	-0.0795775	2.76123	M1-1	LPS+IFN$\gamma$
839	1.31819	-0.521487	1.61692	0.94706	2.90388	2.6446	-0.123794	-0.552318	2.86836	2.50447	3.67296	M1-1	LPS+IFN$\gamma$
840	0.163255	0.181428	1.47074	1.55923	3.49873	3.08024	-0.660135	0.822542	2.91998	2.5341	3.8367	M1-1	LPS+IFN$\gamma$
841	2.34093	0.252586	0.742369	0.687126	0.61849	1.31261	-1.28652	-0.486511	2.80163	-0.274474	3.63907	M1-1	LPS+IFN$\gamma$
842	0.663361	-0.151686	0.926512	0.319376	1.20744	1.24635	-0.542526	-0.0231889	1.43489	0.226475	0.425319	M1-1	LPS+IFN$\gamma$
843	0.609767	-0.249436	-0.473854	0.0867134	2.89139	1.78631	0.899634	-0.424997	1.69236	0.790104	0.855847	M1-1	LPS+IFN$\gamma$
844	0.90462	0.00524894	0.998381	0.00293778	1.94994	1.65993	-0.246304	-0.861595	2.86608	2.66105	2.53295	M1-1	LPS+IFN$\gamma$
845	3.45966	0.85971	0.128035	0.556431	3.44991	3.12175	0.265551	0.557271	3.90303	3.12125	3.59729	M1-1	LPS+IFN$\gamma$
846	0.714451	1.03905	1.52916	1.06642	2.78189	3.68396	3.48826	0.371025	3.86781	-0.404516	4.02196	M1-1	LPS+IFN$\gamma$
847	1.4688	1.13436	1.12604	1.10685	2.43944	3.41158	2.61459	0.761379	3.0465	1.65185	2.20594	M1-1	LPS+IFN$\gamma$
848	0.13488	0.803424	-0.280072	1.17606	1.50315	3.02398	0.567484	0.287762	2.04641	0.305195	1.30377	M1-1	LPS+IFN$\gamma$
849	-0.141182	-0.609481	0.295831	-0.55443	2.32968	2.95049	0.885158	0.697177	1.80686	1.30977	1.33924	M1-1	LPS+IFN$\gamma$
850	0.659975	-0.408244	-1.02203	0.00605047	2.52321	2.74262	-0.583789	0.215284	3.45948	0.0509612	2.79886	M1-1	LPS+IFN$\gamma$
851	-0.537795	-1.80806	1.14086	-0.607195	2.00642	1.79489	0.455075	0.227535	1.98669	0.529966	2.65619	M1-1	LPS+IFN$\gamma$
852	-1.00082	-1.42146	-1.35972	-0.109344	2.03579	-0.137768	-1.21987	-0.114632	0.711328	-0.586357	2.31963	M1-1	LPS+IFN$\gamma$
853	-0.752155	-1.42993	-0.973044	-1.00643	0.995801	-1.54091	-1.17552	-0.615083	-0.00604935	1.07265	-0.599427	M1-1	LPS+IFN$\gamma$
854	-0.493882	-0.931906	-0.67909	0.478733	-0.662895	-0.581287	0.823687	-0.194211	-0.811228	-0.799087	1.05468	M1-1	LPS+IFN$\gamma$
855	1.37126	-0.440924	-1.12632	2.4938	2.1012	2.5863	1.56934	0.509115	3.03467	0.722253	2.6258	M1-1	LPS+IFN$\gamma$
856	-0.541031	-0.751279	1.22702	-0.45348	1.79824	1.7263	2.84492	1.06994	2.10936	-0.835311	2.28417	M1-1	LPS+IFN$\gamma$
857	0.743192	1.09404	0.313331	1.133	2.60643	2.83784	2.5448	0.283134	3.00007	0.453608	2.4553	M1-1	LPS+IFN$\gamma$
858	0.128241	-0.730445	-0.504014	-0.655179	1.01281	1.28869	-0.215829	-0.233294	1.00649	-0.542469	-0.146774	M1-1	LPS+IFN$\gamma$
859	1.68917	-0.661738	-0.562386	-0.394431	0.797827	2.57682	-0.67004	0.612473	1.66394	-0.701256	0.00449923	M1-1	LPS+IFN$\gamma$
860	-0.815327	0.586882	-1.04234	-0.872401	0.0022517	0.204582	-0.851436	0.0196894	0.0212478	-1.09143	-0.188734	M1-1	LPS+IFN$\gamma$
861	-0.350419	-0.593183	-0.937183	-0.816833	0.723998	1.05791	1.82607	-0.452916	-0.281652	-1.06679	-0.0334595	M1-1	LPS+IFN$\gamma$
862	1.32143	-0.530514	-0.3009	2.34844	1.61938	2.48947	-0.867015	0.046525	2.77215	2.31385	-0.150195	M1-1	LPS+IFN$\gamma$
863	2.67742	0.460462	-0.262475	0.587698	3.30572	4.36716	2.63788	0.654124	4.41308	3.59549	3.79167	M1-1	LPS+IFN$\gamma$
864	0.208738	0.227462	-0.54873	1.22497	2.39378	0.940595	-0.00209875	-0.279664	1.73842	-0.26271	3.07489	M1-1	LPS+IFN$\gamma$
865	2.39788	0.512452	1.64634	3.2305	2.73647	2.07515	0.34804	-0.0225845	3.24209	2.99272	3.17991	M1-1	LPS+IFN$\gamma$
866	-0.44642	-0.447258	-1.00782	-0.440948	1.40572	0.0723695	-0.238906	0.245937	0.28732	-0.141965	-0.702553	M1-1	LPS+IFN$\gamma$
867	0.764183	-0.486485	-0.315285	-0.0583281	1.60818	3.37547	3.64258	-0.437295	2.96764	2.87797	3.13343	M1-1	LPS+IFN$\gamma$
868	0.458609	-0.303027	0.200294	-0.230003	2.41156	2.39198	0.42319	0.394313	1.28932	1.16677	3.26315	M1-1	LPS+IFN$\gamma$
869	2.27572	-0.938886	0.924614	0.788741	3.98918	3.35621	-1.30188	-0.239472	3.39161	-0.197352	3.43994	M1-1	LPS+IFN$\gamma$
870	1.62313	0.641829	-0.25602	0.245369	0.121337	2.04782	-0.478315	-0.103421	4.19002	0.447045	3.03917	M1-1	LPS+IFN$\gamma$
871	1.33371	0.881768	-0.179224	1.13631	3.35156	2.4241	0.9273	-0.138577	1.1948	-0.51421	3.10994	M1-1	LPS+IFN$\gamma$
872	1.82126	0.899274	-0.161595	0.328555	2.31992	2.98309	-0.814484	-0.179679	3.02316	3.60995	3.17654	M1-1	LPS+IFN$\gamma$
873	0.972469	0.375627	-0.374281	-0.0408624	-0.127446	0.451247	0.726528	0.403409	0.286776	-0.406224	-0.430544	M1-1	LPS+IFN$\gamma$
874	2.81278	0.502466	1.23929	-0.355592	2.89984	3.1496	1.58095	0.92987	2.75071	2.26382	3.46586	M1-1	LPS+IFN$\gamma$
875	2.16918	-0.305536	1.73636	3.51681	3.35603	3.31212	0.347689	0.0849458	3.82262	-0.0900443	3.46109	M1-1	LPS+IFN$\gamma$
876	-0.0586729	0.295558	0.387959	0.25949	1.38929	0.701011	-0.0912538	0.343984	0.082298	0.214074	0.546012	M1-1	LPS+IFN$\gamma$
877	0.406485	-0.107805	-0.206477	0.110496	1.68427	1.75533	1.41081	-0.424392	1.17259	-0.0328193	-0.530841	M1-1	LPS+IFN$\gamma$
878	0.0132754	0.257072	0.0597401	0.109316	1.57135	2.86526	1.93329	-0.213468	2.3676	1.23357	2.2744	M1-1	LPS+IFN$\gamma$
879	3.05715	5.19286	0.175089	5.97112	2.51457	3.9616	2.61095	-0.0828868	3.12778	1.26224	3.32658	M1-1	LPS+IFN$\gamma$
880	0.808843	-0.113476	0.423423	1.46626	3.72317	2.58542	0.51642	0.059647	3.42946	-0.729193	2.66186	M1-1	LPS+IFN$\gamma$
881	-0.448867	-0.30387	0.32293	-0.26042	0.613934	1.68655	0.13234	0.851988	0.743592	1.39151	-0.865568	M1-1	LPS+IFN$\gamma$
882	-0.0683671	-0.193568	-0.453098	-0.707735	2.52284	2.90117	-0.59867	-0.203393	3.44525	0.134707	2.64315	M1-1	LPS+IFN$\gamma$
883	0.0422087	0.364658	0.170132	0.0138305	1.8563	2.91571	0.540052	0.411855	1.81414	0.00759685	3.06014	M1-1	LPS+IFN$\gamma$
884	3.40187	1.00801	0.113734	5.05554	0.183578	-0.0369035	0.893382	-0.532493	1.86247	3.86702	3.94277	M1-1	LPS+IFN$\gamma$
885	0.162124	-0.353663	0.533303	0.324933	3.1455	1.26433	-0.095429	1.74449	1.35599	0.506105	2.8344	M1-1	LPS+IFN$\gamma$
886	0.723266	0.398001	0.183143	0.112177	2.63643	3.15317	0.0219837	0.186425	2.93743	0.289845	1.2432	M1-1	LPS+IFN$\gamma$
887	2.13026	0.201446	2.64677	3.22419	1.93025	3.1625	0.601913	-0.619438	3.64652	4.55913	3.84687	M1-1	LPS+IFN$\gamma$
888	1.50353	1.58444	-0.403102	1.41147	2.53791	1.68002	0.685383	-1.12785	3.56533	-0.0236	3.48423	M1-1	LPS+IFN$\gamma$
889	0.273803	-0.0479212	-0.251061	-0.000988082	2.15823	2.8575	0.70774	-0.793421	1.83804	0.188156	-0.409239	M1-1	LPS+IFN$\gamma$
890	0.188137	-0.113337	0.650867	0.58136	1.77928	0.815872	0.134355	-0.804355	1.20091	-0.241167	-0.494745	M1-1	LPS+IFN$\gamma$
891	1.14935	0.23931	1.20964	0.607499	0.741522	0.0361061	0.445977	-0.258748	2.21848	-0.83436	0.818113	M1-1	LPS+IFN$\gamma$
892	0.845971	0.0911347	0.247784	-1.14058	3.30149	3.20703	4.40405	0.137778	2.75313	0.361304	1.87339	M1-1	LPS+IFN$\gamma$
893	0.768727	0.0134845	-0.131645	0.0441932	3.44649	2.33545	1.51808	0.737139	2.21949	-0.505612	2.69868	M1-1	LPS+IFN$\gamma$
894	0.909283	0.775351	-0.321508	-0.824768	2.77224	2.61874	1.40119	0.382445	2.72949	1.44511	3.14456	M1-1	LPS+IFN$\gamma$
895	0.0842026	-0.287219	0.800906	0.689603	0.338437	1.41304	0.246284	1.25641	1.21101	1.12801	0.888903	M1-1	LPS+IFN$\gamma$
896	0.751292	-0.398437	-0.671782	1.18524	2.5885	2.66418	0.0265157	0.205517	3.48165	1.56292	2.2323	M1-1	LPS+IFN$\gamma$
897	0.0309191	-0.486774	-0.782478	-0.184662	0.292436	0.309256	0.823533	-0.495026	-0.255829	0.295433	-0.306088	M1-1	LPS+IFN$\gamma$
898	0.977311	-0.177873	-0.395565	-0.419849	2.95015	2.19848	1.74933	0.352446	2.88875	0.298051	1.15255	M1-1	LPS+IFN$\gamma$
899	0.039893	0.185298	0.1876	0.0909315	1.93872	0.223263	-0.311532	0.502372	0.629954	1.29383	1.18669	M1-1	LPS+IFN$\gamma$
900	1.18867	0.441733	1.11508	-0.127831	3.35498	2.49708	-0.2929	-0.377745	3.39069	-0.253556	3.58407	M1-1	LPS+IFN$\gamma$
901	1.36916	0.67974	0.324763	1.03386	1.13121	2.10718	0.16718	0.245195	2.7899	2.77386	3.73633	M1-1	LPS+IFN$\gamma$
902	-0.0397368	-0.463366	0.921952	1.51656	-1.18568	2.05241	-0.423994	0.0662936	3.45232	0.676468	-0.661867	M1-1	LPS+IFN$\gamma$
903	0.70126	-0.428316	1.21066	4.54302	1.20582	1.56995	-1.05146	-0.442388	3.61059	4.12436	1.78217	M1-1	LPS+IFN$\gamma$
904	0.813842	-0.353646	1.25476	-0.492493	2.41461	2.32683	1.2454	-0.45087	1.4783	-0.354462	-2.30494	M1-1	LPS+IFN$\gamma$
905	-0.0933677	0.0572013	0.384583	-0.00734744	-1.01704	-0.795705	0.0929777	-0.0672765	-1.23556	-0.452814	-2.31805	M1-1	LPS+IFN$\gamma$
906	0.332318	1.01553	0.59435	-0.460779	2.85103	1.49141	0.33258	0.555113	2.28843	-1.24812	1.7726	M1-1	LPS+IFN$\gamma$
907	0.694666	1.90593	-0.59983	1.44161	1.40986	2.37929	0.859279	1.01902	2.3563	0.701516	3.16655	M1-1	LPS+IFN$\gamma$
908	0.876463	1.3966	0.125624	0.132477	2.75062	2.67217	1.12024	0.592772	1.04146	-0.958527	-0.638536	M1-1	LPS+IFN$\gamma$
909	1.13326	0.854307	1.00124	2.28283	2.4315	2.83247	0.718691	1.3431	2.24508	0.45127	-0.274264	M1-1	LPS+IFN$\gamma$
910	0.0917806	-0.380788	-1.13917	-0.00617412	1.1079	0.873611	2.057	0.236824	-0.448454	-0.941379	-0.576121	M1-1	LPS+IFN$\gamma$
911	0.840198	-1.01242	-1.40504	-0.380539	1.76649	-0.587744	1.06336	1.03775	0.0850193	-1.00724	0.514674	M1-1	LPS+IFN$\gamma$
912	2.73682	0.144999	-1.05072	5.1152	2.47259	2.13487	1.49939	0.378937	3.15124	3.18527	3.38648	M1-1	LPS+IFN$\gamma$
913	0.173837	-0.0880883	-1.48614	0.17724	-0.0581766	-0.927358	-0.0636857	0.369025	-0.988184	-1.6145	-0.572276	M1-1	LPS+IFN$\gamma$
914	0.227353	-1.03831	-1.46132	-0.621582	1.26631	0.921476	0.407961	0.0220112	-0.822947	-1.85674	-0.0199151	M1-1	LPS+IFN$\gamma$
915	0.541631	-0.178183	1.25239	0.538759	1.42798	0.745279	1.27176	1.13856	0.332901	-1.34897	-0.825355	M1-1	LPS+IFN$\gamma$
916	0.319401	0.434084	0.697925	1.10093	2.66583	2.82105	1.19387	1.81393	2.29687	-0.759924	0.379189	M1-1	LPS+IFN$\gamma$
917	0.0135355	-0.981248	-0.640404	0.232262	0.399059	0.204138	-0.0161109	0.250028	0.259778	-1.5512	-1.01822	M1-1	LPS+IFN$\gamma$
918	0.040597	-0.695043	-1.50867	-0.137424	2.17577	0.913479	-0.509373	0.32716	-1.17935	-2.00135	-1.21033	M1-1	LPS+IFN$\gamma$
919	3.83613	-0.141483	0.298802	1.85733	0.692287	3.45512	0.332399	0.160202	4.48105	0.0206014	2.17001	M1-1	LPS+IFN$\gamma$
920	2.42676	0.456972	1.23785	0.152156	0.729053	3.56288	0.280236	-0.0565876	4.24856	-0.226373	3.5579	M1-1	LPS+IFN$\gamma$
921	0.310279	0.538136	0.174579	0.646716	0.210495	-0.0460852	0.73205	-0.0582163	-0.158447	0.349722	-0.605523	M1-1	LPS+IFN$\gamma$
922	0.19771	0.187339	0.649263	0.576339	1.00587	0.227262	0.210588	0.286871	0.364757	-0.216677	0.194646	M1-1	LPS+IFN$\gamma$
923	0.302175	-0.363004	-0.633898	0.0916731	0.102097	0.413049	0.00883105	0.106344	0.29146	-0.182542	0.0838508	M1-1	LPS+IFN$\gamma$
924	0.088777	-0.251909	-0.270904	-0.167245	0.997163	0.789963	0.695326	-0.627577	0.15376	-0.579047	-0.0219347	M1-1	LPS+IFN$\gamma$
925	0.146423	-0.285761	-0.318115	-0.00202301	1.82024	2.39225	0.0394656	0.329833	0.131847	-0.700455	2.58828	M1-1	LPS+IFN$\gamma$
926	1.70169	0.309463	-0.0929726	2.56024	-0.00162515	0.255788	-0.550405	-0.384716	3.76556	0.821367	1.43069	M1-1	LPS+IFN$\gamma$
927	0.800914	0.233507	0.269908	0.162995	2.60115	1.65006	0.0390135	-0.610386	2.79032	-1.00368	3.20956	M1-1	LPS+IFN$\gamma$
928	0.005014	-0.245713	-0.228296	0.544538	-0.0689413	2.68315	-0.21574	0.0143088	2.15191	-0.438072	-1.01216	M1-1	LPS+IFN$\gamma$
929	0.92165	-0.090358	0.528807	0.903947	2.41328	2.38012	2.32655	0.00474675	3.45559	0.743068	3.7389	M1-1	LPS+IFN$\gamma$
930	1.3294	-0.0160251	-0.200417	0.927692	1.09254	1.76626	0.207487	-0.351657	3.2554	-0.34592	3.32639	M1-1	LPS+IFN$\gamma$
931	3.93239	5.2223	0.0458752	0.705963	2.26934	2.91561	-0.417182	0.0487103	2.485	-0.0737575	2.94153	M1-1	LPS+IFN$\gamma$
932	0.543398	0.170284	0.163534	-0.192327	0.690538	-0.889135	-0.912135	-0.215295	-0.117935	-0.130007	0.589122	M1-1	LPS+IFN$\gamma$
933	1.75983	0.0266129	0.422333	-0.0502634	0.871592	2.23778	1.74804	-0.208256	3.41795	-0.343044	-0.739385	M1-1	LPS+IFN$\gamma$
934	0.542778	0.111503	-0.158913	-0.115214	0.298878	-0.371547	-0.622236	-0.0635447	0.153422	0.231843	-0.517368	M1-1	LPS+IFN$\gamma$
935	4.14718	1.28236	2.55267	3.16787	3.18197	3.05575	4.12161	-0.0705001	3.78012	0.0550114	3.68588	M1-1	LPS+IFN$\gamma$
936	0.0104438	0.0631859	0.584191	-0.0143601	1.91683	1.69183	0.582343	0.197808	1.50988	0.209865	2.89786	M1-1	LPS+IFN$\gamma$
937	1.83659	-0.287596	-0.744412	2.30939	3.57879	3.11464	4.17122	0.143565	2.50605	-0.0166934	3.80644	M1-1	LPS+IFN$\gamma$
938	0.816017	0.28811	0.268697	0.263596	2.38707	2.54599	0.020216	0.0320481	3.11335	0.346714	3.54715	M1-1	LPS+IFN$\gamma$
939	-0.0696717	0.453669	0.157608	0.121727	0.521355	0.351695	-0.0776926	0.620919	0.674398	0.56074	-0.214886	M1-1	LPS+IFN$\gamma$
940	-0.264446	0.243764	-0.0706662	-0.776184	0.578731	0.711835	0.576612	-0.911439	0.901984	0.179149	0.449427	M1-1	LPS+IFN$\gamma$
941	3.35594	0.201049	-0.614652	-0.235976	-1.10649	1.94629	0.871856	0.106242	1.35921	-0.701171	-1.6911	M1-1	LPS+IFN$\gamma$
942	1.71861	-0.349031	-0.213309	1.2394	2.43763	3.00073	-0.174445	-0.161657	2.21265	-1.13865	-2.43128	M1-1	LPS+IFN$\gamma$
943	0.807687	-0.906589	0.397453	-0.0171888	-1.07125	-1.10141	-0.278569	0.328447	-1.62158	-0.310903	-1.94911	M1-1	LPS+IFN$\gamma$
944	0.316066	0.441787	2.56902	1.88427	-0.246116	1.56965	0.583812	-0.326084	3.36342	3.79218	2.81082	M1-1	LPS+IFN$\gamma$
945	0.241652	0.0363181	0.18459	-0.335338	3.36408	3.09718	0.581235	0.0151403	1.74892	0.878158	1.05218	M1-1	LPS+IFN$\gamma$
946	1.78505	0.579724	-0.542969	-0.358298	1.63775	2.71987	1.42993	0.654011	2.25823	-0.329337	-0.328475	M1-1	LPS+IFN$\gamma$
947	1.24321	0.915624	0.855108	0.578144	2.82347	2.76507	0.867663	0.591715	3.8354	4.30064	1.96178	M1-1	LPS+IFN$\gamma$
948	1.10332	0.693075	3.68923	1.38361	4.26591	3.29742	4.09762	-0.0202047	3.75815	-0.665088	2.59667	M1-1	LPS+IFN$\gamma$
949	-0.202854	0.0580581	-0.332258	0.0802572	0.620425	0.830774	1.07824	0.899316	-0.89769	0.169032	-0.331049	M1-1	LPS+IFN$\gamma$
950	0.334019	1.28043	0.80093	-0.528308	0.376516	2.513	-0.787723	1.22451	-0.373712	0.0172848	0.548799	M1-1	LPS+IFN$\gamma$
951	0.940697	-0.141516	1.1212	1.08685	2.63874	2.55003	0.892683	1.05779	1.62094	1.25041	1.65583	M1-1	LPS+IFN$\gamma$
952	0.579532	1.16845	0.138847	0.827762	-0.0166042	-0.03988	3.51023	-0.0605303	-0.164536	-0.11532	1.47313	M1-1	LPS+IFN$\gamma$
953	0.702459	0.138674	0.975979	0.101917	0.316757	-0.448074	0.588768	1.10263	0.175744	0.863614	-0.725539	M1-1	LPS+IFN$\gamma$
954	0.556535	1.30195	1.1127	0.403716	1.27057	1.43894	1.2731	1.10608	1.78397	1.1495	-0.13573	M1-1	LPS+IFN$\gamma$
955	1.39087	0.425621	0.387441	-0.304633	-0.421002	-0.492802	2.41753	0.634069	-0.867483	0.0309521	0.644516	M1-1	LPS+IFN$\gamma$
956	-0.999697	1.2245	-0.258141	0.808588	1.26655	0.48456	3.78443	0.875719	0.874377	0.389256	-0.565601	M1-1	LPS+IFN$\gamma$
957	0.359576	-0.718867	0.524231	0.0781661	-0.943301	-0.994855	-0.908469	1.19177	-1.47063	-0.241278	-0.617713	M1-1	LPS+IFN$\gamma$
958	0.902835	-0.127699	-0.00558617	0.622983	1.67795	1.60142	-0.793163	0.179832	-1.0064	-0.00204362	-0.448062	M1-1	LPS+IFN$\gamma$
959	3.09719	-0.089475	-0.268432	1.22638	1.94832	1.92692	2.28251	0.50633	2.36961	1.08047	2.61337	M1-1	LPS+IFN$\gamma$
960	1.00144	0.07153	1.52351	1.82877	1.3459	1.67485	1.738	0.753475	1.64896	1.93541	2.51126	M1-1	LPS+IFN$\gamma$
961	1.77443	0.944246	-0.380769	1.5202	2.69877	3.03079	3.19583	1.35734	2.28629	1.02922	1.26822	M1-1	LPS+IFN$\gamma$
962	1.18675	1.07516	0.444102	0.318741	0.806086	0.890826	1.13136	1.11761	0.242057	0.827328	-0.450572	M1-1	LPS+IFN$\gamma$
963	-0.29381	-0.19067	0.00383324	0.0541586	2.93424	1.89967	3.41376	-0.26122	1.88624	-1.28313	-0.740845	M1-1	LPS+IFN$\gamma$
964	-1.28519	-0.786382	-1.09132	-0.0724988	1.93964	-0.0430768	2.8406	0.422105	0.538094	-1.85673	0.575055	M1-1	LPS+IFN$\gamma$
965	-2.71426	-1.72773	0.0363607	-0.626048	2.01779	1.61878	2.14323	0.132356	-2.72656	-2.87225	-1.35436	M1-1	LPS+IFN$\gamma$
966	-1.76617	-1.62848	-0.497708	-0.929113	0.160948	-1.56002	-1.83853	0.63252	-2.35838	-2.93694	2.44381	M1-1	LPS+IFN$\gamma$
967	-0.770279	-1.17319	-0.00829049	0.244873	3.37302	0.209084	2.50801	-0.168884	-1.52825	-2.75947	-1.98615	M1-1	LPS+IFN$\gamma$
968	-2.63762	-1.62512	-0.948113	-0.409154	2.13391	-0.534203	-1.76616	0.150049	-3.08256	-2.77321	-1.83075	M1-1	LPS+IFN$\gamma$
969	1.16603	-0.560442	-0.290528	0.141733	-0.0414685	0.238879	0.599708	0.690122	0.170372	0.320674	-0.0113774	M1-1	LPS+IFN$\gamma$
970	0.932333	0.15223	-0.580272	-0.125549	0.650913	2.01183	-0.58341	1.13315	2.15429	0.919069	2.71849	M1-1	LPS+IFN$\gamma$
971	0.919684	0.687507	-0.715847	-0.0732019	3.774	2.58394	0.5193	-0.41688	4.01749	-0.49064	3.24845	M1-1	LPS+IFN$\gamma$
972	1.22583	1.25188	0.685917	0.590599	3.47117	0.201288	1.07642	0.0986153	0.846994	2.20794	2.89371	M1-1	LPS+IFN$\gamma$
973	0.482372	0.597119	0.981798	-0.0865945	1.91019	3.30751	2.6195	0.307528	2.99351	2.39413	3.35553	M1-1	LPS+IFN$\gamma$
974	2.60735	0.0376964	0.702629	1.2164	3.34136	3.22677	1.17928	-0.00164613	3.83831	-0.381113	0.712207	M1-1	LPS+IFN$\gamma$
975	2.10346	0.245775	0.149176	0.97402	3.13677	3.36034	1.03407	0.157295	2.89876	-0.164761	4.18748	M1-1	LPS+IFN$\gamma$
976	1.87152	0.583577	0.910933	0.666252	2.19147	3.24487	4.99664	-0.0853933	1.78168	2.49024	3.72823	M1-1	LPS+IFN$\gamma$
977	1.1048	0.15458	0.088385	2.37833	2.85674	2.15794	0.533636	0.0089349	3.40548	3.56187	3.55191	M1-1	LPS+IFN$\gamma$
978	2.34507	0.256729	-0.503592	0.264532	0.829599	2.27724	1.13052	0.130453	2.55604	2.65359	1.33715	M1-1	LPS+IFN$\gamma$
979	1.65788	0.0717016	0.67468	1.41469	0.613053	2.42524	0.954667	-0.698566	2.22326	3.36301	3.4568	M1-1	LPS+IFN$\gamma$
980	-0.151569	0.266194	-0.173965	-0.0102848	0.148781	0.285885	0.493885	-0.316956	0.49521	-0.052683	-0.0832635	M1-1	LPS+IFN$\gamma$
981	0.464705	0.653172	-0.485593	-0.0945407	0.305583	0.176191	0.225793	0.28062	0.410644	0.51693	-0.662171	M1-1	LPS+IFN$\gamma$
982	0.697968	-0.576595	0.37314	0.0100008	0.11385	0.222964	0.406752	0.21744	0.121214	-0.0422842	-0.564194	M1-1	LPS+IFN$\gamma$
983	0.236823	-0.103459	-0.660684	0.854541	0.761101	0.458151	0.741829	-0.405485	0.0217951	-0.430957	0.438408	M1-1	LPS+IFN$\gamma$
984	1.80252	-0.401054	-1.04905	0.635853	2.25945	3.01219	4.09911	-0.0386651	3.40593	2.86286	3.26593	M1-1	LPS+IFN$\gamma$
985	0.220812	-0.213288	0.00820563	0.449795	0.278247	-0.249402	0.552159	-0.0774575	-0.163008	-0.195119	0.184593	M1-1	LPS+IFN$\gamma$
986	0.849476	-0.616772	-0.597456	1.21477	3.20111	2.38978	3.80217	0.135695	2.82297	-0.0499151	3.61272	M1-1	LPS+IFN$\gamma$
987	0.511743	-0.0578146	-0.86249	1.17359	0.945665	1.50486	1.00657	6.3087	1.65713	0.91382	1.85845	M1-1	LPS+IFN$\gamma$
988	2.37348	-0.247487	-0.0423371	3.7199	0.744121	2.85426	-0.193871	0.227658	3.59407	4.0813	1.50504	M1-1	LPS+IFN$\gamma$
989	0.421877	-0.109148	0.369416	-0.0610883	1.62071	3.16059	3.81655	2.62701	1.63836	-0.550858	-0.358682	M1-1	LPS+IFN$\gamma$
990	0.828364	-0.43269	0.0160829	-0.506102	1.58079	2.48151	-0.615891	-0.110926	1.93694	-0.753397	-0.751342	M1-1	LPS+IFN$\gamma$
991	-0.163639	-0.319836	-0.492817	-0.129715	2.19173	0.256985	-0.472079	-0.316889	0.757866	-0.36177	0.477081	M1-1	LPS+IFN$\gamma$
992	0.565296	1.00064	-0.661051	0.670528	2.66821	2.42155	-0.487265	-0.153039	2.37976	1.30963	2.28511	M1-1	LPS+IFN$\gamma$
993	-0.711524	0.419944	0.164986	-0.543852	0.980226	0.35147	0.23185	0.59185	0.725347	0.716423	0.477134	M1-1	LPS+IFN$\gamma$
994	-0.769718	0.335432	0.539569	0.449434	1.02037	0.399005	0.270612	0.00187585	0.662123	0.115594	0.601022	M1-1	LPS+IFN$\gamma$
995	-0.279027	0.917668	0.679397	-0.135118	3.47173	2.78312	0.170963	0.716405	1.35329	0.0808085	0.709773	M1-1	LPS+IFN$\gamma$
996	2.75177	0.37822	1.45768	5.89172	1.49818	2.83529	2.72432	-0.406069	3.81486	4.4499	3.64584	M1-1	LPS+IFN$\gamma$
997	0.0563001	0.536046	-0.15866	0.00903845	1.98025	2.30659	0.180883	-0.25125	1.60852	-0.560258	0.445254	M1-1	LPS+IFN$\gamma$
998	0.211539	1.07322	-0.303649	-0.191404	1.5988	2.83596	-0.259328	0.821185	1.98288	0.0869499	1.46918	M1-1	LPS+IFN$\gamma$
999	-0.0620241	-0.471951	-0.0318225	0.674244	1.49917	2.50942	-0.34276	-0.313919	3.45951	2.53424	0.89841	M1-1	LPS+IFN$\gamma$
1000	0.46868	-0.323022	-0.142493	0.440305	2.17548	1.66906	1.36164	-0.388855	1.30216	-0.780183	2.40329	M1-1	LPS+IFN$\gamma$
1001	0.329832	-0.509014	0.773513	-0.259629	2.51206	2.22976	4.20437	-0.41432	2.97525	-0.18028	2.84089	M1-1	LPS+IFN$\gamma$
1002	-0.0990751	0.815674	0.29975	-0.204248	0.750324	0.844705	0.79392	0.554396	0.710441	-0.525837	0.1955	M1-1	LPS+IFN$\gamma$
1003	1.54769	-0.0619248	0.781681	1.27195	2.09263	2.02179	0.14155	-0.135091	3.49043	-0.70325	-0.177545	M1-1	LPS+IFN$\gamma$
1004	-0.312342	-0.746463	1.74869	0.412653	1.09318	1.59114	2.43614	0.188309	1.79181	-0.821515	0.490872	M1-1	LPS+IFN$\gamma$
1005	0.536157	-0.871894	0.0899694	0.661266	2.0362	2.70223	3.76941	0.363682	2.76939	0.785832	2.36552	M1-1	LPS+IFN$\gamma$
1006	0.197662	0.617262	0.137383	0.457092	3.05128	2.92674	0.329299	-0.201624	2.01757	-0.143564	-0.255428	M1-1	LPS+IFN$\gamma$
1007	-0.15711	-1.03353	-0.770148	-0.0895957	-0.337171	1.03658	-0.485735	-0.538329	0.731631	-0.57332	0.605472	M1-1	LPS+IFN$\gamma$
1008	0.845822	-0.629139	0.132896	0.185947	1.90328	3.34363	-0.236543	0.860137	1.92951	-0.293433	1.89829	M1-1	LPS+IFN$\gamma$
1009	0.89643	-0.135115	-0.498902	0.545493	0.680204	0.108242	0.556728	0.796073	-0.522136	-0.234634	-0.409256	M1-1	LPS+IFN$\gamma$
1010	-0.198674	-0.732348	-0.291309	0.3605	0.401854	-0.386055	-0.358606	0.0517359	-0.665956	-0.754117	-0.558725	M1-1	LPS+IFN$\gamma$
1011	0.612773	0.67101	-0.519885	-0.0414859	-0.102969	0.462055	-0.685773	-0.163219	-0.271338	-0.768399	-0.204903	M1-1	LPS+IFN$\gamma$
1012	2.0044	0.568008	0.724481	1.33963	2.32987	3.56149	0.0152351	-0.207353	4.16823	-0.232122	2.58222	M1-1	LPS+IFN$\gamma$
1013	0.517026	1.3711	-0.0620131	0.15218	2.18615	2.46694	4.0737	-0.151578	0.973793	-0.486068	-0.394319	M1-1	LPS+IFN$\gamma$
1014	-0.364522	0.534464	-0.141651	0.236371	1.69578	0.664772	1.80159	0.110259	0.976167	0.596879	1.661	M1-1	LPS+IFN$\gamma$
1015	2.70303	1.26601	0.0145	3.12747	2.70559	3.01914	4.72134	-0.608552	3.21465	1.98032	3.231	M1-1	LPS+IFN$\gamma$
1016	3.46906	-0.403432	0.312641	0.985119	2.91701	3.17523	2.44126	-0.489655	3.71812	2.27493	2.58642	M1-1	LPS+IFN$\gamma$
1017	0.848935	0.294856	0.64092	-0.0344982	3.2068	2.05687	0.908004	-0.487162	0.605404	0.49058	1.35593	M1-1	LPS+IFN$\gamma$
1018	2.5503	3.41953	0.446534	1.67685	0.073518	0.82225	0.892199	-0.930193	1.28404	1.61259	2.41639	M1-1	LPS+IFN$\gamma$
1019	-0.231244	0.439087	0.659419	-0.0641623	2.19479	1.67933	0.237487	-1.23843	1.91346	-0.217671	-0.0394025	M1-1	LPS+IFN$\gamma$
1020	0.0473946	0.0289441	1.7244	0.0758829	2.50969	1.91429	1.65907	-0.738711	2.19533	0.0440198	1.16058	M1-1	LPS+IFN$\gamma$
1021	1.54868	0.526453	1.06977	0.286896	2.94657	2.65518	-0.168584	-0.353058	3.60112	2.04551	2.44551	M1-1	LPS+IFN$\gamma$
1022	-0.524935	0.119568	0.280836	0.440144	0.687025	1.14381	-0.253315	2.45621	-0.360557	-0.22405	0.392187	M1-1	LPS+IFN$\gamma$
1023	0.564881	-0.747709	0.549968	0.146466	2.60442	2.3907	-0.61836	-0.538109	0.733503	0.0816668	-0.57975	M1-1	LPS+IFN$\gamma$
1024	2.5831	-0.698855	-0.915625	0.180235	3.14495	2.92462	0.159028	-0.649353	2.91439	0.858893	3.63865	M1-1	LPS+IFN$\gamma$
1025	1.93351	-0.812764	-0.363513	-0.720778	2.39586	2.93428	0.957567	-0.884093	2.75049	-0.127747	0.575183	M1-1	LPS+IFN$\gamma$
1026	4.21625	5.44008	0.956821	5.65824	3.77724	3.58604	5.15588	0.815669	4.42868	5.74501	4.01692	M1-1	LPS+IFN$\gamma$
1027	2.58615	0.770502	0.674541	2.1577	3.02648	3.4506	2.96745	1.01044	4.01264	2.79222	3.04461	M1-1	LPS+IFN$\gamma$
1028	3.03129	2.20851	0.214924	3.20281	2.02133	2.59265	0.0377973	0.334514	2.34917	-0.439869	3.75746	M1-1	LPS+IFN$\gamma$
1029	-0.413308	0.135503	0.160028	0.531406	2.58326	2.88203	1.59423	0.0598997	1.86755	0.150088	0.57378	M1-1	LPS+IFN$\gamma$
1030	0.0711473	-0.707575	-0.0883512	0.212322	3.17172	3.00349	-0.294556	-0.470086	3.81712	2.54788	2.85165	M1-1	LPS+IFN$\gamma$
1031	1.4172	0.572572	-0.365068	2.44595	1.49164	1.67665	0.136059	-0.18269	2.43743	-0.333144	-0.850196	M1-1	LPS+IFN$\gamma$
1032	1.20205	-0.103243	0.692908	1.56462	3.3859	3.42087	2.36325	0.576544	3.44449	0.317015	2.49158	M1-1	LPS+IFN$\gamma$
1033	-0.871159	-0.182921	0.85241	1.41106	1.11266	2.65056	-0.146842	0.300294	3.05495	0.879833	0.386511	M1-1	LPS+IFN$\gamma$
1034	-0.0925862	0.710104	-0.0560437	0.352175	0.567975	1.1825	0.683729	0.816311	1.36401	0.365571	2.15267	M1-1	LPS+IFN$\gamma$
1035	-0.627183	0.253502	0.576501	-0.413757	1.20481	2.20322	0.704117	0.565983	2.35907	0.389312	0.6246	M1-1	LPS+IFN$\gamma$
1036	-0.482449	-0.364791	-0.786478	1.61457	0.0774707	1.94966	1.27102	-0.116603	1.63059	0.316577	0.488287	M1-1	LPS+IFN$\gamma$
1037	1.70528	0.593196	0.0432918	-0.869849	3.06563	1.97903	0.197268	0.44431	0.877081	0.958885	1.31702	M1-1	LPS+IFN$\gamma$
1038	0.389909	0.675647	-0.688838	-0.70475	-0.310342	0.0119996	-1.09948	0.533193	-0.0385046	-0.755165	1.99352	M1-1	LPS+IFN$\gamma$
1039	2.25136	0.240939	-0.646659	-0.223148	1.04676	1.97674	-0.995373	0.0721403	2.12631	-0.949166	2.29391	M1-1	LPS+IFN$\gamma$
1040	3.88678	4.73623	-0.244303	3.80606	3.28186	3.8823	-0.389388	-0.00535014	3.29715	1.92481	4.43483	M1-1	LPS+IFN$\gamma$
1041	3.94283	0.0853793	-0.129363	-0.663579	3.82559	3.844	-0.502022	-0.420201	4.00043	3.24708	0.365772	M1-1	LPS+IFN$\gamma$
1042	2.38849	-0.303802	-0.0822293	0.0775066	4.28578	3.87012	4.49875	-0.339003	3.70657	0.910759	4.03758	M1-1	LPS+IFN$\gamma$
1043	3.21747	0.886517	0.760349	0.107093	2.36395	3.37374	0.326634	0.302984	4.15625	3.33157	3.31203	M1-1	LPS+IFN$\gamma$
1044	-0.270284	0.0569063	-0.0745889	0.617196	3.21439	3.54686	0.106169	-0.0855545	4.08213	2.74318	1.58228	M1-1	LPS+IFN$\gamma$
1045	2.06154	-0.295064	0.368426	0.418182	2.12142	2.82853	0.209984	-0.082102	3.0412	-0.471301	2.90121	M1-1	LPS+IFN$\gamma$
1046	-0.25684	-0.833343	0.554397	1.58395	-0.819636	1.63085	-0.243207	0.872381	3.45955	1.40839	3.73171	M1-1	LPS+IFN$\gamma$
1047	-0.264529	1.09609	-0.313471	0.19722	2.88583	3.18708	3.48513	-0.0393917	-2.33399	-2.70736	1.22678	M1-1	LPS+IFN$\gamma$
1048	-0.0493869	1.0641	0.59679	0.389142	1.79421	3.39408	-0.969216	-0.619589	2.16912	-1.42366	3.13583	M1-1	LPS+IFN$\gamma$
1049	-1.16043	4.25287	1.88516	-0.168067	-2.22226	0.335119	0.129919	-0.159387	-3.49309	-3.13976	2.2682	M1-1	LPS+IFN$\gamma$
1050	2.76086	0.42871	2.75701	5.78534	1.8599	2.01348	0.742724	0.189226	0.848337	3.70788	3.61382	M1-1	LPS+IFN$\gamma$
1051	-0.439313	0.289661	-0.464498	-0.116188	1.65077	3.28169	1.05048	-0.381472	1.62016	-3.16595	3.33433	M1-1	LPS+IFN$\gamma$
1052	-1.27606	0.0618585	0.000735161	-0.00115795	-1.32336	2.28941	2.43262	-0.540505	-0.491759	-3.03605	3.95709	M1-1	LPS+IFN$\gamma$
1053	-1.29154	0.0743526	-0.221786	-0.989743	0.787748	2.57455	1.0013	-0.79	-2.77732	-2.93623	1.25994	M1-1	LPS+IFN$\gamma$
1054	-0.128298	-0.0400896	0.264314	-0.553006	2.75362	2.94908	0.737666	-0.309734	2.61677	-2.63304	1.05068	M1-1	LPS+IFN$\gamma$
1055	0.13152	0.605951	0.535139	-0.225547	3.08915	3.24353	0.597358	-0.807176	3.19663	-1.80502	3.76531	M1-1	LPS+IFN$\gamma$
1056	0.498802	-0.0486074	0.393387	0.538714	0.571633	2.87037	1.36877	-0.141471	-1.09264	2.00237	2.07224	M1-1	LPS+IFN$\gamma$
1057	1.94793	3.37831	2.77358	1.26276	2.19505	1.34396	0.485561	-0.45798	-1.31172	3.81448	1.83136	M1-1	LPS+IFN$\gamma$
1058	1.5957	-0.370566	1.72176	2.03077	2.91595	3.07643	1.31965	-0.593427	3.14275	-0.891195	3.24776	M1-1	LPS+IFN$\gamma$
1059	-0.552363	0.360866	0.367832	0.186043	1.33627	2.01388	0.321431	0.210095	2.99681	-0.651333	1.02672	M1-1	LPS+IFN$\gamma$
1060	-0.249248	3.96486	2.34992	0.586963	1.97835	2.00814	4.28805	-0.0849788	2.48371	-0.261149	2.74881	M1-1	LPS+IFN$\gamma$
1061	3.55154	1.19465	2.37427	0.17033	2.77769	2.85206	-0.173172	0.13489	3.50768	4.18715	3.34548	M1-1	LPS+IFN$\gamma$
1062	1.04711	1.23149	0.609917	0.780227	0.869892	1.86008	-0.696748	-0.385211	3.09953	-0.206663	3.24351	M1-1	LPS+IFN$\gamma$
1063	3.27993	1.05981	2.83245	4.38413	2.49312	2.63387	0.79864	0.545575	3.06798	1.82017	3.75641	M1-1	LPS+IFN$\gamma$
1064	0.725951	-0.207889	0.116453	2.60362	1.92721	2.55727	2.92468	-0.472006	2.71106	2.28572	1.38915	M1-1	LPS+IFN$\gamma$
1065	-0.818716	-0.759699	-0.0295358	0.789735	2.04059	2.44431	4.03727	0.453513	2.38211	1.19735	-0.423229	M1-1	LPS+IFN$\gamma$
1066	0.862148	-0.321133	-0.25953	-0.90939	1.01999	1.44069	0.0913893	0.0700431	2.7029	-0.242359	1.39595	M1-1	LPS+IFN$\gamma$
1067	1.65136	0.348338	0.253677	-0.289707	2.5939	2.92031	4.78798	-0.0514059	3.45253	0.0835813	4.04725	M1-1	LPS+IFN$\gamma$
1068	0.282239	-0.493014	1.02027	0.0426432	1.53675	2.48362	0.350361	-0.267017	3.70108	0.724829	3.39457	M1-1	LPS+IFN$\gamma$
1069	1.59954	-1.02668	2.51711	1.40049	2.98912	3.12549	4.89898	0.353816	4.02542	1.32779	4.05342	M1-1	LPS+IFN$\gamma$
1070	2.06489	-0.277666	0.512599	0.0987419	2.73208	2.90727	3.44056	0.369276	3.05224	-0.358746	3.49638	M1-1	LPS+IFN$\gamma$
1071	-1.32295	0.242158	0.48105	-0.763028	2.37834	0.616744	1.18243	1.02786	2.76891	-0.548861	2.52669	M1-1	LPS+IFN$\gamma$
1072	-0.741827	0.0693842	0.307892	-0.527662	-0.311577	-1.50667	0.768683	0.496358	-1.69323	-0.648373	-0.62437	M1-1	LPS+IFN$\gamma$
1073	-0.202434	-0.798723	1.0733	0.148157	2.786	2.82859	3.22193	0.793068	1.60274	-0.123886	-0.219854	M1-1	LPS+IFN$\gamma$
1074	1.09641	-0.388891	1.16581	0.629288	4.25346	3.23492	4.919	0.436148	3.14371	1.30588	0.943198	M1-1	LPS+IFN$\gamma$
1075	2.82876	0.869468	1.3686	-0.253601	3.30256	2.97148	2.29058	0.721501	3.67053	0.734401	2.33484	M1-1	LPS+IFN$\gamma$
1076	-0.928785	-0.105088	1.27104	-0.108019	-0.108635	-0.453682	-1.0052	1.0072	1.66932	0.467585	2.70102	M1-1	LPS+IFN$\gamma$
1077	-0.920293	-0.981248	1.14806	-0.933616	1.36426	2.40311	-1.23777	1.33504	2.67747	1.33037	1.38065	M1-1	LPS+IFN$\gamma$
1078	0.395676	0.832103	1.10651	-0.743062	3.1578	3.35346	2.15073	0.690298	3.37775	1.76483	2.13856	M1-1	LPS+IFN$\gamma$
1079	-0.494027	0.142823	0.630634	-0.298818	2.09807	1.84168	3.81677	0.805689	1.71388	1.62562	0.880883	M1-1	LPS+IFN$\gamma$
1080	3.56856	-0.230822	0.798339	4.79184	2.37874	2.74236	-1.95579	0.864383	3.3565	3.82389	2.91235	M1-1	LPS+IFN$\gamma$
1081	0.920293	-0.434079	-0.117845	-1.18085	2.27614	2.65236	0.711733	0.595736	1.06992	0.138758	-0.160009	M1-1	LPS+IFN$\gamma$
1082	3.40418	-0.490504	-0.557547	0.532025	1.97874	2.67022	0.384777	0.00274102	4.59859	5.48871	0.0823085	M1-1	LPS+IFN$\gamma$
1083	-0.458981	-0.51706	0.708121	0.573563	1.35157	0.966362	1.04882	0.624984	1.81983	0.445875	0.910277	M1-1	LPS+IFN$\gamma$
1084	-0.0796624	-0.669321	0.48624	3.55761	0.134046	0.406942	0.321185	0.398894	1.82205	2.59197	1.61234	M1-1	LPS+IFN$\gamma$
1085	0.0369539	-0.978085	-0.4399	0.244293	1.9487	0.959493	-0.379452	0.333144	0.79651	0.664568	0.917217	M1-1	LPS+IFN$\gamma$
1086	0.699289	0.342752	-0.0401612	-0.123963	1.04576	1.83115	-0.0251678	0.279962	2.71684	1.12792	3.12605	M1-1	LPS+IFN$\gamma$
1087	-0.0324599	-0.587459	0.22953	-0.369068	1.47256	0.519336	0.338591	0.957201	0.107152	-0.498929	-0.216395	M1-1	LPS+IFN$\gamma$
1088	0.224644	0.248053	-0.131477	1.04606	1.63656	2.15829	0.948032	-0.242666	1.9302	0.716304	1.98055	M1-1	LPS+IFN$\gamma$
1089	-0.20548	-0.00603339	0.3958	0.486091	1.15532	2.11437	0.328141	-0.0449244	2.60277	1.64186	3.0861	M1-1	LPS+IFN$\gamma$
1090	-0.283283	0.190363	0.186918	0.423767	0.384393	0.594306	0.281739	-0.0863828	0.742949	0.375647	0.349386	M1-1	LPS+IFN$\gamma$
1091	2.22903	0.654711	0.701708	0.530046	3.31378	3.28247	1.0757	-0.0159049	4.36995	2.54677	4.1176	M1-1	LPS+IFN$\gamma$
1092	2.72913	0.022446	1.14442	0.459947	2.66456	2.82728	3.32575	0.397444	2.55526	2.02497	2.22027	M1-1	LPS+IFN$\gamma$
1093	0.468248	-0.716395	0.751255	-0.438428	0.851773	1.07986	0.377079	1.12697	0.00683501	0.248073	0.930495	M1-1	LPS+IFN$\gamma$
1094	1.53064	-0.981388	0.948714	0.348965	4.27961	3.57174	2.24799	0.363966	3.34336	2.22666	3.99283	M1-1	LPS+IFN$\gamma$
1095	3.30893	4.2598	1.57231	1.47726	2.46616	3.59712	1.25064	1.06176	4.09974	4.88001	3.53993	M1-1	LPS+IFN$\gamma$
1096	1.51514	-0.450957	0.543955	-0.259231	0.949273	2.12231	0.249941	4.34449	1.70685	0.594991	1.29348	M1-1	LPS+IFN$\gamma$
1097	-0.380256	-0.412492	-0.269216	0.0104212	0.776639	0.452355	-0.0538187	0.152035	0.0961405	0.421859	0.89227	M1-1	LPS+IFN$\gamma$
1098	-0.0032011	-0.365924	1.00063	-0.641488	1.51569	0.630691	-0.815519	0.454327	-0.467861	-0.672936	-0.406809	M1-1	LPS+IFN$\gamma$
1099	-0.151595	-0.170442	0.497141	-0.364982	1.1802	0.324458	-0.517425	0.492091	0.122469	-0.454707	-0.14109	M1-1	LPS+IFN$\gamma$
1100	3.68774	0.954356	1.21965	0.194636	3.5441	3.63492	1.29712	-0.00679648	4.16054	4.0246	4.23314	M1-1	LPS+IFN$\gamma$
1101	-0.372232	-1.1019	0.328954	0.590338	-0.0748844	-0.194883	-0.239247	0.346024	-0.652609	-0.107039	-0.714106	M1-1	LPS+IFN$\gamma$
1102	-0.145047	0.64424	0.596634	0.666363	1.86129	0.969874	0.388326	1.94985	1.81422	0.142982	2.66592	M1-1	LPS+IFN$\gamma$
1103	2.02542	-0.0126867	1.03757	0.433065	0.24963	0.732875	0.293137	0.332574	1.58949	-0.0706434	2.79243	M1-1	LPS+IFN$\gamma$
1104	-0.123406	0.382948	-0.0100518	-0.404419	0.0875897	0.414914	0.433012	0.291045	-0.32911	0.685445	-0.435221	M1-1	LPS+IFN$\gamma$
1105	4.09867	1.09275	2.16224	0.765	2.75066	1.99948	2.08094	0.07549	2.44018	-0.496556	-0.413194	M1-1	LPS+IFN$\gamma$
1106	1.99661	0.621927	-0.0236193	0.753719	1.8599	2.06554	0.786426	0.454972	3.02415	0.238187	-0.0802606	M1-1	LPS+IFN$\gamma$
1107	2.96569	0.845152	0.435	5.29255	2.55142	2.83494	0.192156	0.454972	3.74251	3.62731	3.29422	M1-1	LPS+IFN$\gamma$
1108	1.5154	0.351019	3.28233	1.87523	-0.128635	-0.0875525	-0.332202	0.53658	1.69234	-0.649401	2.85506	M1-1	LPS+IFN$\gamma$
1109	1.67848	0.778726	1.01148	0.643865	1.94408	1.74172	0.45172	0.23888	2.61319	3.01915	-1.05721	M1-1	LPS+IFN$\gamma$
1110	1.24032	0.818937	-0.199475	0.2856	0.805404	1.32002	2.85055	0.997494	2.07946	-0.710613	-1.16361	M1-1	LPS+IFN$\gamma$
1111	4.0355	0.621927	2.37683	2.87988	2.09807	3.05464	4.44588	0.0229654	3.79658	-0.151281	3.13734	M1-1	LPS+IFN$\gamma$
1112	2.55226	1.22714	2.32365	0.694783	2.0245	2.19532	1.16566	1.60591	2.81333	2.29533	1.73884	M1-1	LPS+IFN$\gamma$
1113	2.21973	1.0667	-0.0413296	1.98118	0.914289	0.404527	0.016111	-0.171415	1.89205	-0.311319	2.76292	M1-1	LPS+IFN$\gamma$
1114	4.12195	2.44975	3.30061	5.13399	2.08833	2.54774	1.90129	-0.13959	3.69754	4.20474	3.18154	M1-1	LPS+IFN$\gamma$
1115	2.95168	-0.142823	-0.550543	0.33816	1.14454	3.0945	0.565507	-0.75348	4.06017	-0.542469	1.66172	M1-1	LPS+IFN$\gamma$
1116	0.910953	0.384551	4.12987	1.13353	2.6108	1.05229	-1.08153	0.091741	3.37629	-0.0126545	0.767659	M1-1	LPS+IFN$\gamma$
1117	2.70695	-0.606934	5.38267	5.11737	0.0833678	3.27419	-1.01101	-0.546564	3.89357	2.83565	3.36137	M1-1	LPS+IFN$\gamma$
1118	4.18085	5.44559	0.917153	2.41596	1.81273	0.309422	-0.347426	-0.391827	4.07346	4.99956	3.85958	M1-1	LPS+IFN$\gamma$
1119	2.28176	1.95393	-0.234092	-0.259021	2.87643	3.14409	4.20769	-0.556498	1.94816	-0.311319	3.06831	M1-1	LPS+IFN$\gamma$
1120	1.04466	0.0715932	0.369511	0.942973	3.06048	3.36709	0.207951	0.624636	1.18449	-0.0758565	-0.267951	M1-1	LPS+IFN$\gamma$
1121	1.0276	0.160532	-0.600999	0.272334	2.43699	3.04003	-0.192156	0.708602	2.51258	-0.452617	-0.65925	M1-1	LPS+IFN$\gamma$
1122	1.40199	0.367834	0.0472297	0.178268	2.63274	3.00719	3.36408	0.316246	2.98057	1.00927	-0.282462	M1-1	LPS+IFN$\gamma$
1123	1.06984	1.01611	-0.257021	-0.0413452	0.522247	0.394739	-0.12854	-0.10317	-1.4358	-0.0884687	0.526099	M1-1	LPS+IFN$\gamma$
1124	0.317419	0.137386	0.227833	0.343901	1.8181	2.58861	0.587322	0.518653	1.62678	0.610552	-0.66427	M1-1	LPS+IFN$\gamma$
1125	0.877319	0.156333	0.153736	0.731308	3.40035	1.75181	0.100527	-0.177424	2.83092	-0.789276	1.9502	M1-1	LPS+IFN$\gamma$
1126	0.73285	0.0110344	-0.780552	2.39918	1.6037	1.75244	-0.0856897	0.0621267	2.87081	1.22916	3.57552	M1-1	LPS+IFN$\gamma$
1127	-0.042691	0.63898	0.321906	-0.612379	1.80106	2.02069	1.62712	-0.0954055	2.0639	-0.125182	-0.000336188	M1-1	LPS+IFN$\gamma$
1128	1.10091	0.151758	0.000592141	2.17003	1.59899	1.54783	0.0848793	-0.041558	1.42378	1.23699	1.52298	M1-1	LPS+IFN$\gamma$
1129	0.39189	0.566838	-0.579579	-0.524373	3.16783	2.69016	0.122007	1.01589	3.56694	0.0143008	2.95852	M1-1	LPS+IFN$\gamma$
1130	1.27882	0.183362	-0.871016	0.0150752	3.58627	3.48174	4.16991	0.141512	4.00643	1.11232	4.04254	M1-1	LPS+IFN$\gamma$
1131	-0.0947596	0.378069	-0.225757	-0.478726	0.380892	1.97314	0.369896	2.44882	-0.106926	0.456953	0.0940992	M1-1	LPS+IFN$\gamma$
1132	3.21113	1.54492	2.0073	1.6122	1.88926	1.44445	1.46375	0.0195105	3.37442	3.78406	3.69631	M1-1	LPS+IFN$\gamma$
1133	1.02599	-0.474425	-0.403705	-0.763794	3.54173	3.99533	4.46005	-0.0516638	3.91109	1.27076	-0.524024	M1-1	LPS+IFN$\gamma$
1134	3.34781	-0.325221	0.540202	1.7137	4.73133	3.71738	4.22728	0.20477	4.00062	5.19512	3.44381	M1-1	LPS+IFN$\gamma$
1135	1.29197	-0.485664	0.192115	0.884234	3.43852	3.63813	3.03913	-0.660754	3.67221	-0.0693805	3.86946	M1-1	LPS+IFN$\gamma$
1136	2.43303	0.623722	0.727916	1.04498	1.9785	3.11227	-0.147731	0.159451	3.78243	0.53418	3.51319	M1-1	LPS+IFN$\gamma$
1137	2.99589	-0.189312	0.0940527	0.337075	4.78892	3.67553	2.58287	-0.251915	4.24942	3.47246	3.90349	M1-1	LPS+IFN$\gamma$
1138	1.50982	-0.442908	0.328109	0.368409	0.74376	1.1199	-0.604326	-0.52406	3.72755	4.68905	4.14288	M1-1	LPS+IFN$\gamma$
1139	3.39104	-0.0153472	1.18061	0.289634	3.21985	2.27453	0.149502	-0.246308	3.64611	3.20571	4.42306	M1-1	LPS+IFN$\gamma$
1140	3.075	1.00415	0.665257	3.60466	1.46386	0.358717	0.487862	0.129854	3.02592	4.0557	3.9753	M1-1	LPS+IFN$\gamma$
1141	2.48732	0.525893	2.06362	2.09323	3.08799	1.07651	0.118919	2.22387	3.07634	0.467594	2.81251	M1-1	LPS+IFN$\gamma$
1142	3.41675	0.322701	0.997059	4.6176	-0.0661466	0.232388	0.898228	0.0791618	3.96669	5.25011	4.11907	M1-1	LPS+IFN$\gamma$
1143	4.21303	4.47726	-0.356136	2.39552	1.51734	3.43544	4.03169	0.350464	4.11363	4.98551	4.34599	M1-1	LPS+IFN$\gamma$
1144	3.40579	0.728005	0.603689	2.44083	3.08556	3.28467	3.39598	-0.227229	3.16842	-0.953988	-1.56471	M1-1	LPS+IFN$\gamma$
1145	3.10241	0.360691	0.484462	3.76445	3.19268	3.30746	3.59185	0.638532	3.18944	4.29095	0.973179	M1-1	LPS+IFN$\gamma$
1146	3.68999	0.935832	0.996518	0.111866	2.26793	3.36674	2.04662	-0.554094	3.45524	2.55664	3.08604	M1-1	LPS+IFN$\gamma$
1147	2.44215	-0.223596	0.965366	-0.0727518	1.6523	2.6213	3.20977	0.297099	3.8838	4.0625	3.78401	M1-1	LPS+IFN$\gamma$
1148	-0.163305	-0.325341	1.64523	1.04822	2.51386	2.82519	5.1241	0.167467	3.65532	2.75287	3.808	M1-1	LPS+IFN$\gamma$
1149	3.01457	-1.18733	1.13438	0.389815	1.73775	2.95328	4.62273	1.3407	3.37524	2.4159	-0.632091	M1-1	LPS+IFN$\gamma$
1150	0.993148	2.03078	0.268718	1.09265	0.96068	2.06498	-0.49492	-0.830946	2.02483	0.274818	3.32683	M1-1	LPS+IFN$\gamma$
1151	3.04319	0.135494	0.319926	1.24846	2.51196	3.13619	1.42288	-0.397215	4.10871	-0.761926	3.07611	M1-1	LPS+IFN$\gamma$
1152	3.77898	-0.584214	0.46179	0.603691	2.75234	3.13311	-0.0322179	0.0401822	3.91912	2.69448	1.91582	M1-1	LPS+IFN$\gamma$
1153	0.794693	0.505137	1.40126	-0.205213	1.11751	2.63923	1.87073	0.54164	2.97057	0.313791	0.56192	M1-1	LPS+IFN$\gamma$
1154	2.49555	0.908349	3.9619	0.453058	2.17236	2.54497	1.17574	-0.0232208	3.937	0.151399	2.79057	M1-1	LPS+IFN$\gamma$
1155	4.17003	0.482767	0.412792	0.338056	2.71401	3.05117	3.11799	-0.805724	3.48305	5.02199	0.164719	M1-1	LPS+IFN$\gamma$
1156	4.68092	-0.308974	1.06817	0.811364	1.80155	3.25311	0.261776	-0.0706662	3.65338	3.81914	-0.562936	M1-1	LPS+IFN$\gamma$
1157	1.84662	-0.194612	-0.550582	-0.311423	0.985811	2.79416	4.14521	-0.0151267	2.36379	-0.641259	-0.521898	M1-1	LPS+IFN$\gamma$
1158	1.76728	0.806547	1.47629	2.13255	1.03574	3.47132	3.49865	-0.588198	3.65373	-0.783383	1.64231	M1-1	LPS+IFN$\gamma$
1159	2.92007	0.0367322	0.435574	0.860909	3.04944	3.32693	3.68298	1.00386	4.14114	0.854645	2.29501	M1-1	LPS+IFN$\gamma$
1160	-2.40528	0.282832	0	0.364114	1.61438	2.40636	3.19466	-0.261147	2.48617	0.916535	1.09705	M1-1	LPS+IFN$\gamma$
1161	0.975027	-0.282832	0.358441	1.85437	2.2884	2.39985	2.90653	-0.735679	2.86809	0.138758	2.40971	M1-1	LPS+IFN$\gamma$
1162	0.610998	-0.0179126	-0.467111	0.632478	0.613353	1.1552	0.698938	-0.64365	0.262731	0.0758565	0.0936005	M1-1	LPS+IFN$\gamma$
1163	0.622314	0.213341	-0.32498	0.721528	3.10014	2.27989	1.72697	1.04148	1.06616	0.710613	0.0117169	M1-1	LPS+IFN$\gamma$
1164	3.12311	1.34372	0.0591279	0.89728	2.4683	3.86712	1.0491	1.01814	4.66171	0.678319	4.54365	M1-1	LPS+IFN$\gamma$
1165	0.832223	0.854724	-0.1017	0.00173215	2.76648	3.40389	0.572881	0.15654	1.97609	-0.397415	1.92026	M1-1	LPS+IFN$\gamma$
1166	1.13853	0.570739	-0.170626	0.819013	2.89775	4.00314	0.156516	0.118531	3.49956	1.65628	4.01938	M1-1	LPS+IFN$\gamma$
1167	1.8871	0.439803	0.29214	1.91224	1.71432	4.082	1.71076	1.33237	4.51703	2.75677	3.23168	M1-1	LPS+IFN$\gamma$
1168	2.23106	0.490275	0.00342541	0.383063	1.86143	2.09382	0.588618	0.47942	4.11814	0.675216	3.81021	M1-1	LPS+IFN$\gamma$
1169	1.9975	0.444777	0.599496	-0.0255853	0.465163	2.07622	0.665006	0.903617	3.24564	-0.29803	3.32824	M1-1	LPS+IFN$\gamma$
1170	2.18801	0.33538	-0.478195	0.0580541	2.28232	2.84305	2.39424	0.385241	3.99134	1.71019	4.07931	M1-1	LPS+IFN$\gamma$
1171	2.8802	-0.707914	-0.334147	1.38326	0.789815	1.87937	0.930505	0.139501	3.01888	-0.0162581	2.66655	M1-1	LPS+IFN$\gamma$
1172	1.08913	0.216647	0.751356	0.182212	0.924437	1.32499	-0.727977	-0.08109	1.17029	0.325367	0.834208	M1-1	LPS+IFN$\gamma$
1173	1.34319	0.403289	0.941325	3.40682	0.427177	0.306546	-0.242561	-0.184166	1.69685	2.1406	1.18094	M1-1	LPS+IFN$\gamma$
1174	1.51474	-0.31359	-0.0401045	0.0229912	2.17508	2.00303	0.323014	-0.0807655	1.74472	-0.333985	1.51869	M1-1	LPS+IFN$\gamma$
1175	1.01974	0.453075	-0.0023434	1.98734	0.0605356	1.10622	0.340342	0.324521	1.45728	0.100957	0.0105575	M1-1	LPS+IFN$\gamma$
1176	1.20644	-0.733493	0.261487	1.65122	-0.231233	2.25339	2.43721	0.256828	2.71357	3.6509	2.96816	M1-1	LPS+IFN$\gamma$
1177	0.556978	0.470891	0.751649	0.641267	1.97491	3.95269	1.44871	0.573482	2.79959	1.14022	1.10399	M1-1	LPS+IFN$\gamma$
1178	4.3458	-0.447157	0.468402	4.43225	1.55968	4.15654	5.4229	0.207352	4.30448	1.71089	3.59312	M1-1	LPS+IFN$\gamma$
1179	3.49777	0.466911	3.22495	1.76378	4.04391	4.20861	3.4254	1.01121	4.38451	5.85519	2.17545	M1-1	LPS+IFN$\gamma$
1180	0.869398	0.0497059	0.415089	0.904408	2.12232	2.50598	2.58709	-0.111027	3.16303	0.072615	1.39683	M1-1	LPS+IFN$\gamma$
1181	3.33511	0.152001	2.09255	1.68016	3.44009	3.80043	3.75097	-0.0887128	3.63449	0.929139	4.40797	M1-1	LPS+IFN$\gamma$
1182	4.79989	0.795992	0.551704	6.10475	2.82499	4.04997	4.71174	0.61886	4.57713	0.0458062	4.40474	M1-1	LPS+IFN$\gamma$
1183	3.73812	0.430664	3.38854	1.17527	2.53887	3.34007	0.871711	0.134508	3.58139	0.515562	-0.971083	M1-1	LPS+IFN$\gamma$
1184	4.51791	1.15741	1.12807	4.04141	2.76307	3.19562	1.54125	0.467722	4.30694	3.4955	0.341344	M1-1	LPS+IFN$\gamma$
1185	2.6948	0.639164	1.14561	0.55439	3.87214	4.00924	4.49146	0.324288	4.53734	5.44286	4.32066	M1-1	LPS+IFN$\gamma$
1186	4.7756	0.0150729	-0.117035	2.06667	4.07604	4.03552	4.6467	0.456949	4.57837	0.261179	4.24951	M1-1	LPS+IFN$\gamma$
1187	2.99014	0.347892	1.09774	-0.170283	2.99938	3.80793	1.99792	0.351609	3.12242	-0.377045	1.39342	M1-1	LPS+IFN$\gamma$
1188	3.58373	1.30894	0.71236	0.609902	2.79687	3.92981	4.62494	0.518005	4.15394	4.42241	4.3713	M1-1	LPS+IFN$\gamma$
1189	3.40679	0.0429809	-0.185754	1.46856	0.900508	3.84583	3.42836	0.538489	3.88715	4.62099	-0.102541	M1-1	LPS+IFN$\gamma$
1190	1.62713	1.25479	0.21679	-0.0690039	2.44694	3.81761	5.27491	0.677812	4.33899	4.67671	1.13177	M1-1	LPS+IFN$\gamma$
1191	4.32316	0.0537501	-0.0771028	1.9098	1.58463	3.45158	0.683329	-0.372371	4.17029	4.64672	3.79329	M1-1	LPS+IFN$\gamma$
1192	4.74006	0.215312	0.591978	0.432237	2.64904	3.67208	4.72361	0.0565857	4.15183	1.01137	4.17667	M1-1	LPS+IFN$\gamma$
1193	4.17711	0.467874	-0.351921	1.51707	2.61646	3.32974	4.21142	0.381755	3.86962	0.232879	1.15903	M1-1	LPS+IFN$\gamma$
1194	3.63253	0.983591	0.83819	1.10933	-0.0380171	3.65116	0.408594	0.34026	4.12117	0.874258	4.02547	M1-1	LPS+IFN$\gamma$
1195	0.304418	0.91106	0.470372	-0.341516	1.64879	3.11435	4.64547	0.276807	2.36469	1.05663	-0.316672	M1-1	LPS+IFN$\gamma$
1196	4.55071	0.530152	1.51406	3.46846	3.68381	3.45409	0.582758	0.516747	4.26657	5.61777	3.8422	M1-1	LPS+IFN$\gamma$
1197	1.2344	-0.108559	0.0755309	-0.589619	0.841791	3.19838	0.961597	-0.20666	1.96738	1.13009	0.145509	M1-1	LPS+IFN$\gamma$
1198	4.22401	0.620901	-0.776968	-0.130122	2.81026	3.5362	2.07433	0.204157	4.34137	0.761551	2.27707	M1-1	LPS+IFN$\gamma$
1199	4.67232	1.33661	0.147527	-0.614284	3.58281	3.24507	4.13928	0.0450071	4.31581	-0.462833	3.93904	M1-1	LPS+IFN$\gamma$
1200	-0.368575	-0.145216	-0.900849	0.16272	0.675424	0.378334	1.64216	-0.349254	0.941107	-0.79331	0.652806	M1-1	LPS+IFN$\gamma$
1201	3.43407	-0.531157	-0.303525	0.409142	1.25807	3.6597	1.48722	-0.15935	4.24038	3.10184	2.76136	M1-1	LPS+IFN$\gamma$
1202	4.00647	0.241707	-0.583659	0.334611	2.52854	3.45642	5.50451	-0.119576	4.25469	4.28473	4.16876	M1-1	LPS+IFN$\gamma$
1203	1.02525	-0.81954	-0.194674	0.0462813	0.982461	0.398642	1.02574	-0.327292	1.08471	0.4569	0.863299	M1-1	LPS+IFN$\gamma$
1204	4.73353	0.113381	-0.48832	-0.379169	2.0735	3.50185	2.32408	-0.12079	4.24509	5.16396	3.91325	M1-1	LPS+IFN$\gamma$
1205	3.5378	-0.858485	-0.0985268	0.251258	2.47	3.5741	4.98912	-0.46163	2.82438	0.983061	2.93807	M1-1	LPS+IFN$\gamma$
1206	1.02025	-0.136971	-0.295013	-0.840622	0.470939	-0.175613	-0.537156	-0.583246	-0.844519	-0.934613	-0.621019	M1-1	LPS+IFN$\gamma$
1207	0.904958	0.294281	0.238831	0.44803	0.35642	0.0260542	-0.771598	0.2096	-0.330525	-0.0972031	-0.3101	M1-1	LPS+IFN$\gamma$
1208	-1.27684	-0.373758	0.524713	0.337096	3.24364	3.06948	4.27638	-0.00915637	2.28187	-0.107963	1.53388	M1-1	LPS+IFN$\gamma$
1209	-0.611178	0.594219	0.679983	0.0551134	2.72635	2.40185	3.3112	0.762281	1.39488	0.62738	0.196892	M1-1	LPS+IFN$\gamma$
1210	1.22372	-0.0625931	0.231661	-0.81983	1.55105	0.570131	0.542531	0.282687	1.52602	-0.559788	0.487228	M1-1	LPS+IFN$\gamma$
1211	2.25268	0.0232828	-0.0401773	0.198585	1.23326	2.75388	0.00310621	0.273214	1.00291	1.31952	0.195704	M1-1	LPS+IFN$\gamma$
1212	4.06936	-0.453168	0.335503	3.07504	1.96789	3.95805	0.693317	0.439254	4.55468	0.839774	3.7616	M1-1	LPS+IFN$\gamma$
1213	-0.039998	0.43864	-0.31765	0.861842	0.55404	0.730288	-0.624659	0.187851	2.59716	0.877767	0.422193	M1-1	LPS+IFN$\gamma$
1214	2.9382	0.428798	0.516311	0.915837	2.38182	3.19551	3.12287	0.52264	4.46717	2.40814	3.145	M1-1	LPS+IFN$\gamma$
1215	-0.0330808	-0.197913	-0.520918	1.06852	0.834523	0.939379	-0.0928312	0.341129	1.22382	-0.208639	0.261616	M1-1	LPS+IFN$\gamma$
1216	0.537366	-0.655674	-0.212188	1.00148	-0.0983545	0.518835	-0.970706	0.572031	0.201639	-0.0660655	-0.00322798	M1-1	LPS+IFN$\gamma$
1217	-0.205265	0.114511	0.427717	-0.0890708	0.0419971	-0.166103	-0.335425	0.381489	-0.223604	-0.232423	-0.364062	M1-1	LPS+IFN$\gamma$
1218	2.12358	0.18921	-0.197083	0.520802	1.64156	3.40081	-0.0398949	0.11134	3.47112	-0.561066	2.84106	M1-1	LPS+IFN$\gamma$
1219	3.18037	1.39612	0.854427	0.54841	3.29906	3.75962	0.782029	0.168971	4.02261	4.91403	2.87503	M1-1	LPS+IFN$\gamma$
1220	3.44322	-0.303242	2.10584	3.23551	1.76249	2.68844	0.650593	0.199457	4.59219	6.03883	3.65223	M1-1	LPS+IFN$\gamma$
1221	4.52174	0.107223	0.498166	2.26101	2.03428	2.75189	1.37508	0.293834	4.4774	0.343697	-0.526725	M1-1	LPS+IFN$\gamma$
1222	4.77933	0.123759	0.73196	3.50238	2.4948	3.9524	1.73279	0.534944	4.64449	0.365435	1.82381	M1-1	LPS+IFN$\gamma$
1223	4.75335	0.994408	-0.0770294	5.35811	1.44202	3.94827	0.438628	1.02661	4.3443	6.04523	3.69655	M1-1	LPS+IFN$\gamma$
1224	4.66822	0.684575	0.303873	0.157746	2.15749	3.72695	0.346588	0.310807	4.28889	5.64915	4.00414	M1-1	LPS+IFN$\gamma$
1225	4.77235	0.505113	0.516156	0.475262	2.6613	3.96753	0.92555	-0.185175	4.30547	4.64301	4.08654	M1-1	LPS+IFN$\gamma$
1226	0.528133	0.340518	-0.0929002	-0.125474	2.24177	3.41249	5.18842	0.60981	3.01269	-1.04808	-0.722802	M1-1	LPS+IFN$\gamma$
1227	4.54393	0.554329	0.267503	0.531877	3.30437	3.9326	2.47315	0.438143	4.47506	0.0302889	4.03345	M1-1	LPS+IFN$\gamma$
1228	1.29213	0.772647	0.301892	0.42537	0.413714	0.1583	-0.327255	-0.215998	0.242459	-0.121086	-0.308677	M1-1	LPS+IFN$\gamma$
1229	4.10059	0.969069	0.606335	-0.199916	2.03888	3.72636	0.851132	0.827464	4.21915	3.75925	3.27474	M1-1	LPS+IFN$\gamma$
1230	3.5604	0.516119	0.00549274	-0.0513389	2.58197	3.60102	0.489201	0.0438604	4.17118	2.08383	3.88905	M1-1	LPS+IFN$\gamma$
1231	1.80439	0.352771	0.393713	-0.208997	2.84338	2.78021	1.87946	-0.413386	2.9025	-0.243102	-0.800638	M1-1	LPS+IFN$\gamma$
1232	3.80177	0.190923	0.443948	-0.113252	0.37605	2.07693	-0.775396	-0.509874	4.00205	4.42771	2.18818	M1-1	LPS+IFN$\gamma$
1233	-1.61017	-0.880161	-0.11008	-0.256699	0.94285	2.81278	3.08659	-0.63723	2.37995	0.0436654	-0.268822	M1-1	LPS+IFN$\gamma$
1234	-1.51214	-0.633472	-0.0103525	0.24019	1.74862	2.85384	0.860322	0.319712	2.64989	2.22628	1.75952	M1-1	LPS+IFN$\gamma$
1235	0.40376	0.189958	-0.6833	0.278893	1.49972	2.77043	0.645392	0.908863	3.17473	0.341055	1.72507	M1-1	LPS+IFN$\gamma$
1236	0.0823943	0.221615	0.222242	-0.214167	2.34661	1.71184	0.140784	-0.00626251	1.30835	-0.50245	-0.117286	M1-1	LPS+IFN$\gamma$
1237	-0.0441446	0.219504	0.285171	0.10456	0.0673081	-0.0984541	-0.111284	-0.462034	0.17809	-0.123439	-0.0422335	M1-1	LPS+IFN$\gamma$
1238	-0.350038	0.426285	-0.21835	0.535458	0.790842	1.21573	0.0617875	0.696142	0.855031	0.636498	1.24623	M1-1	LPS+IFN$\gamma$
1239	0.781892	-0.221518	0.0519558	0.821325	1.8553	1.26972	-0.251568	0.379269	1.06407	1.15604	-0.0756981	M1-1	LPS+IFN$\gamma$
1240	1.42277	0.76551	1.82052	0.480999	1.76908	3.53153	1.30858	1.45895	3.41679	3.03278	0.316157	M1-1	LPS+IFN$\gamma$
1241	-0.486251	0.584754	0.0412572	-0.249871	0.00425555	-0.0128524	0.209948	-0.605044	-0.284183	0.0260885	0.0472823	M1-1	LPS+IFN$\gamma$
1242	-0.247361	-0.262347	0.36118	0.23122	0.289151	-0.0478039	-0.768131	-0.0950703	0.701699	-0.0142983	0.624973	M2-1	IL-4
1243	0.83089	0.345568	-0.363133	0.542814	5.89045	4.63134	0.927758	0.0426479	1.15104	0.365705	-0.291619	M2-1	IL-4
1244	-0.0664897	-0.191196	-0.100434	-0.188966	5.61418	5.16936	0.0598682	-0.331062	1.94816	-0.238951	0.353558	M2-1	IL-4
1245	0.626424	0.10361	0.497867	-0.449161	6.42066	5.82702	0.7932	0.432225	2.43731	-0.157128	0.30412	M2-1	IL-4
1246	0.11563	-0.44519	0.403688	0.952012	6.44581	5.76671	1.9518	0.138758	2.6101	0.443195	-0.169807	M2-1	IL-4
1247	0.173427	0.484686	0.2384	0.140952	6.55753	4.9316	0.849472	6.41924	1.6731	0.67387	-0.765301	M2-1	IL-4
1248	-0.095123	0.890867	0.148589	0.18799	5.21236	2.55287	0.626446	0.424364	1.52598	0.242505	0.629023	M2-1	IL-4
1249	-0.311471	0.597949	0.373467	0.794086	6.64467	5.73066	0.761931	6.42054	2.25117	0.539068	0.141552	M2-1	IL-4
1250	0.0732962	0.138073	0.407643	-0.189211	6.63061	5.2614	0.162291	0.586276	1.11509	0.511064	-0.531756	M2-1	IL-4
1251	0.590289	1.24336	1.01541	0.940337	5.16984	5.32913	0.29362	6.36566	1.43954	0.825702	0.345946	M2-1	IL-4
1252	-0.000314754	0.0206805	-0.587908	0.223303	1.55742	1.47544	0.719246	0.200403	0.382397	0.173282	-0.344434	M2-1	IL-4
1253	0.65751	0.24095	0.205577	0.877688	6.2142	4.22221	5.63507	6.20322	0.879986	0.451541	-0.788793	M2-1	IL-4
1254	0.2362	0.307684	0.356035	-0.319295	5.29222	5.23952	0.23297	0.330819	2.36526	-0.0264918	-0.446888	M2-1	IL-4
1255	-0.0894888	0.688108	-0.0675547	-0.942625	6.27997	5.37993	1.69608	6.04074	1.76003	0.884029	0.848129	M2-1	IL-4
1256	-0.00258256	0.0121337	0.604209	-0.876572	5.37266	5.45635	2.069	5.54461	2.66485	0.0568688	-0.313309	M2-1	IL-4
1257	0.431622	-0.0144699	0.165497	-0.252642	5.42151	4.09522	-0.154139	0.591243	1.44169	-0.075551	-0.92438	M2-1	IL-4
1258	-0.583567	-0.189866	0.303604	0.0798745	6.53976	5.24591	4.18584	1.66657	1.67174	-0.521661	-0.225279	M2-1	IL-4
1259	0.205513	0.656482	0.987696	-0.698801	5.59028	3.9653	0.62671	0.131076	3.19476	1.76594	5.09975	M2-1	IL-4
1260	-0.345296	1.00759	0.129855	0.178395	4.3763	1.06221	0.216623	0.0840465	0.976327	0.470997	4.71119	M2-1	IL-4
1261	-0.199213	-0.106151	0.191662	0.806643	5.18579	5.1846	0.649269	0.476061	2.50143	-0.120446	-0.689798	M2-1	IL-4
1262	0.177289	-0.330023	0.37373	0.0333417	5.67923	6.0872	2.22778	1.08203	1.96803	0.174193	-0.0488855	M2-1	IL-4
1263	0.127579	0.041253	-0.0886455	-0.47145	4.24387	4.58994	0.275143	-0.464547	0.362708	0.26574	1.1588	M2-1	IL-4
1264	0.127324	-0.168603	0.291413	0.107973	6.13637	4.9599	-0.424474	5.234	2.63716	-0.0601218	2.98645	M2-1	IL-4
1265	0.0190668	-0.130084	0.4795	-0.142005	3.96084	5.67604	-0.399786	-0.632911	2.3655	-0.369694	0.143829	M2-1	IL-4
1266	0.633224	0.191397	0.376762	0.366517	6.77731	5.79072	-0.180607	-0.821114	2.05135	-0.570712	-0.436652	M2-1	IL-4
1267	0.197994	-0.140176	0.231638	0.0542092	5.63936	5.57561	1.06016	0.107244	1.86897	-0.118082	0.150625	M2-1	IL-4
1268	0.196207	0.251721	0.382315	-0.69563	6.45762	4.65342	-0.243918	0.640773	2.09863	-0.574077	-0.246205	M2-1	IL-4
1269	0.281324	0.452619	-0.244782	-0.0704397	6.05852	5.12465	0.00131972	6.6128	1.80968	0.47936	-0.0804984	M2-1	IL-4
1270	0.234174	0.406319	0.385784	0.260246	6.45192	5.62453	1.8198	2.26364	2.51564	0.23932	5.65965	M2-1	IL-4
1271	0.11392	-0.0481372	0.759935	0.696617	6.74569	5.66427	4.05733	6.07549	0.880123	0.455162	-0.684287	M2-1	IL-4
1272	0.0895999	-0.24195	-0.249833	-0.0800211	3.87831	3.51206	0.536867	6.48684	0.468007	-0.385534	-0.400331	M2-1	IL-4
1273	-0.16624	0.0377369	0.107961	-0.0612841	6.65422	5.74045	0.912222	6.60712	0.41924	0.243509	0.597119	M2-1	IL-4
1274	-0.164942	0.596549	0.533428	-0.437613	6.56931	5.5523	1.15311	3.85653	0.947117	-0.185344	2.20633	M2-1	IL-4
1275	0.546962	0.137412	0.0399039	0.281745	5.20337	4.31734	1.71839	6.35396	1.11684	0.455302	4.29789	M2-1	IL-4
1276	0.063514	-0.158376	0.397581	0.0190658	3.62133	3.27937	3.65231	5.86288	1.26558	-0.934251	-0.483775	M2-1	IL-4
1277	0.526733	0.308452	0.307948	0.934496	5.35243	3.32851	-0.359517	5.47854	0.992641	-0.533174	-0.928551	M2-1	IL-4
1278	0.459238	-0.253218	0.644753	-0.81423	6.08907	5.46401	4.41085	3.22378	3.15851	0.162756	-0.998296	M2-1	IL-4
1279	0.1997	-0.188095	0.736496	0.999025	6.68463	5.62461	3.72867	6.25003	3.25938	0.338463	-0.653965	M2-1	IL-4
1280	0.0909195	0.0994766	-0.252807	1.13303	6.76692	5.5601	0.369619	-0.339221	2.19065	0.247193	-0.177929	M2-1	IL-4
1281	0.475117	-0.362972	3.0264	0.609308	4.65837	1.86484	0.520226	-0.0377188	1.7037	0.324203	-0.281847	M2-1	IL-4
1282	0.341811	0.0923532	0.370238	0.329395	5.86299	5.38651	2.0289	6.63504	1.04733	-0.0973352	0.0772777	M2-1	IL-4
1283	0.249187	0.484628	-0.220247	0.606511	5.80613	5.53882	1.33521	5.08667	1.6204	0.0935268	-0.23757	M2-1	IL-4
1284	0.0642956	-0.542301	1.5554	-0.340696	2.65981	0.633517	-0.381688	-0.411301	-0.541437	0.342425	-0.0257892	M2-1	IL-4
1285	-0.0267566	-0.215013	0.161828	0.634948	5.91959	5.8595	3.68744	5.44894	1.4443	0.73485	0.529965	M2-1	IL-4
1286	-0.0921224	-0.345165	-0.370417	-0.298373	5.66428	4.11126	0.666298	0.275315	0.977572	0.375194	0.223112	M2-1	IL-4
1287	-0.486665	-0.812921	-0.470013	-0.521198	5.76043	4.30016	-0.128616	0.0574815	0.718692	0.537352	2.77067	M2-1	IL-4
1288	0.438992	-0.493291	0.424438	0.781108	6.25638	5.52837	-0.0223161	0.619019	2.41867	0.605888	-0.179464	M2-1	IL-4
1289	0.716346	0.0353762	0.448179	-0.0290383	6.32831	5.68131	2.1115	-0.0852966	0.962658	-0.248397	-0.190245	M2-1	IL-4
1290	0.488151	-0.123904	0.68952	0.70695	6.55975	5.49167	0.685743	6.31528	2.25544	0.861837	-0.477039	M2-1	IL-4
1291	0.775407	-0.270734	0.579949	0.307301	6.11394	5.84196	0.793207	5.0266	2.17327	0.755172	-0.369323	M2-1	IL-4
1292	0.0298456	0.133022	0.937815	0.3868	6.10268	5.5162	0.31121	5.88967	1.71539	-0.50065	-0.806873	M2-1	IL-4
1293	0.155021	0.234684	-0.611812	-0.00876567	2.98736	2.93386	0.850741	3.56371	3.94234	-1.04715	-0.581351	M2-1	IL-4
1294	-0.245129	-0.33987	-0.580098	0.598424	3.94285	3.72725	4.43729	-0.289933	2.08953	1.57902	0.769537	M2-1	IL-4
1295	0.137225	0.213464	0.100962	-0.142092	5.31319	4.9501	2.8808	0.199923	1.45497	-0.142046	0.0565062	M2-1	IL-4
1296	-0.0877132	-0.166623	0.325588	-0.123043	5.64271	5.48574	2.61449	0.119243	3.52071	-0.0139342	0.494667	M2-1	IL-4
1297	0.196319	-0.67185	0.871931	0.415291	6.30363	5.56573	5.12912	6.11718	4.00308	-0.0708139	2.43665	M2-1	IL-4
1298	-0.107201	0.650531	0.127998	1.01348	6.25864	5.43341	-0.420351	1.96736	2.48601	-0.102116	-0.66089	M2-1	IL-4
1299	0.359631	-0.332466	1.50432	0.0881462	6.28325	4.62247	-0.0738763	6.25907	0.937195	0.80369	-0.607272	M2-1	IL-4
1300	0.104515	0.0460109	0.387976	0.101946	5.28077	5.21464	-0.459432	6.40303	0.868254	0.470899	-0.70134	M2-1	IL-4
1301	-0.212727	-1.05654	-0.163131	-0.362927	5.95678	5.47177	0.733275	3.77321	1.43641	0.0504442	1.47536	M2-1	IL-4
1302	0.0599428	-0.549946	0.723823	-0.0119325	6.29583	5.77505	5.77907	0.653416	1.62305	-0.481469	-0.175682	M2-1	IL-4
1303	0.186136	0.0305918	0.368202	-0.0318731	6.42781	4.79901	-0.620042	3.75777	1.35318	-0.176503	-0.77647	M2-1	IL-4
1304	-0.120545	0.230928	0.484054	0.114781	4.96283	3.20973	-0.514733	5.72898	0.592095	0.227206	-0.317302	M2-1	IL-4
1305	0.184375	-0.153524	0.561271	0.503127	3.84479	5.43144	-0.314673	0.0665892	3.24502	0.705265	-0.699997	M2-1	IL-4
1306	0.0600511	0.151492	0.28949	-0.630273	6.04872	5.60701	0.497064	3.48219	2.71866	-0.0627096	-0.557551	M2-1	IL-4
1307	0.544561	-0.038685	0.574405	0.200636	5.47141	4.76346	1.29041	0.646832	2.4563	-0.533145	5.37356	M2-1	IL-4
1308	-0.305865	0.00372131	0.692178	0.943241	4.2295	4.51326	0.720152	1.42891	1.4755	0.32045	2.36116	M2-1	IL-4
1309	0.599118	-0.0203701	0.640328	-0.0728814	4.11289	4.83719	0.244105	-0.872046	4.3595	0.950863	-0.671288	M2-1	IL-4
1310	0.273497	-0.00773921	0.554601	-0.259188	5.2588	5.09524	0.388467	0.0552426	2.27726	-0.445719	-0.356668	M2-1	IL-4
1311	0.100174	-0.277324	0.724318	0.84937	5.37521	4.88735	0.555911	-0.0510602	1.28958	-0.429543	-0.43303	M2-1	IL-4
1312	1.03619	0.299959	0.478143	0.0468249	6.49181	4.46732	3.08794	6.3606	2.47878	-0.23797	-0.91866	M2-1	IL-4
1313	1.08148	0.511334	1.27463	0.639042	6.26831	5.71255	1.70206	6.4808	1.47694	0.385945	-0.0283478	M2-1	IL-4
1314	1.04213	-0.0470437	1.31783	0.349391	4.90595	5.44579	1.0469	-0.351099	0.923186	-0.399643	6.02792	M2-1	IL-4
1315	0.191568	-0.597472	-0.325967	0.443879	2.65463	1.16241	-0.0496521	3.65479	0.0319226	0.347032	0.705917	M2-1	IL-4
1316	0.191964	-0.485457	1.2177	-0.0306171	6.07559	5.29456	1.17195	6.60733	0.81089	-0.304073	-0.809996	M2-1	IL-4
1317	1.50287	0.252874	0.917052	0.581455	6.56873	5.53571	2.62215	2.89536	4.09188	-0.213234	3.34066	M2-1	IL-4
1318	1.07504	0.209	1.31014	0.117815	6.58389	4.90192	1.78959	4.62229	1.53912	-0.217831	1.53477	M2-1	IL-4
1319	0.707022	-0.220312	2.32948	0.088013	3.14961	2.60091	0.765742	3.81744	2.43427	1.02425	-0.633398	M2-1	IL-4
1320	1.46177	-0.41337	-0.591395	0.558314	1.87161	-0.664937	0.0859279	-1.36811	1.31244	0.341261	-0.251209	M2-1	IL-4
1321	0.813015	-0.553824	0.690286	0.0600515	4.88049	3.84936	0.539133	6.38668	0.290006	0.422902	-0.694461	M2-1	IL-4
1322	0.581159	0.047365	-0.254247	0.609283	6.10264	4.84843	0.397014	0.273492	1.51031	0.0283375	-0.525923	M2-1	IL-4
1323	0.401848	-0.258441	0.660882	-0.019884	6.20817	5.49574	0.141241	6.45197	1.81258	0.206046	-0.448804	M2-1	IL-4
1324	-0.645561	-0.0924421	0.0468371	-0.454014	5.84647	4.18251	-1.10487	2.95845	1.71972	1.14976	-0.609112	M2-1	IL-4
1325	0.691396	-0.325001	0.493112	0.253637	5.3194	4.32546	1.34695	4.99336	2.83822	-0.235781	-0.441856	M2-1	IL-4
1326	0.242077	-0.330859	0.475051	-0.0219586	5.17708	3.76672	0.89454	2.70911	2.12474	0.82637	-0.236831	M2-1	IL-4
1327	-0.358511	0.460901	0.646357	-0.133021	5.90217	4.99602	-0.0788292	-0.474104	2.4484	0.0113157	-0.815263	M2-1	IL-4
1328	-0.642707	0.593999	-0.0124307	0.45351	5.1676	4.90872	0.528637	0.244501	3.55566	-0.143085	-0.83424	M2-1	IL-4
1329	0.078643	0.622244	0.331606	0.148639	5.1541	3.74555	0.203011	-0.0350713	1.72661	0.558138	4.43962	M2-1	IL-4
1330	0.850724	-0.339982	-0.485936	0.504088	3.93332	4.71309	-0.449176	-0.335303	3.41526	-0.232723	-0.876108	M2-1	IL-4
1331	-0.0103953	0.13713	0.485415	-0.279492	4.82387	4.67135	4.32574	0.42456	1.42484	0.654257	-0.92125	M2-1	IL-4
1332	0.393627	-0.14932	-0.135737	0.740352	5.90428	5.06407	-0.441976	-0.477573	2.40007	0.182545	-0.956456	M2-1	IL-4
1333	0.0958875	0.0595269	0.0768868	-0.639101	3.40799	3.51865	0.332989	0.0566832	2.36329	-0.287892	-1.69502	M2-1	IL-4
1334	-0.487222	1.04567	0.558027	0.0316727	4.39748	2.51857	1.14564	0.156481	2.48154	0.710676	-1.7621	M2-1	IL-4
1335	-0.254238	-0.224048	1.41653	-0.253256	0.920917	1.31696	0.802451	0.296147	2.39865	0.0623861	-1.59014	M2-1	IL-4
1336	-0.608434	-0.30221	0.479381	0.0482185	5.40989	4.12145	0.765145	3.69111	2.69816	-0.00393613	-1.36856	M2-1	IL-4
1337	0.059956	-0.483694	-0.819309	-0.464323	4.56358	4.28501	-0.287631	-0.260799	2.01983	-0.598114	-0.61748	M2-1	IL-4
1338	1.29134	0.65004	-0.570724	0.0360542	3.66698	4.56917	0.174223	0.640394	4.0767	-0.391157	0.184165	M2-1	IL-4
1339	-0.0605569	0.0339186	1.65793	0.461452	2.76762	3.8403	2.68316	-0.285101	1.95627	-0.157627	-0.483625	M2-1	IL-4
1340	0.0963797	-0.601158	0.422431	0.534256	5.84029	5.52962	0.385843	2.53128	2.15732	0.201285	-0.146343	M2-1	IL-4
1341	-0.280224	0.194174	0.457214	-0.435431	2.04212	2.84486	1.46517	0.518419	0.274852	0.501579	-0.258603	M2-1	IL-4
1342	0.344992	-0.256688	0.528908	-0.530715	4.70878	5.04747	0.13115	0.175679	3.20804	-0.243561	-0.271371	M2-1	IL-4
1343	0.0228623	-0.211315	-0.337131	0.328901	3.91456	4.38165	1.11037	1.04931	1.94019	-0.576128	-0.334645	M2-1	IL-4
1344	0.18017	-0.265788	0.463271	-0.315305	4.65123	5.44699	5.16162	0.0381607	4.87885	0.558063	0.1977	M2-1	IL-4
1345	-0.691902	0.0339556	1.08607	-0.463069	5.42407	4.41327	3.23881	0.307198	1.68433	0.156801	0.348473	M2-1	IL-4
1346	1.52389	-0.603814	0.0625607	0.728924	0.332967	4.28302	-0.159078	-0.439812	2.54981	1.10023	2.31222	M2-1	IL-4
1347	-0.515415	-0.792825	-0.469935	0.0522847	1.23589	2.15343	-0.777449	-0.320309	1.08945	-0.195164	-0.24459	M2-1	IL-4
1348	0.449567	-0.0309243	-0.03335	0.739939	4.39602	4.03531	4.5097	2.96923	2.75659	0.345008	2.10214	M2-1	IL-4
1349	0.877081	-0.0439822	1.13455	-0.151434	3.57588	4.43187	1.40533	-0.200304	2.55048	0.435981	6.02605	M2-1	IL-4
1350	0.259568	0.272867	-0.116203	-0.166149	5.13149	2.56887	0.280268	6.35962	2.73027	1.28281	0.487525	M2-1	IL-4
1351	0.659879	-0.208363	0.40214	-0.371868	2.46594	5.65294	4.94901	0.296968	2.40702	-0.00931268	1.69515	M2-1	IL-4
1352	0.452338	0.697336	0.549785	0.26124	4.25009	2.72034	-1.04529	3.74985	3.46612	0.0704517	-0.731558	M2-1	IL-4
1353	0.1292	0.379886	0.649925	-0.171299	3.80787	3.35696	0.738747	0.338179	1.51384	0.202584	-0.560065	M2-1	IL-4
1354	-0.168852	-0.0401617	0.58667	0.21115	4.95381	3.81836	1.25079	-0.127941	1.86692	-0.510663	-0.770241	M2-1	IL-4
1355	0.0966773	-0.284566	-0.282699	0.252163	5.56727	5.18645	5.69258	0.207206	2.0231	0.495254	-0.482585	M2-1	IL-4
1356	-0.313773	0.228872	0.24059	0.0960233	3.23776	4.79255	4.93143	0.239394	2.86397	-0.0997529	-0.623903	M2-1	IL-4
1357	-0.216579	-0.540353	0.272754	-0.67849	5.45475	4.91527	-0.904522	0.867756	4.19794	0.457955	-0.879505	M2-1	IL-4
1358	0.631962	0.490118	-0.546161	-0.24695	4.82059	5.1206	2.03063	0.270847	4.57621	0.125773	4.09755	M2-1	IL-4
1359	-0.61142	-0.235415	0.282575	0.243583	3.48685	2.20447	-0.295955	0.631618	1.18129	-0.132865	-0.495389	M2-1	IL-4
1360	0.215189	-0.156589	0.917221	-0.0784861	5.2388	3.28774	0.572817	0.161679	0.612727	-0.47144	0.0209897	M2-1	IL-4
1361	-0.41353	0.818974	0.979081	0.1084	3.58053	4.18714	-0.834704	4.46956	1.45046	-0.105231	0.0345493	M2-1	IL-4
1362	-0.0198516	1.28338	1.5965	0.749789	3.66995	0.142022	0.449919	0.747901	-0.588423	-0.215715	-0.225875	M2-1	IL-4
1363	-0.0721341	0.888293	0.763418	0.803916	6.04792	4.50609	2.52001	5.18909	2.20351	0.287616	-0.520502	M2-1	IL-4
1364	-0.255359	0.488508	0.771998	0.178902	4.81772	2.25193	0.367949	-0.0840956	5.34383	0.176173	-0.186609	M2-1	IL-4
1365	0.46102	0.655775	0.620254	-0.158989	4.74706	4.19425	1.93303	4.75502	2.38722	0.345084	-0.292747	M2-1	IL-4
1366	0.162869	0.348492	0.603366	-0.314097	4.92716	4.10354	-0.823249	2.32964	2.61592	-0.208905	-0.274501	M2-1	IL-4
1367	0.475032	0.466333	0.0168476	0.201903	4.49881	3.92091	0.108311	0.125879	2.27529	-0.676397	-0.285823	M2-1	IL-4
1368	0.705919	0.331056	0.0834945	-0.140891	5.0223	3.47315	1.0849	4.09095	2.07618	0.348255	-0.216059	M2-1	IL-4
1369	0.252106	0.28221	1.02564	0.598645	0.695556	2.15376	0.198955	-0.292721	2.3449	-0.244866	-0.796786	M2-1	IL-4
1370	1.06379	-0.953289	-0.816763	-0.0483437	2.93801	3.70654	1.98039	0.101045	2.23084	0.436961	-0.70023	M2-1	IL-4
1371	0.20809	0.161368	-0.348527	0.566364	3.10172	3.516	-0.759163	2.45361	0.106958	-0.415925	-0.678395	M2-1	IL-4
1372	0.06682	-0.137837	-1.05092	0.877995	4.35545	3.01938	2.43345	3.13589	2.04155	-0.112479	-1.02847	M2-1	IL-4
1373	-0.401177	0.220542	-0.426931	0.0752087	2.73029	3.38207	-0.259543	0.0743821	1.27502	-0.587129	0.124953	M2-1	IL-4
1374	-0.403655	-1.04888	0.126335	0.309541	2.87644	2.76613	0.425258	0.939051	-0.313953	0.00300859	-0.0553326	M2-1	IL-4
1375	1.40144	-0.693439	-0.323597	0.706257	3.87081	2.96412	0.555718	0.730899	1.80798	-0.493193	0.206259	M2-1	IL-4
1376	0.789867	-0.554098	0.163428	0.311412	3.79046	2.18882	0.957492	3.79216	2.43769	0.129728	1.25944	M2-1	IL-4
1377	-0.78481	-0.659249	0.0504745	0.274815	1.74476	2.92074	0.0911615	-0.00954436	-0.121181	-0.227687	-0.578018	M2-1	IL-4
1378	0.359317	0.403279	-0.34666	0.790421	2.0276	2.79356	1.4348	-0.563177	2.59417	-0.30503	0.293926	M2-1	IL-4
1379	0.781419	0.409106	0.481302	0.172824	2.09933	3.63385	4.22808	0.276998	2.21016	0.293144	-0.763938	M2-1	IL-4
1380	0.676282	1.05127	0.961804	0.473549	1.34474	2.551	0.739343	0.242364	2.23641	0.905125	0.624073	M2-1	IL-4
1381	0.00267347	0.768662	0.11826	0.469455	5.33496	4.13812	4.33978	0.366978	1.96005	-0.723247	-0.651939	M2-1	IL-4
1382	0.0518781	0.796498	0.752324	-0.504526	3.52071	3.91671	3.19845	0.230971	2.25749	-0.692528	-0.55439	M2-1	IL-4
1383	-0.357155	0.362096	0.162825	0.084698	1.09061	1.15972	0.763701	0.21806	1.17548	-0.0641581	-0.480237	M2-1	IL-4
1384	0.399229	0.491284	0.238943	-0.621176	3.25602	3.94957	-0.634756	0.52573	2.79383	0.646893	-0.359333	M2-1	IL-4
1385	-0.131812	-0.798626	-0.557728	-0.0867257	4.18389	3.94252	0.18973	-0.426211	2.31078	0.0922123	-0.774383	M2-1	IL-4
1386	0.154626	-0.859746	0.73432	-0.383025	4.90308	4.3321	3.63342	4.17932	2.84404	1.11267	-0.516394	M2-1	IL-4
1387	0.256707	0.293188	0.791258	-0.356462	3.13577	4.35661	0.788817	4.97366	2.58272	-0.00433914	0.575015	M2-1	IL-4
1388	0.0669572	-0.427759	0.295621	-0.0770389	3.87162	2.18565	-0.0681518	0.480293	1.28877	-0.274913	-0.0614529	M2-1	IL-4
1389	1.11452	0.717418	-0.391185	0.122023	2.05978	2.09918	0.453783	1.00898	1.41811	0.698874	0.204386	M2-1	IL-4
1390	1.13135	-0.12082	-0.476727	0.0939742	1.24934	2.03038	0.0369241	0.628899	0.502586	0.704057	-0.301611	M2-1	IL-4
1391	-0.783423	-0.406949	-0.448297	-0.286999	2.21051	2.18077	-0.038281	0.155365	1.09404	-0.061087	-0.935949	M2-1	IL-4
1392	-0.22832	0.871927	-0.331411	0.466855	2.22372	2.58094	0.174116	0.609125	0.308049	0.10057	-0.371567	M2-1	IL-4
1393	-0.0235588	-1.45642	-0.844391	-0.549511	0.640668	2.86215	-0.261024	-0.463238	-0.0448025	-0.937505	-0.943108	M2-1	IL-4
1394	1.69491	-0.0889601	-0.829142	-0.19552	2.04828	2.25209	0.873619	0.881493	1.88164	-0.16845	-0.563033	M2-1	IL-4
1395	1.06499	0.983239	1.89471	3.05947	1.63543	2.50594	0.632231	0.0800255	2.83446	2.12744	3.39677	M2-1	IL-4
1396	0.25161	0.325573	0.0767058	-0.148925	3.63055	2.83411	1.0605	-0.00698595	1.49161	-0.00108033	-0.411581	M2-1	IL-4
1397	0.544476	-0.274121	0.138638	-0.0357981	5.1289	4.45939	3.4632	0.480357	2.36115	0.398819	-0.628277	M2-1	IL-4
1398	-0.500769	-1.09619	0.941665	0.347734	2.57117	1.90893	0.8565	0.795751	2.74396	-0.229277	-0.472297	M2-1	IL-4
1399	0.10178	0.763929	4.66529	0.0057139	1.7819	1.38328	0.468103	3.72874	1.70741	2.18745	0.165883	M2-1	IL-4
1400	0.144726	-0.10336	0.656029	0.610378	2.10742	2.44832	0.941006	-0.553537	0.631232	-0.13439	-0.557113	M2-1	IL-4
1401	-0.488085	-0.02591	0.0354453	0.39359	2.67062	2.9883	0.68937	0.788383	2.38405	0.179534	0.220842	M2-1	IL-4
1402	-0.55088	0.0805427	0.108988	0.530023	2.75235	2.32311	0.82553	4.30076	1.55727	0.29746	-0.282698	M2-1	IL-4
1403	-0.425278	0.439966	-0.748842	0.653716	-0.421746	-0.0290889	-0.961316	-0.253955	-0.554442	0.00783927	0.333061	M2-1	IL-4
1404	1.10583	-0.174494	-0.980234	-0.0552206	1.5421	2.3165	-0.910003	-0.604271	2.50547	-0.49695	-0.222566	M2-1	IL-4
1405	0.801349	0.150294	0.578579	0.206769	2.40212	2.98246	-0.891113	3.48615	0.362249	-0.40693	0.28858	M2-1	IL-4
1406	0.836379	0.990813	-0.14141	0.190606	2.22797	2.93603	-1.44842	2.15238	2.41039	0.894861	0.164749	M2-1	IL-4
1407	1.2059	0.255296	-0.0585366	0.663869	2.26599	2.09447	-1.12113	1.59446	0.716286	0.597342	0.485641	M2-1	IL-4
1408	1.00517	0.169052	-0.546586	0.0539357	2.1439	2.55346	-1.21373	-0.6532	1.43125	-0.319044	0.333144	M2-1	IL-4
1409	1.02913	-0.757385	-0.406582	0.655793	2.24383	3.77308	-0.336785	-0.27289	2.91718	2.05157	4.01589	M2-1	IL-4
1410	-0.140124	0.154548	0.240663	1.18545	5.43222	4.73421	-0.640359	4.56937	2.85414	-0.76115	-0.449163	M2-1	IL-4
1411	0.433224	-0.928247	0.123565	-0.170508	4.75068	4.66434	-0.899553	3.9702	1.17404	-0.544431	-0.883484	M2-1	IL-4
1412	0.0387209	1.08122	0.373538	-0.526023	2.88001	2.88124	0.492689	4.1276	-0.0329767	-0.731278	-0.278202	M2-1	IL-4
1413	-0.888039	0.119212	0.271686	-0.120771	3.58763	3.58106	1.70214	4.01521	0.934511	-0.768062	-0.484754	M2-1	IL-4
1414	0.0879233	-0.683205	0.268622	-0.869181	3.3138	3.49297	-0.189099	0.225875	-0.0883392	-1.07934	-0.781952	M2-1	IL-4
1415	1.09548	-1.05086	-0.832957	-0.315624	3.86668	3.49011	0.00872897	4.22693	0.439128	-0.846943	-0.846037	M2-1	IL-4
1416	0.439177	0.206258	-0.250676	-0.171889	2.50105	3.43726	0.617418	5.07699	0.155734	-0.192153	0.395451	M2-1	IL-4
1417	-0.372619	0.446482	-0.16155	0.320517	1.6614	2.62734	0.692137	1.27487	0.57882	-0.762556	0.0639897	M2-1	IL-4
1418	-0.329145	1.33806	0.404972	1.22469	2.19417	3.02151	-0.781504	4.75823	-0.218323	0.0275837	0.122358	M2-1	IL-4
1419	-0.554965	1.12249	0.214882	-0.0135631	3.84563	3.59274	0.500879	0.410957	1.16276	0.493062	-0.471105	M2-1	IL-4
1420	-0.0205028	0.661438	0.991352	-0.619596	3.29565	3.4671	2.15054	0.636148	1.65991	0.614186	2.30022	M2-1	IL-4
1421	-0.131756	0.718662	0.55979	-0.279195	1.4369	1.98454	0.77526	0.0990028	2.157	1.36215	0.142572	M2-1	IL-4
1422	-0.120918	0.268207	0.784332	0.290408	3.66275	3.40894	1.17171	-0.390141	-0.691776	0.0957869	0.283475	M2-1	IL-4
1423	-1.03561	0.683567	0.0769185	1.86852	0.450766	3.20852	0.109272	-0.103326	2.16753	-0.309146	-0.426999	M2-1	IL-4
1424	-0.784827	1.25868	-0.466386	-0.199057	2.12244	1.37179	0.548654	0.404507	-0.560987	0.114471	-0.220517	M2-1	IL-4
1425	-1.10274	0.264905	-0.530676	-0.213081	3.57357	3.60825	0.23617	2.0499	0.550334	0.214644	-0.286064	M2-1	IL-4
1426	-0.759807	-0.396418	-0.736954	-0.253727	4.05303	3.59878	0.759007	4.57238	0.519366	0.343366	-0.974037	M2-1	IL-4
1427	-0.0147159	0.210608	-0.858872	0.30267	3.78061	3.96077	2.56718	2.51253	1.53618	0.785736	0.00775115	M2-1	IL-4
1428	-0.141641	0.341605	0.310184	0.532974	3.98295	3.98727	2.0316	0.247584	0.16475	-0.294278	-0.603576	M2-1	IL-4
1429	-0.0854454	-0.0331456	-0.344287	1.55257	2.72729	3.24614	1.49828	5.2649	-1.13483	0.025208	-0.541364	M2-1	IL-4
1430	0.39535	0.0670504	0.630321	-0.0637189	2.06692	4.07239	1.51313	-0.495761	2.78689	0.754285	-0.92015	M2-1	IL-4
1431	0.510504	0.154311	0.228392	0.500327	0.352528	0.194553	0.145381	0.328245	0.981613	0.845276	0.64333	M2-1	IL-4
1432	0.00252713	-0.297467	-0.872313	-0.117514	3.96163	3.34318	1.3782	-0.0908322	2.16705	-0.183093	-0.448693	M2-1	IL-4
1433	0.109659	0.673421	0.122745	0.0750628	5.34377	3.77218	1.23145	1.44247	2.49029	0.6733	0.0327126	M2-1	IL-4
1434	-0.639383	0.779824	0.962817	-0.851529	3.33884	2.81665	0.233153	-1.42305	-1.11286	-0.281844	-0.48245	M2-1	IL-4
1435	0.950065	0.127538	-0.568938	-0.38333	4.02481	3.58892	-0.266384	4.83352	0.483121	0.685753	-0.577395	M2-1	IL-4
1436	0.621436	-0.3405	0.56866	0.53321	4.03404	3.85571	2.52984	-1.38345	1.93477	0.776694	-0.151343	M2-1	IL-4
1437	0.773535	-0.264737	0.804244	0.67502	3.88994	3.43745	1.74996	5.22911	0.441703	-0.0318325	1.83845	M2-1	IL-4
1438	0.0987771	0.11249	-0.128755	0.213397	2.5572	1.83514	0.447091	-0.919897	0.161924	-1.24166	-0.912575	M2-1	IL-4
1439	-1.24614	0.0081554	0.218847	0.443767	3.25703	3.30733	0.537874	2.25292	1.14568	-0.958239	-0.588121	M2-1	IL-4
1440	-0.311213	-0.060699	0.105533	-0.357326	2.63012	2.92869	1.00718	0.51533	2.05998	-0.915298	-0.678326	M2-1	IL-4
1441	0.185828	0.00513905	-0.385562	0.274257	4.10799	3.62039	0.217899	-0.373445	0.366473	-0.772993	-0.640207	M2-1	IL-4
1442	0.930475	0.450068	-0.79768	0.833605	3.5155	2.78398	1.23341	-0.537296	0.57175	-0.357212	-0.83907	M2-1	IL-4
1443	0.309702	0.484827	-0.382826	0.42931	2.79866	3.35663	1.2501	-1.02718	1.22772	-0.874146	-0.226505	M2-1	IL-4
1444	0.400697	0.30024	0.423587	0.680894	0.489334	2.7021	0.472674	0.310882	1.15325	-1.33271	-0.57866	M2-1	IL-4
1445	-0.418906	-0.658116	0.628178	1.13626	3.32664	3.33442	1.87946	0.108673	0.747396	-0.108329	-0.783064	M2-1	IL-4
1446	-0.221266	-0.593078	-0.769655	0.481311	2.77015	3.63135	2.57186	2.57043	1.13432	0.527634	0.084398	M2-1	IL-4
1447	0.314937	0.786804	-0.0398449	0.00861232	4.00098	2.90471	3.68402	0.775084	1.99554	0.727001	3.9154	M2-1	IL-4
1448	-0.0699165	0.310459	-0.352893	0.592871	2.69638	2.71931	0.125675	-0.423519	-0.40468	-0.177384	-0.0319882	M2-1	IL-4
1449	-0.174193	0.0173566	-0.0832119	-0.453456	3.88331	2.99114	0.804362	4.21833	1.52059	1.02339	0.0919965	M2-1	IL-4
1450	0.281193	0.919782	-0.775651	0.773914	4.031	2.69536	-0.536877	1.24434	1.60136	0.534898	-0.523928	M2-1	IL-4
1451	-0.304646	0.299115	-0.622427	-0.863831	2.78966	2.86883	0.433565	1.65582	0.371885	-0.279282	0.426841	M2-1	IL-4
1452	-0.634177	0.511345	-0.284156	-0.49034	2.48975	2.66878	-0.55783	0.481276	-1.24953	-1.02701	-0.61639	M2-1	IL-4
1453	-0.521515	0.10542	-0.653335	-0.545388	2.14292	1.75817	-0.653084	-0.832111	0.282667	-0.909749	1.62102	M2-1	IL-4
1454	-0.825005	-0.665533	0.0648703	-0.097906	0.443562	1.19457	-0.557607	0.480656	0.929367	-0.157025	-0.0992619	M2-1	IL-4
1455	-0.753421	-0.203497	-0.784713	-0.151716	1.84183	2.2923	0.503999	0.17139	3.93087	-0.553074	0.229274	M2-1	IL-4
1456	-0.106942	0.0604638	-0.0752348	0.134465	0.842738	2.07059	0.236364	-0.183173	0.822055	0.989868	0.240681	M2-1	IL-4
1457	0.206214	0.12983	1.55384	1.09765	-0.146191	1.77229	0.105661	-0.0255571	1.74604	-0.175396	-0.180139	M2-1	IL-4
1458	0.0933454	-0.290147	-0.771149	-0.662303	0.86813	2.4093	-0.266307	-0.331218	-0.168309	-0.497987	-0.114406	M2-1	IL-4
1459	0.738344	-0.751096	0.510654	0.434045	-0.375085	0.235977	-0.131431	-0.225237	0.129999	-0.168875	0.384624	M2-1	IL-4
1460	0.395793	0.804394	-0.501682	0.351737	1.89036	3.22295	0.342476	2.91684	1.67979	0.28169	-0.0429236	M2-1	IL-4
1461	-0.136102	-0.207929	-0.0918734	-0.285907	1.77245	3.98012	1.22369	0.184876	2.75132	-0.364677	-0.543042	M2-1	IL-4
1462	-0.415641	-0.701838	1.14775	0.261339	3.84431	4.38487	0.567498	2.56199	1.17211	0.283167	-0.2925	M2-1	IL-4
1463	-0.0269853	0.110241	0.994196	0.506791	1.00648	0.497971	-0.143672	0.259783	2.27058	-0.148634	0.103762	M2-1	IL-4
1464	1.01105	0.767323	2.50899	-0.364909	2.19178	2.6376	0.238819	2.68991	1.62105	0.737365	1.84421	M2-1	IL-4
1465	1.20805	0.60284	0.99304	-0.0778201	1.79563	1.70915	0.989629	1.0278	2.27876	1.08111	3.36682	M2-1	IL-4
1466	-0.723882	0.314142	-0.217932	-0.56843	5.57058	4.89529	-0.631098	4.17971	4.37204	0.526691	-0.858182	M2-1	IL-4
1467	-1.11982	-1.08347	-0.418894	-0.887837	3.29508	3.28911	-0.782134	-0.825926	1.84853	-0.244603	0.207127	M2-1	IL-4
1468	0.469294	0.278823	0.441966	0.338915	3.4293	1.95167	-0.362747	2.57271	0.780062	0.503927	0.0200988	M2-1	IL-4
1469	0.163171	0.0876948	0.388811	0.244673	1.66426	3.72659	-0.112793	-0.370314	1.04913	-0.510728	-0.581759	M2-1	IL-4
1470	0.244072	0.170867	0.264388	0.700577	5.18637	4.618	4.79771	2.92797	3.42637	-0.780694	-0.227636	M2-1	IL-4
1471	0.510216	-0.136847	0.453305	0.210148	3.42267	2.24243	0.300159	-0.396437	-0.768973	-0.608192	-0.217916	M2-1	IL-4
1472	0.154492	-0.0143888	-0.686697	-0.0345473	2.18805	2.26907	-1.13685	2.81278	0.378182	-0.720108	-0.00256455	M2-1	IL-4
1473	-0.261529	-0.291318	0.454867	0.0659	4.25807	3.50191	-0.632525	4.40118	0.700415	-0.931213	-0.0836998	M2-1	IL-4
1474	0.985885	-0.0720458	1.26515	-0.688239	1.41773	0.637832	0.800298	-0.682391	1.53839	0.0386819	-0.362013	M2-1	IL-4
1475	0.503445	0.274081	0.0960501	1.70183	3.78082	2.01599	0.0618727	4.3292	0.693223	0.308444	0.444037	M2-1	IL-4
1476	-0.298953	-0.267959	0.584792	-0.177237	2.14291	1.40077	-0.944341	-0.668692	0.918986	0.232832	2.74009	M2-1	IL-4
1477	-0.0328698	0.0476688	-0.143961	-0.369711	2.93073	2.58768	0.450912	2.66006	0.778772	0.733496	-0.238659	M2-1	IL-4
1478	-0.483714	-0.152768	0.19712	0.785111	2.80705	3.59419	1.19886	1.11989	1.14118	0.050534	-0.220389	M2-1	IL-4
1479	-0.733683	-0.453695	0.0916443	1.12872	0.455081	3.40094	-0.557333	1.43699	2.82518	-0.200139	-0.819285	M2-1	IL-4
1480	-0.477949	0.0812392	0.540332	0.791994	0.987066	3.43831	1.29698	-0.398054	2.64172	-1.23327	-0.340875	M2-1	IL-4
1481	0.544249	0.616576	1.4649	0.625519	4.1978	3.89778	0.459777	-0.292372	3.18599	-0.378419	-0.688932	M2-1	IL-4
1482	0.0981369	0.559508	-0.0788854	0.745692	3.15562	3.06794	-0.693512	0.0886292	2.67896	-0.909497	-0.642326	M2-1	IL-4
1483	0.562214	0.56395	0.471039	0.350956	3.93176	2.69526	0.521537	0.698845	2.70786	-0.315688	0.431931	M2-1	IL-4
1484	0.806126	-0.63601	-0.110166	0.624845	0.802682	1.66911	0.718028	3.30161	1.84177	0.561156	0.0208781	M2-1	IL-4
1485	0.0931839	0.869235	1.0458	0.0328078	0.0954397	0.121436	0.0100015	-0.722608	-0.71641	-0.96294	-0.106305	M2-1	IL-4
1486	0.700368	0.200606	0.647845	1.86655	5.76416	5.05229	4.05463	0.368901	4.46034	0.734176	0.465754	M2-1	IL-4
1487	1.2017	0.134476	-0.00297289	-0.319184	5.62746	4.98352	1.49062	-0.276815	4.6706	1.60111	0.33541	M2-1	IL-4
1488	0.797383	0.315086	1.10684	0.551512	6.11719	5.23984	3.41209	0.204072	3.20093	0.416151	0.60936	M2-1	IL-4
1489	0.291835	0.031532	1.23702	1.811	5.82184	5.10468	4.33455	0.554763	2.12276	0.32079	0.26763	M2-1	IL-4
1490	0.62205	-0.183941	0.529718	1.54715	5.56335	2.79179	0.765924	2.93344	3.223	0.79218	0.431033	M2-1	IL-4
1491	-0.768762	0.858712	0.955108	-0.67144	5.5703	4.76346	0.521729	5.31145	1.13384	-0.224026	0.60101	M2-1	IL-4
1492	0.249498	-0.241015	1.67085	0.436515	5.36195	3.93418	-0.391736	5.12991	2.08657	1.19746	3.80989	M2-1	IL-4
1493	1.20126	1.36188	0.977499	1.15461	5.31359	4.05534	-0.134019	0.302597	3.33597	-0.720369	0.614134	M2-1	IL-4
1494	1.09349	0.399818	0.205554	-0.416223	6.08638	5.03577	2.62432	2.28006	2.00053	-0.538463	0.427048	M2-1	IL-4
1495	1.23526	0.20949	1.72263	2.07123	5.37202	4.80489	0.991162	0.120555	4.12988	1.32045	3.29087	M2-1	IL-4
1496	0.55063	-0.439752	0.125242	0.980555	5.80378	4.72931	2.06595	1.03205	4.30063	-1.33383	-0.146182	M2-1	IL-4
1497	0.0984878	-0.591314	0.501443	-1.20746	5.48775	5.09434	1.14038	1.34394	3.47492	0.093408	-1.71654	M2-1	IL-4
1498	0.940006	0.519858	0.346408	-0.185352	5.82779	4.23961	0.284431	1.97119	2.27736	-0.65681	-0.893815	M2-1	IL-4
1499	0.479342	-0.443677	-0.391689	-1.1468	5.92044	4.91971	4.49626	5.24252	3.37679	-1.18476	-1.83405	M2-1	IL-4
1500	-0.0892602	-0.744283	-0.507197	-1.57454	4.7425	5.12264	-0.391906	3.56968	1.1418	-1.42473	-1.8665	M2-1	IL-4
1501	0.0637957	-0.412632	-0.624951	-1.02435	6.29891	5.30301	1.2016	5.86427	3.849	-1.50813	-1.91498	M2-1	IL-4
1502	-0.568717	-0.365027	-1.01922	-1.49706	5.61059	4.93484	-0.794118	2.97849	0.257626	-1.76248	-1.7343	M2-1	IL-4
1503	0.486017	1.19131	0.248113	-0.067025	5.37306	4.38459	1.34867	1.93757	1.71824	-0.692287	-0.593766	M2-1	IL-4
1504	0.0906555	-0.121364	0.660345	0.141384	4.26483	4.03813	0.104528	4.32526	0.985724	-0.131843	-0.49039	M2-1	IL-4
1505	-0.356618	-0.315861	0.297768	0.562782	3.95109	4.56719	0.156115	2.79482	3.39126	-0.04254	-0.232773	M2-1	IL-4
1506	0.340817	-0.0062033	0.117965	0.593914	3.88686	4.82692	0.106977	1.16367	3.93586	-0.6281	-0.319638	M2-1	IL-4
1507	-0.0301802	0.793828	-0.0271989	0.270302	2.15645	3.78444	1.04897	1.03759	2.43267	-0.320575	-0.65833	M2-1	IL-4
1508	0.0890959	-0.485349	0.346283	0.0272201	4.51403	4.90705	0.156072	0.0694515	3.31246	-0.00741788	-0.0258442	M2-1	IL-4
1509	-0.138521	-0.0372108	0.0686869	-0.176894	2.2997	1.65239	0.339163	0.245068	1.03731	-0.134711	0.217485	M2-1	IL-4
1510	-0.532644	0.132056	0.211285	0.808068	-0.392852	0.0905498	0.0973429	0.286688	0.182325	-0.0720014	0.397954	M2-1	IL-4
1511	-0.0357471	0.0478215	0.594967	0.110702	4.78092	2.76652	0.398451	4.96347	1.37239	0.847154	-0.654972	M2-1	IL-4
1512	-0.0425659	0.568008	-0.405522	1.08195	3.94458	3.90517	0.0183099	2.89415	1.61832	0.365176	-0.329262	M2-1	IL-4
1513	0.756168	0.890794	0.5453	0.843728	3.62928	3.66869	2.59872	-0.599333	1.41631	-0.291718	-0.568808	M2-1	IL-4
1514	-0.838558	-0.161739	1.61435	1.17287	2.69049	0.521838	0.701971	1.07496	-0.262712	0.361211	-0.791956	M2-1	IL-4
1515	-0.937861	-0.66107	-0.223572	0.317642	3.39056	3.23801	-0.191377	0.0331801	2.60223	0.921315	-0.488253	M2-1	IL-4
1516	0.645203	0.0727889	0.16685	-0.480511	2.40219	2.09139	-0.729201	4.19394	0.768141	-0.0299266	0.2242	M2-1	IL-4
1517	0.63113	-0.264743	-0.505893	-0.0838934	3.18364	3.30646	-0.407519	0.266608	2.93832	-0.643977	-0.376336	M2-1	IL-4
1518	-0.0121202	-0.975231	-0.547991	0.543255	4.39342	3.18641	-0.716155	0.165827	1.66244	0.178925	-0.242801	M2-1	IL-4
1519	0.203934	-0.481559	-0.0544282	-0.309812	2.6833	3.13521	1.41496	3.30073	1.33336	-0.0943873	0.112964	M2-1	IL-4
1520	-0.158684	0.430351	-0.691312	-0.270011	-0.15082	-0.804131	-0.735271	4.14122	-1.12052	-0.660008	0.250218	M2-1	IL-4
1521	0.505687	0.209586	-0.545666	0.265155	3.01644	0.266282	0.335297	3.67525	-1.16758	-0.0495426	0.707921	M2-1	IL-4
1522	0.213856	0.532913	1.50686	2.20349	4.10913	2.92964	0.267997	-1.13316	3.01658	1.98966	-0.00109077	M2-1	IL-4
1523	0.386013	-0.381472	-0.558484	0.143221	3.25609	-0.931656	-0.170683	3.68782	-1.34208	-0.135965	-0.0472479	M2-1	IL-4
1524	0.387588	0.38136	-0.182935	0.773124	3.44668	3.07539	1.72602	4.38262	-0.874445	-0.0688222	0.138881	M2-1	IL-4
1525	0.224646	0.140729	-0.340714	0.17294	4.64587	2.62637	0.255514	4.63568	1.16771	-0.713122	0.136389	M2-1	IL-4
1526	-0.493007	-0.133689	0.0347901	0.447489	3.88593	3.439	0.730467	-0.279748	1.31477	-0.387801	-0.792016	M2-1	IL-4
1527	0.343007	0.197487	-0.37496	0.205161	3.51294	3.70919	0.726323	0.00671876	2.42031	-0.318535	-0.49663	M2-1	IL-4
1528	0.420772	0.408987	-0.057225	0.515456	0.345218	1.40901	0.388812	-0.248644	1.14382	-0.836966	-0.662454	M2-1	IL-4
1529	0.0548748	0.0848812	1.22657	-0.0820609	1.95471	3.55392	-0.80753	-0.683534	2.13947	-1.00041	-0.610843	M2-1	IL-4
1530	-0.0457956	0.423936	0.121859	0.204434	1.76778	3.08939	0.641885	0.380042	-0.276895	-0.0176198	0.0130422	M2-1	IL-4
1531	-0.240825	-0.376679	0.197447	0.394552	-0.590898	1.1447	0.798203	0.266972	1.87739	0.0219183	0.375487	M2-1	IL-4
1532	-0.138075	-0.525804	0.41854	0.606804	3.54622	3.22075	0.585459	3.51462	1.75591	1.01482	-0.0879293	M2-1	IL-4
1533	1.42037	-0.335482	1.34551	-0.600459	4.0774	4.42521	0.0312833	-0.098264	2.42273	0.0507596	-0.303045	M2-1	IL-4
1534	0.281516	0.414522	-0.808512	-0.419066	4.95108	5.10303	0.473822	-0.350778	3.99977	1.26931	2.79166	M2-1	IL-4
1535	3.81141	2.46268	0.569318	0.916935	5.68937	5.06542	1.30392	1.28031	5.64079	4.03908	3.70799	M2-1	IL-4
1536	0.296203	0.544438	0.382538	0.844326	6.01098	5.15076	1.57028	4.70949	1.41855	1.33593	0.0177573	M2-1	IL-4
1537	0.129055	0.235294	0.2557	-0.625658	5.94911	4.29597	-0.508022	0.529175	0.643296	0.0928882	0.141727	M2-1	IL-4
1538	-0.184971	0.913972	0.385532	-0.138389	6.25001	5.36406	4.27808	0.922046	1.72575	0.50302	-0.157454	M2-1	IL-4
1539	-0.0509361	0.111954	-0.394481	0.717772	2.08632	0.604847	-1.10679	0.642936	-0.0725517	-0.640912	-0.148752	M2-1	IL-4
1540	0.661197	0.193784	0.375666	-0.459888	5.30043	5.10927	1.09706	5.25083	2.38465	1.73874	0.241212	M2-1	IL-4
1541	0.179927	1.21391	0.712369	0.052846	5.71786	5.1243	0.214087	5.27577	0.493644	2.57708	0.493776	M2-1	IL-4
1542	0.516283	0.662764	0.873152	0.990619	0.0219393	-0.334114	0.71798	0.569351	1.37447	0.504624	2.61438	M2-1	IL-4
1543	-0.171895	0.813988	0.317162	0.837702	5.57052	4.99536	5.16333	1.53149	3.76446	0.23038	2.7297	M2-1	IL-4
1544	0.547228	1.2339	0.769568	0.161136	5.96855	4.93887	1.07363	0.409564	1.94667	0.92549	0.518143	M2-1	IL-4
1545	-0.360809	1.01727	-0.0735523	0.524335	5.52514	5.10751	5.85876	0.594438	0.809343	1.18368	0.561187	M2-1	IL-4
1546	-0.689023	0.0527915	-0.10861	0.601548	6.37301	5.2594	1.15544	0.89225	2.77633	0.299989	0.623578	M2-1	IL-4
1547	0.341255	0.0615982	-0.0494832	0.23542	5.95484	5.23791	3.48363	6.03798	3.81519	-0.16445	3.53326	M2-1	IL-4
1548	0.0816737	0.412788	0.447088	-0.437478	5.90369	5.25344	-0.88865	0.798716	0.827709	-0.1697	0.587151	M2-1	IL-4
1549	-0.139214	0.851891	-0.0819766	0.238537	4.89313	1.98765	-0.1167	3.83808	0.501928	0.0220783	-0.0400853	M2-1	IL-4
1550	-0.495617	0.481693	0.491608	-0.418566	5.59902	4.9392	1.9029	5.41972	1.06893	-0.0838929	0.0476631	M2-1	IL-4
1551	0.982863	0.857061	0.771755	0.632642	5.94024	5.01107	-0.590868	5.78599	2.72341	0.678513	-0.0415898	M2-1	IL-4
1552	0.808789	0.901155	1.40273	0.949777	5.00732	3.55794	2.14757	0.306233	1.47712	0.220586	0.552945	M2-1	IL-4
1553	-0.121746	-0.305336	0.0020781	-0.442847	6.18102	5.19156	-0.0201114	-0.294776	3.11751	0.0389259	0.61947	M2-1	IL-4
1554	0.339305	-0.131576	0.411217	0.592341	3.45389	4.12493	0.939565	0.359119	0.463171	-0.331227	-0.0934681	M2-1	IL-4
1555	0.174956	-0.145541	2.07809	0.167753	4.43756	4.8761	1.39775	3.56915	2.84582	-0.181173	0.353508	M2-1	IL-4
1556	-0.601221	-0.654773	0.0920107	0.116561	5.89746	4.95244	1.39937	5.80626	0.796923	0.126568	0.192794	M2-1	IL-4
1557	-0.0467396	-0.10037	0.201729	0.0928625	-0.356937	1.16932	-0.601702	-0.175011	-0.615839	0.560073	0.001137	M2-1	IL-4
1558	-0.398313	-0.201606	0.115868	-0.553727	3.80294	4.58203	0.756855	0.172107	1.11863	0.315994	0.0225146	M2-1	IL-4
1559	-0.152979	0.115278	-0.271865	-0.579953	3.49161	3.65142	3.00734	0.0802074	-0.0518068	-0.20614	0.351462	M2-1	IL-4
1560	0.999357	0.561479	0.156784	-0.547841	4.91682	4.57917	-0.0300447	-0.266968	1.14989	0.145421	0.139539	M2-1	IL-4
1561	-0.30746	-0.132484	0.0302744	0.564105	5.03245	4.10597	0.967193	5.60875	1.11129	0.044305	-0.573541	M2-1	IL-4
1562	-0.371318	-0.0263685	-0.488375	0.381183	4.29673	4.22031	-0.112703	5.02331	0.585023	0.0349963	-0.249937	M2-1	IL-4
1563	-0.0631135	-0.113113	0.0760521	0.00834339	4.92111	4.0678	-0.793713	-0.504118	1.762	0.0195888	-0.0151465	M2-1	IL-4
1564	0.760329	0.20845	-0.413311	0.433128	3.9904	2.98078	2.78632	1.01739	0.0808542	0.266175	-0.168125	M2-1	IL-4
1565	0.606592	0.0311531	-0.367054	0.0411929	0.3119	0.568676	-0.0803832	-0.289775	-0.012056	0.286853	0.581033	M2-1	IL-4
1566	0.814073	0.360728	0.324429	0.207116	1.19812	1.69382	-0.262559	-0.583321	0.363344	0.314953	3.84833	M2-1	IL-4
1567	0.485801	0.705522	0.145382	0.54724	3.17228	2.01725	0.735364	0.110048	0.452973	0.397714	0.39485	M2-1	IL-4
1568	0.711376	-0.239859	0.714448	0.761659	4.22504	3.74534	0.124559	1.02076	-0.059052	-0.246079	-0.331604	M2-1	IL-4
1569	1.32616	0.149197	0.356574	-0.0356131	2.42692	3.52829	1.75905	0.252707	0.62618	-0.102402	-0.259227	M2-1	IL-4
1570	0.866111	-0.0358373	0.440384	0.777105	1.93987	2.24008	0.915439	0.568148	0.796218	-0.403878	-0.48289	M2-1	IL-4
1571	1.40043	-0.21791	0.623576	0.376707	2.32894	1.98712	1.15749	0.200139	0.697554	-0.274185	-0.198848	M2-1	IL-4
1572	-0.591508	-0.40709	-0.504195	-0.750479	1.70439	3.76608	1.14772	0.537282	1.88461	0.145569	-0.0346013	M2-1	IL-4
1573	-0.046385	-0.389376	-0.603781	-0.138982	0.330929	3.57693	0.801852	-0.509664	0.463739	-0.157887	-0.0335905	M2-1	IL-4
1574	-0.610518	-0.0167039	-0.345155	0.804817	0.899627	2.67613	0.872443	0.206358	0.101619	-0.835462	-0.417247	M2-1	IL-4
1575	-0.209052	-0.353732	-0.7155	-0.225412	0.879275	2.63917	0.66433	-0.676715	0.0188691	-0.430409	-0.597428	M2-1	IL-4
1576	-0.591351	-0.156822	0.91435	-0.1498	3.34099	3.4255	-0.00451304	-0.392198	1.31664	-0.667675	0.843471	M2-1	IL-4
1577	-0.901728	-0.118529	-0.383879	0.0299322	2.34187	3.1625	1.50414	-0.382444	-0.0541838	-0.440768	0.117906	M2-1	IL-4
1578	-0.526607	-0.568329	0.142683	-0.404598	4.61226	3.76543	0.530784	-0.302397	2.51533	-0.314233	-0.197905	M2-1	IL-4
1579	-0.595468	0.449646	-0.623225	-0.337875	3.0995	0.107742	-0.728468	4.51461	0.678001	0.205993	-0.998266	M2-1	IL-4
1580	-0.509579	0.465787	-0.0923767	0.585474	4.62573	3.79818	-0.707149	0.132291	0.939094	0.00748358	-0.331371	M2-1	IL-4
1581	0.283052	-0.0460103	0.338753	0.317227	3.97346	3.62085	2.44325	0.167854	0.333909	0.172965	-0.37433	M2-1	IL-4
1582	0.734035	-0.491458	0.253165	-0.675906	4.47125	1.75717	1.17772	-0.316981	0.0842535	-0.38518	1.86516	M2-1	IL-4
1583	0.238408	-0.0869146	-0.106315	0.139305	4.54091	4.9831	4.10134	0.835871	0.572132	-0.0794633	0.0493582	M2-1	IL-4
1584	0.540514	0.335292	-0.377709	0.334351	5.19378	4.67602	0.417669	-0.144939	0.872074	0.616439	-0.708264	M2-1	IL-4
1585	-0.263684	-0.0858508	-0.0582234	0.47866	4.75955	4.23185	0.298051	5.71757	0.614533	-0.0445053	0.507173	M2-1	IL-4
1586	0.410145	-0.305332	-0.36732	0.638218	4.91967	4.23708	-0.293795	2.43179	0.602694	0.267491	-0.0340517	M2-1	IL-4
1587	0.657224	-0.264621	0.674859	0.0944226	5.05399	4.02281	0.866339	4.14279	0.796881	0.462744	0.0058284	M2-1	IL-4
1588	0.259563	0.597533	0.209723	0.264372	5.33145	2.74193	0.336981	2.46331	0.980507	-0.269796	0.0715382	M2-1	IL-4
1589	0.649287	0.301453	0.344341	0.834508	5.53944	4.94824	0.993321	0.671031	0.910946	-0.405951	0.328915	M2-1	IL-4
1590	0.134346	-0.0481827	-0.234785	0.502615	2.7437	5.17615	0.90626	0.539538	1.77746	0.753818	0.233906	M2-1	IL-4
1591	-0.2497	-0.0733296	-0.00576385	0.0453604	1.1364	0.216594	0.440102	0.4353	0.122812	0.145198	-0.00222498	M2-1	IL-4
1592	-0.318828	-0.205003	-0.0241081	0.135767	5.02331	4.23216	0.578898	4.23563	0.882476	0.769275	0.0480235	M2-1	IL-4
1593	0.0723078	-0.113307	-0.372235	0.233624	0.671695	0.136937	1.0642	0.546925	0.651127	0.131725	0.628778	M2-1	IL-4
1594	-0.444508	-0.813415	-0.174059	-0.284313	5.11613	4.77532	1.75999	0.123507	0.0320098	0.0247409	-0.02495	M2-1	IL-4
1595	0.0561821	0.0677386	0.263892	-0.397869	0.69458	4.23701	1.14306	0.38696	0.736972	0.768401	0.0020006	M2-1	IL-4
1596	-0.118272	0.334295	0.161033	-0.204564	1.07216	0.289158	-0.209068	0.0409254	0.153431	-0.0744913	0.226098	M2-1	IL-4
1597	0.300916	-0.545865	-0.023673	0.815333	4.6134	4.76695	5.06927	0.616599	3.26168	0.485946	-0.140037	M2-1	IL-4
1598	-0.608967	0.963213	0.454012	0.157684	4.56269	4.71016	0.885339	-0.0104936	0.891408	-0.392755	0.695716	M2-1	IL-4
1599	-0.0281765	-0.49762	0.548832	0.369612	4.80622	2.75988	-0.84211	-0.103529	0.829064	-1.07414	-0.116898	M2-1	IL-4
1600	0.107475	0.540041	-0.445288	0.229236	2.56803	3.23177	-0.240203	4.10859	1.11739	-0.379392	-0.416616	M2-1	IL-4
1601	-0.621535	0.673325	-0.070456	-0.0874831	5.24565	3.51041	3.43761	-0.252231	0.00944924	0.435007	-0.414281	M2-1	IL-4
1602	-0.564643	0.494566	-0.476453	0.545542	4.18693	3.52718	0.825024	0.292827	1.32141	-0.0416072	-0.644958	M2-1	IL-4
1603	-0.673403	-0.775918	-0.56221	0.884496	2.76412	4.26744	1.73126	0.0629865	0.274723	0.232693	-0.872805	M2-1	IL-4
1604	-0.649714	-0.489372	-0.640923	-0.0468721	3.22743	3.29341	0.674166	2.09431	-0.418956	-0.437634	-0.0151886	M2-1	IL-4
1605	0.686756	0.129774	0.182754	-0.333612	1.6842	3.1914	0.563599	0.366733	-0.031915	0.320044	-0.72336	M2-1	IL-4
1606	-0.0517863	-0.173556	1.00785	-0.0154714	0.07727	3.23846	-0.403526	0.53418	2.44646	-0.0897804	-0.294512	M2-1	IL-4
1607	-0.00344765	0.13196	-0.582641	0.434551	3.07112	2.81038	-0.493529	-0.131506	-0.253401	-0.223423	-0.639958	M2-1	IL-4
1608	-0.112011	0.749963	-0.278099	-0.661235	4.31161	3.83304	-0.656644	0.0794844	1.68662	0.731044	-0.27631	M2-1	IL-4
1609	0.161373	0.945801	-0.535921	-0.456072	3.57211	3.79307	0.324602	0.657344	1.29076	0.37987	-0.114411	M2-1	IL-4
1610	-0.0502145	0.628308	0.616846	0.534286	2.94602	2.55813	-0.342171	0.0814804	0.71014	-0.63977	-0.769434	M2-1	IL-4
1611	0.611672	0.733582	0.0257778	0.0120829	3.52538	3.98102	1.73672	-0.395715	2.72517	-0.0619292	-0.398934	M2-1	IL-4
1612	0.726485	0.490384	0.319305	0.339492	0.825403	0.444232	-0.426272	0.588139	1.35133	1.26019	4.89015	M2-1	IL-4
1613	0.638671	-0.0738024	0.629283	-0.825398	4.28209	4.45864	4.44741	4.04323	1.68659	1.27838	2.28722	M2-1	IL-4
1614	0.217365	-0.61441	0.440885	2.13736	3.81393	2.74182	2.39589	0.109807	1.23573	2.52366	-0.308035	M2-1	IL-4
1615	0.496074	-0.0990096	-0.113237	0.302832	5.37369	4.27513	0.604147	-0.0905176	0.531562	0.303863	-0.137657	M2-1	IL-4
1616	0.688451	-0.0967764	0.421689	-0.12495	4.77692	3.66903	0.0434219	0.546332	1.99362	0.799766	-0.0919057	M2-1	IL-4
1617	0.372721	0.278089	0.0969183	-0.508737	4.85187	3.68631	-0.105711	0.155503	-0.194944	0.0162518	-0.452999	M2-1	IL-4
1618	0.238065	1.21889	1.32785	1.26423	3.50257	3.39141	0.871948	-0.0917196	1.50986	-0.334126	-0.232291	M2-1	IL-4
1619	0.597458	0.746774	0.424531	0.172148	2.64685	2.18481	-0.152484	-0.00882781	1.59075	-0.15607	-0.19618	M2-1	IL-4
1620	0.133351	-0.139085	-0.390307	0.0618445	-0.0862353	-0.0672262	0.0440791	4.62041	0.335622	0.0397245	-0.157267	M2-1	IL-4
1621	0.188151	0.452671	-0.199353	0.339941	5.70421	4.72147	3.7827	0.512522	0.966089	0.0607107	0.349349	M2-1	IL-4
1622	0.256067	-0.757435	0.3484	0.0426762	4.13662	4.01802	4.44553	0.13302	0.752507	0.474234	0.111506	M2-1	IL-4
1623	0.157489	-0.279058	0.320825	0.0332711	5.51487	4.70963	0.891103	4.61247	1.65906	-0.273976	-0.113115	M2-1	IL-4
1624	-0.0150648	-0.519526	0.186828	-0.219795	3.86545	2.45523	1.24987	0.295061	-0.383485	-0.593481	0.260353	M2-1	IL-4
1625	0.651016	-0.364108	-0.629008	-0.25089	1.61033	3.256	0.591978	0.650688	1.07262	0.243178	-0.0550334	M2-1	IL-4
1626	-0.219875	0.519606	-0.0352788	-0.925072	3.52159	4.36859	0.303542	0.126768	2.78841	-0.310911	0.183644	M2-1	IL-4
1627	-0.292113	0.539732	-0.347888	0.1795	1.55743	3.39378	0.908017	0.508391	-0.0655156	-0.167039	-0.0933735	M2-1	IL-4
1628	-0.0659005	0.0187747	0.277865	0.622683	3.96049	4.55008	0.786959	2.9993	0.351157	-0.413516	-0.217905	M2-1	IL-4
1629	-0.337051	-0.189795	-0.168077	1.23496	-0.814301	-0.710257	-0.0594728	0.328164	0.179755	-0.289888	-0.307692	M1+M2-1	LPS+IFN$\gamma$ +IL-4
1630	0.392244	0.60766	-0.38473	1.15627	-0.745725	0.528168	-0.143466	-0.577701	-0.55571	0.72425	-0.4231	M1+M2-1	LPS+IFN$\gamma$ +IL-4
1631	0.992768	0.772902	2.14027	1.06048	1.80921	3.43844	0.175829	-0.534253	3.2037	0.199519	3.121	M1+M2-1	LPS+IFN$\gamma$ +IL-4
1632	0.758764	1.06214	0.0900655	1.51656	4.64719	5.69204	4.48514	5.1318	2.8332	1.33936	0.39889	M1+M2-1	LPS+IFN$\gamma$ +IL-4
1633	0.792073	0.30432	0.741391	0.585424	4.28838	5.5158	4.26504	0.0150712	2.91896	1.59857	3.44027	M1+M2-1	LPS+IFN$\gamma$ +IL-4
1634	1.57331	1.12214	2.37897	2.24179	4.75543	5.35727	0.394138	3.29889	4.35489	1.84463	-0.433993	M1+M2-1	LPS+IFN$\gamma$ +IL-4
1635	1.87121	0.699087	0.596741	0.264254	4.37769	5.40287	1.15749	5.33742	4.68816	1.06502	3.27993	M1+M2-1	LPS+IFN$\gamma$ +IL-4
1636	2.6441	0.835702	2.12172	1.60791	3.15196	5.46781	0.79136	2.51575	5.12027	1.49902	2.97079	M1+M2-1	LPS+IFN$\gamma$ +IL-4
1637	2.79087	-0.134878	-0.170416	2.94859	0.993249	2.98529	1.6454	0.747121	4.25265	5.20023	0.49837	M1+M2-1	LPS+IFN$\gamma$ +IL-4
1638	1.75444	-0.0328166	0.423417	2.6035	-0.0467673	5.15449	1.60226	0.56066	3.62495	3.39919	0.0737228	M1+M2-1	LPS+IFN$\gamma$ +IL-4
1639	2.17317	-0.369335	0.737098	0.737738	4.68624	5.05604	-0.287085	-0.290606	4.07918	4.08646	0.741854	M1+M2-1	LPS+IFN$\gamma$ +IL-4
1640	-0.0686801	0.0954354	1.08303	4.06608	5.03419	5.53038	-0.296862	3.18441	4.56343	3.5608	0.042288	M1+M2-1	LPS+IFN$\gamma$ +IL-4
1641	2.18543	0.689342	2.66183	4.00973	4.00881	5.08916	3.8888	1.16631	4.69218	5.27663	0.62264	M1+M2-1	LPS+IFN$\gamma$ +IL-4
1642	1.95477	1.08967	0.102565	4.52547	4.19706	5.21294	0.925756	0.721615	5.38785	4.82385	0.854163	M1+M2-1	LPS+IFN$\gamma$ +IL-4
1643	2.30966	0.63467	3.31516	1.66423	4.53887	4.67469	0.785068	5.15421	4.19613	4.18837	0.979077	M1+M2-1	LPS+IFN$\gamma$ +IL-4
1644	1.02791	1.27976	0.118617	1.60009	4.63647	6.34186	4.02158	-0.127402	5.46578	4.08231	5.2097	M1+M2-1	LPS+IFN$\gamma$ +IL-4
1645	0.514977	-0.571001	0.311496	1.11459	0.132806	0.543441	-0.192749	0.473815	-0.14963	0.771828	-0.398777	M1+M2-1	LPS+IFN$\gamma$ +IL-4
1646	1.70007	0.181126	1.11825	1.37735	5.7209	6.42955	5.29594	1.05372	3.66651	2.21564	-0.00235649	M1+M2-1	LPS+IFN$\gamma$ +IL-4
1647	-0.658041	0.172992	0.870354	0.388812	-0.735429	-0.193688	-0.235145	0.30661	-0.46046	-0.167243	-0.511543	M1+M2-1	LPS+IFN$\gamma$ +IL-4
1648	0.535513	0.652227	0.719858	0.567456	1.37222	5.1011	0.511832	0.198497	0.872687	1.6567	3.34601	M1+M2-1	LPS+IFN$\gamma$ +IL-4
1649	2.08948	-0.317144	1.04316	-0.122973	4.54754	5.99786	2.98307	0.910785	4.84592	4.82489	2.53874	M1+M2-1	LPS+IFN$\gamma$ +IL-4
1650	1.20778	2.17557	0.605648	2.66313	4.68778	5.47995	0.401302	0.335762	4.46598	4.87638	1.23866	M1+M2-1	LPS+IFN$\gamma$ +IL-4
1651	2.9192	2.61392	-0.179405	0.271336	4.98699	6.12993	4.78986	4.22213	5.41538	5.69262	3.84613	M1+M2-1	LPS+IFN$\gamma$ +IL-4
1652	1.26285	0.635285	0.0175544	2.24415	3.99803	6.44632	5.43242	1.00117	5.86013	1.61085	3.5002	M1+M2-1	LPS+IFN$\gamma$ +IL-4
1653	5.08134	0.884782	-0.020299	-0.100777	1.73764	4.18877	1.41004	0.802397	5.43951	0.330405	5.15862	M1+M2-1	LPS+IFN$\gamma$ +IL-4
1654	2.78282	0.933146	3.47596	1.04723	4.7512	5.91908	0.700405	3.03497	4.54648	4.44708	4.7686	M1+M2-1	LPS+IFN$\gamma$ +IL-4
1655	-0.615738	-0.50141	-0.325428	0.23301	0.682477	0.118917	0.178399	0.275174	0.256471	-0.474742	-0.0483979	M1+M2-1	LPS+IFN$\gamma$ +IL-4
1656	3.66773	0.803594	1.23676	3.27125	4.26657	6.52726	4.9509	1.34047	5.75579	4.72274	5.71126	M1+M2-1	LPS+IFN$\gamma$ +IL-4
1657	4.44554	1.41477	0.826718	1.83567	5.02736	6.61045	5.00291	1.04443	6.51837	1.89293	6.11559	M1+M2-1	LPS+IFN$\gamma$ +IL-4
1658	1.46521	0.779141	-0.624207	0.267943	5.74451	6.39153	6.31244	0.906054	2.93659	3.16824	5.05414	M1+M2-1	LPS+IFN$\gamma$ +IL-4
1659	0.470928	4.62803	0.421426	0.987469	5.98081	6.37995	5.53528	6.80098	2.82279	0.415281	2.43547	M1+M2-1	LPS+IFN$\gamma$ +IL-4
1660	3.70954	0.139125	1.79798	1.82807	4.94266	5.95933	0.404532	0.743815	5.05094	3.79036	3.9917	M1+M2-1	LPS+IFN$\gamma$ +IL-4
1661	1.39272	-0.253496	1.34351	-1.32734	3.84632	6.05814	3.95921	0.593273	2.46853	2.45269	1.46312	M1+M2-1	LPS+IFN$\gamma$ +IL-4
1662	2.72757	2.34998	0.313581	2.40862	3.95873	6.35502	5.40758	1.62871	4.12031	3.6571	5.28013	M1+M2-1	LPS+IFN$\gamma$ +IL-4
1663	1.1701	-0.311488	0.569201	2.70887	5.79368	6.08776	4.6578	-0.049976	3.96526	2.6742	4.69808	M1+M2-1	LPS+IFN$\gamma$ +IL-4
1664	0.52832	0.514512	2.21537	-0.149881	6.38571	6.54916	3.17803	0.668233	4.13736	2.68691	-0.138974	M1+M2-1	LPS+IFN$\gamma$ +IL-4
1665	3.81545	0.965341	1.15291	0.813898	5.60258	6.23962	5.07614	1.03927	6.02704	0.818959	5.68607	M1+M2-1	LPS+IFN$\gamma$ +IL-4
1666	4.60808	0.0985113	0.558254	-0.545983	2.59225	6.14611	1.7887	-0.642284	4.69693	4.91266	6.03074	M1+M2-1	LPS+IFN$\gamma$ +IL-4
1667	1.11207	-0.411413	1.23513	0.21268	5.39525	6.04288	4.96382	-0.577129	3.54643	-0.178817	5.21224	M1+M2-1	LPS+IFN$\gamma$ +IL-4
1668	1.13866	0.365107	0.306502	1.51931	5.21495	6.38929	5.24811	0.0231201	4.42696	3.04309	5.11058	M1+M2-1	LPS+IFN$\gamma$ +IL-4
1669	1.96775	0.567285	1.41517	2.46059	3.61417	5.98419	4.72476	0.554671	5.04074	3.10661	3.05971	M1+M2-1	LPS+IFN$\gamma$ +IL-4
1670	3.37359	-0.613093	0.78505	-0.094496	4.01487	5.89042	0.000733489	-0.0632951	3.50994	-0.811981	4.61275	M1+M2-1	LPS+IFN$\gamma$ +IL-4
1671	2.79022	0.769866	0.792524	2.42646	5.57704	6.121	5.06492	0.352198	5.24289	4.02415	5.31575	M1+M2-1	LPS+IFN$\gamma$ +IL-4
1672	1.67438	0.779848	0.586978	-0.674238	4.92332	6.06547	0.359176	0.345182	4.09574	2.05001	1.4093	M1+M2-1	LPS+IFN$\gamma$ +IL-4
1673	1.89129	0.816688	1.5238	1.05743	4.39091	5.81714	-0.0206803	0.601263	2.86682	0.662977	4.11112	M1+M2-1	LPS+IFN$\gamma$ +IL-4
1674	1.20496	1.14889	0.155845	1.50036	5.30592	6.32592	4.56129	5.16434	4.22767	0.398493	6.21143	M1+M2-1	LPS+IFN$\gamma$ +IL-4
1675	1.69007	-0.942181	2.44657	4.38481	4.12064	6.28338	0.886618	4.1766	4.66289	3.70017	5.82576	M1+M2-1	LPS+IFN$\gamma$ +IL-4
1676	1.1032	0.244902	0.603805	0.0926312	1.86566	5.64029	6.03963	0.926063	1.99725	3.55147	5.05464	M1+M2-1	LPS+IFN$\gamma$ +IL-4
1677	1.09522	-0.52138	0.282757	0.915681	3.35668	5.60516	5.87138	0.326863	3.71892	0.857504	3.98978	M1+M2-1	LPS+IFN$\gamma$ +IL-4
1678	2.9454	0.0352073	4.44654	2.01792	5.60095	6.33401	5.79902	3.41538	5.15131	3.74709	6.23578	M1+M2-1	LPS+IFN$\gamma$ +IL-4
1679	1.50712	-0.737253	1.33334	3.12219	5.57272	6.30687	6.49857	-0.282161	3.16448	3.87432	6.17097	M1+M2-1	LPS+IFN$\gamma$ +IL-4
1680	3.76019	-0.322885	0.0671913	0.981255	2.46901	6.32567	2.98715	-0.85223	4.06398	4.6966	5.78743	M1+M2-1	LPS+IFN$\gamma$ +IL-4
1681	1.38795	0.00810165	-0.0763241	2.47877	2.07289	6.18452	0.475506	-0.137576	4.24557	4.7679	6.0238	M1+M2-1	LPS+IFN$\gamma$ +IL-4
1682	3.11694	2.66121	0.408568	2.78924	5.42683	6.4622	6.2999	1.13227	5.77108	1.10323	6.47161	M1+M2-1	LPS+IFN$\gamma$ +IL-4
1683	2.3992	0.550347	2.19396	0.698145	4.88985	5.68573	4.69334	-0.00589959	4.93701	0.748003	5.72823	M1+M2-1	LPS+IFN$\gamma$ +IL-4
1684	1.85585	-0.212035	0.279955	-0.0842016	3.31736	5.94505	2.00437	1.11832	5.11988	3.7032	0.917597	M1+M2-1	LPS+IFN$\gamma$ +IL-4
1685	1.01538	-0.70066	2.71733	0.494012	3.81908	4.95211	4.72316	3.48972	2.4917	2.84236	0.0507763	M1+M2-1	LPS+IFN$\gamma$ +IL-4
1686	0.124214	-0.4541	0.130289	-0.123967	0.27534	0.0245731	-0.508514	-1.09989	0.311294	1.02399	0.149369	M1+M2-1	LPS+IFN$\gamma$ +IL-4
1687	-0.241219	0.158906	1.11773	1.32351	-0.824042	-0.636652	0.589378	-0.0876564	1.34049	-0.853021	-0.259442	M1+M2-1	LPS+IFN$\gamma$ +IL-4
1688	-0.414328	0.655191	-0.238942	0.691737	0.0740603	0.323155	-0.289654	3.36648	-0.310861	0.369698	0.130763	M1+M2-1	LPS+IFN$\gamma$ +IL-4
1689	-1.16941	0.558082	0.38121	-0.0224499	-0.151011	0.127405	0.428079	3.4436	-0.0650672	-0.0604322	-0.160924	M1+M2-1	LPS+IFN$\gamma$ +IL-4
1690	0.374137	0.351951	-0.419227	-0.0859433	0.154189	0.177139	3.50494	0.392623	0.329798	0.530608	0.144279	M1+M2-1	LPS+IFN$\gamma$ +IL-4
1691	0.360681	0.632045	0.199558	3.12249	3.55816	5.27983	4.69653	0.841623	5.76564	4.49558	5.06531	M1+M2-1	LPS+IFN$\gamma$ +IL-4
1692	-0.998443	-0.518404	0.53733	0.0869862	0.155264	0.267108	-0.0740168	0.857668	1.2894	1.29454	-0.23569	M1+M2-1	LPS+IFN$\gamma$ +IL-4
1693	1.94434	1.02508	1.75414	1.86209	4.84048	6.26805	5.98593	1.33328	5.84421	2.93759	5.34903	M1+M2-1	LPS+IFN$\gamma$ +IL-4
1694	3.04576	1.38657	4.43043	-0.563615	4.72699	2.18018	1.16259	-0.213355	3.21903	5.17696	3.93333	M1+M2-1	LPS+IFN$\gamma$ +IL-4
1695	0.138854	-0.259884	0.505849	-0.257877	0.717999	-0.865436	0.208779	0.153378	0.382924	-0.315709	-0.0982297	M1+M2-1	LPS+IFN$\gamma$ +IL-4
1696	1.00648	0.0735081	-0.518305	-0.217683	1.21787	2.6644	-0.615149	-0.433721	1.89984	-0.198878	0.0981787	M1+M2-1	LPS+IFN$\gamma$ +IL-4
1697	4.4357	2.02798	2.26511	2.87032	3.86884	6.25732	4.48394	1.3267	6.16888	4.44716	6.08217	M1+M2-1	LPS+IFN$\gamma$ +IL-4
1698	2.42493	0.0973133	0.231105	1.14189	1.64913	5.54851	2.88848	0.0121004	3.63459	4.10758	4.33945	M1+M2-1	LPS+IFN$\gamma$ +IL-4
1699	3.64326	-0.200834	0.59739	3.01289	4.40479	6.26052	3.58843	4.2185	6.54314	6.64362	6.32119	M1+M2-1	LPS+IFN$\gamma$ +IL-4
1700	1.91367	-0.831867	-0.531619	0.837539	1.94396	5.33659	0.460768	0.00481989	2.92873	2.03806	3.94048	M1+M2-1	LPS+IFN$\gamma$ +IL-4
1701	0.953945	-0.0928265	-0.648987	0.57334	2.16836	4.74835	5.87869	0.65556	3.96778	2.82147	-0.318119	M1+M2-1	LPS+IFN$\gamma$ +IL-4
1702	-0.254982	0.719337	-0.447025	0.480118	0.154887	1.52479	0.607281	-0.458051	3.95855	-0.476362	5.52327	M1+M2-1	LPS+IFN$\gamma$ +IL-4
1703	1.17668	0.282085	0.196236	0.379051	0.465827	2.52826	-0.32118	0.0701436	1.40426	2.07109	5.04232	M1+M2-1	LPS+IFN$\gamma$ +IL-4
1704	-0.28805	-0.137572	-0.966507	-0.849612	0.646078	0.157933	0.431385	0.909247	1.00716	0.457754	1.03554	M1+M2-1	LPS+IFN$\gamma$ +IL-4
1705	2.72266	-0.193109	4.13682	0.421031	3.76969	6.10959	4.60594	0.0767818	6.18055	-0.796555	5.89657	M1+M2-1	LPS+IFN$\gamma$ +IL-4
1706	0.613345	0.430848	-0.424672	-0.211819	0.733536	0.0409896	-0.144399	-0.022435	0.804765	0.359317	-0.882737	M1+M2-1	LPS+IFN$\gamma$ +IL-4
1707	3.59039	0.610004	-0.0524776	2.78125	3.31713	6.12843	1.66606	1.4463	6.22209	4.8157	5.08148	M1+M2-1	LPS+IFN$\gamma$ +IL-4
1708	0.486908	0.18571	-0.0523472	-0.0417183	0.538286	5.37068	0.773056	5.85323	2.75418	-0.118491	-0.730096	M1+M2-1	LPS+IFN$\gamma$ +IL-4
1709	1.53073	0.510583	0.961209	3.59688	4.59071	6.22171	4.17567	0.387234	4.85382	4.65558	6.24229	M1+M2-1	LPS+IFN$\gamma$ +IL-4
1710	2.82617	-0.328801	0.466263	3.18523	5.16879	5.59358	1.51885	0.720062	5.59263	0.432777	4.57483	M1+M2-1	LPS+IFN$\gamma$ +IL-4
1711	-0.0488703	0.131167	0.117176	1.08211	0.191751	0.822176	-0.525631	-0.624406	1.8182	3.77774	0.827181	M1+M2-1	LPS+IFN$\gamma$ +IL-4
1712	0.645826	0.00716905	-0.629638	-0.00956013	4.90674	5.90605	5.34043	0.295965	6.00733	-0.0636103	5.57202	M1+M2-1	LPS+IFN$\gamma$ +IL-4
1713	0.321533	0.0338478	-0.212267	-0.304557	4.43909	5.78617	1.82789	5.08013	2.54929	0.82413	1.66145	M1+M2-1	LPS+IFN$\gamma$ +IL-4
1714	1.33603	0.118506	1.74286	1.578	4.20648	5.77302	0.364864	3.6291	2.38597	2.38716	5.30717	M1+M2-1	LPS+IFN$\gamma$ +IL-4
1715	2.74976	0.125105	-0.280664	1.23418	4.51863	6.29973	5.07976	1.07722	4.79546	0.862342	6.36921	M1+M2-1	LPS+IFN$\gamma$ +IL-4
1716	2.15179	3.02312	1.96458	0.74493	5.61367	6.10515	6.35033	4.93978	5.36149	4.03049	5.50082	M1+M2-1	LPS+IFN$\gamma$ +IL-4
1717	1.10827	0.564489	0.955209	-0.544548	4.7621	6.03992	2.00114	0.0594262	3.42011	-0.374307	5.64321	M1+M2-1	LPS+IFN$\gamma$ +IL-4
1718	3.20397	0.444204	-0.282072	3.60163	5.35346	5.72429	0.788888	0.24689	5.31141	5.0804	6.17976	M1+M2-1	LPS+IFN$\gamma$ +IL-4
1719	1.63376	-0.762009	2.15041	2.65004	6.39448	6.26457	6.30916	0.25422	4.79599	1.98869	5.77303	M1+M2-1	LPS+IFN$\gamma$ +IL-4
1720	2.26879	-0.220063	0.630927	0.674658	4.19667	5.4381	1.53318	2.94855	4.25324	0.371217	5.88298	M1+M2-1	LPS+IFN$\gamma$ +IL-4
1721	1.97612	2.41872	1.90301	0.883998	5.92343	6.25476	6.32991	0.682841	5.02366	3.22073	6.06192	M1+M2-1	LPS+IFN$\gamma$ +IL-4
1722	3.59846	0.243361	1.09209	2.79213	5.81263	6.22867	6.32718	0.247169	4.43819	0.492315	6.38116	M1+M2-1	LPS+IFN$\gamma$ +IL-4
1723	2.53458	0.929083	0.247892	3.35009	1.30142	4.74058	0.374308	-0.0370962	5.37263	3.19188	6.37079	M1+M2-1	LPS+IFN$\gamma$ +IL-4
1724	2.75724	0.0583713	-0.477094	2.19761	4.21129	4.92003	3.24273	0.16348	3.1438	0.182001	4.88115	M1+M2-1	LPS+IFN$\gamma$ +IL-4
1725	1.9907	0.18917	-1.00803	-0.216484	1.79908	4.55046	1.03848	0.76705	3.22104	0.646297	3.3977	M1+M2-1	LPS+IFN$\gamma$ +IL-4
1726	2.23228	0.405188	-0.811247	1.18486	-0.147035	3.40043	-0.178116	0.00205252	3.09073	3.55266	4.21523	M1+M2-1	LPS+IFN$\gamma$ +IL-4
1727	2.54998	0.612985	-0.585946	1.38463	1.82552	4.7075	0.835189	-0.0402332	3.16839	4.61841	5.1608	M1+M2-1	LPS+IFN$\gamma$ +IL-4
1728	0.33689	0.0104158	-0.698783	0.855382	2.58609	4.58921	6.32677	-0.138494	0.405049	0.742689	-0.0478924	M1+M2-1	LPS+IFN$\gamma$ +IL-4
1729	0.361915	-0.30215	0.0805336	-0.800828	4.98416	5.96352	4.86228	2.10724	2.61995	0.0407883	1.11715	M1+M2-1	LPS+IFN$\gamma$ +IL-4
1730	-0.467383	-0.122458	-0.137627	-0.941491	0.785639	5.93807	6.25774	-0.610005	2.92079	2.97931	4.30994	M1+M2-1	LPS+IFN$\gamma$ +IL-4
1731	0.600743	-0.657559	0.15587	0.520616	5.00373	5.78371	5.72405	0.346024	4.36831	2.03488	4.58471	M1+M2-1	LPS+IFN$\gamma$ +IL-4
1732	0.124077	1.03109	-0.201247	1.82186	5.3295	5.64838	0.249394	-0.812819	4.36717	2.0728	5.40752	M1+M2-1	LPS+IFN$\gamma$ +IL-4
1733	4.45432	0.223362	0.555356	3.75182	3.11912	6.0293	5.28538	0.769154	6.14674	6.81714	5.99626	M1+M2-1	LPS+IFN$\gamma$ +IL-4
1734	0.975535	-0.158783	1.14208	0.843725	5.06422	5.91129	-0.0483249	-0.0718833	4.58978	-0.829583	1.24416	M1+M2-1	LPS+IFN$\gamma$ +IL-4
1735	0.922998	-0.505903	0.0396297	0.868481	5.37003	6.1555	4.81623	5.37008	3.6407	-0.0944937	4.21384	M1+M2-1	LPS+IFN$\gamma$ +IL-4
1736	2.30464	0.46126	1.42472	0.362218	5.1642	6.02309	6.18039	0.59362	3.65543	1.4287	2.61973	M1+M2-1	LPS+IFN$\gamma$ +IL-4
1737	3.91526	0.517786	0.462344	2.98032	4.7417	6.32982	6.28946	0.215462	6.16644	1.47133	5.76924	M1+M2-1	LPS+IFN$\gamma$ +IL-4
1738	1.03142	0.292358	0.0402302	0.645784	2.64181	0.742181	-0.115235	0.871455	0.124848	-0.178878	0.946189	M1+M2-1	LPS+IFN$\gamma$ +IL-4
1739	1.19383	-0.466426	0.582036	1.3177	6.33418	6.00492	2.23052	1.98314	4.71325	4.17894	5.71591	M1+M2-1	LPS+IFN$\gamma$ +IL-4
1740	0.412321	0.507774	-0.156503	3.13487	5.72011	6.11225	6.03281	0.672923	4.19295	2.92416	5.85239	M1+M2-1	LPS+IFN$\gamma$ +IL-4
1741	1.30258	-0.295677	0.383597	0.78828	2.20541	5.24772	1.10705	0.60289	3.31105	0.135375	4.76139	M1+M2-1	LPS+IFN$\gamma$ +IL-4
1742	3.20564	-0.713525	0.370281	2.09406	6.1887	6.11691	5.95651	0.793273	3.12843	0.857486	6.13324	M1+M2-1	LPS+IFN$\gamma$ +IL-4
1743	-0.359338	-1.03359	0.720886	-0.313221	6.40332	6.21378	6.30229	0.797391	1.18139	-0.224784	-1.51103	M1+M2-1	LPS+IFN$\gamma$ +IL-4
1744	3.25987	-1.12184	0.180785	-0.412563	4.76772	6.176	2.46409	-0.515526	4.03353	0.727963	5.67812	M1+M2-1	LPS+IFN$\gamma$ +IL-4
1745	1.37519	0.420848	0.457324	-0.435514	5.56172	6.17197	1.53094	0.771807	2.62344	1.76182	0.426055	M1+M2-1	LPS+IFN$\gamma$ +IL-4
1746	0.15009	0.41412	-0.120669	-0.276362	5.00992	5.63795	5.79608	0.758176	0.813893	0.740869	0.800321	M1+M2-1	LPS+IFN$\gamma$ +IL-4
1747	4.01122	0.429998	0.571289	-0.468367	2.11339	4.96142	-0.695746	0.178265	4.48537	3.36057	3.26556	M1+M2-1	LPS+IFN$\gamma$ +IL-4
1748	2.00196	-0.292997	1.08888	0.265422	4.12874	5.66843	2.64488	0.0608937	1.91167	1.00353	-0.373906	M1+M2-1	LPS+IFN$\gamma$ +IL-4
1749	1.99072	0.1652	1.6448	0.093198	6.0301	6.20186	-0.128459	0.49496	4.45313	2.88203	5.39621	M1+M2-1	LPS+IFN$\gamma$ +IL-4
1750	0.21768	-0.354393	0.59407	0.0648642	4.79922	5.65075	6.01425	0.493348	0.723626	0.415452	3.294	M1+M2-1	LPS+IFN$\gamma$ +IL-4
1751	1.01215	-1.06748	1.39971	1.59797	5.58368	6.00238	1.63597	-0.0382135	3.8156	4.52617	5.03715	M1+M2-1	LPS+IFN$\gamma$ +IL-4
1752	1.20889	0.608823	0.886516	0.286843	6.00595	5.89594	5.80857	-0.45156	3.41972	0.750578	5.24658	M1+M2-1	LPS+IFN$\gamma$ +IL-4
1753	0.748073	-0.981881	1.319	-0.289131	4.90141	5.7917	1.99787	6.00955	2.8948	1.82318	0.0325737	M1+M2-1	LPS+IFN$\gamma$ +IL-4
1754	2.63091	0.059174	1.03881	4.05703	4.10803	5.91227	0.517025	-0.439033	5.26382	4.52377	5.80891	M1+M2-1	LPS+IFN$\gamma$ +IL-4
1755	2.52669	0.396591	3.8017	1.0042	5.15465	5.93117	5.28128	0.0477182	5.00167	0.107996	4.68617	M1+M2-1	LPS+IFN$\gamma$ +IL-4
1756	2.68228	0.726429	3.96946	1.42202	4.42319	5.91533	3.83363	0.0842981	4.61737	3.93461	4.59659	M1+M2-1	LPS+IFN$\gamma$ +IL-4
1757	3.61075	0.368281	4.67181	4.60554	5.14551	5.74203	4.90316	-0.152675	5.3848	5.58503	4.90239	M1+M2-1	LPS+IFN$\gamma$ +IL-4
1758	1.23548	-0.864466	-0.0624691	-0.512008	3.09747	1.01881	0.273772	-0.080841	-0.239613	0.0987523	-0.814731	M1+M2-1	LPS+IFN$\gamma$ +IL-4
1759	1.53493	0.585599	3.02303	2.67819	3.52407	6.01966	-0.324233	0.454373	5.39736	3.25563	5.10496	M1+M2-1	LPS+IFN$\gamma$ +IL-4
1760	0.954765	-0.25619	0.085178	0.95414	4.64813	6.05555	4.51712	-0.018411	4.59722	2.21436	5.68667	M1+M2-1	LPS+IFN$\gamma$ +IL-4
1761	2.11491	0.595833	-0.67958	-0.611592	2.18913	5.88454	4.93362	0.482952	3.25565	2.99643	5.46958	M1+M2-1	LPS+IFN$\gamma$ +IL-4
1762	1.14789	0.378538	0.901991	0.202598	4.6409	4.2986	5.77797	-0.504115	2.18394	0.530026	0.0467881	M1+M2-1	LPS+IFN$\gamma$ +IL-4
1763	0.972488	0.564045	-0.40694	-0.586191	5.57037	5.97283	5.80228	-0.116729	1.95556	-0.0289581	0.520486	M1+M2-1	LPS+IFN$\gamma$ +IL-4
1764	1.23186	0.8438	0.177575	-0.0423707	4.74511	6.06899	0.503222	0.0498265	4.82784	-1.18748	0.503361	M1+M2-1	LPS+IFN$\gamma$ +IL-4
1765	2.24321	0.479753	0.728754	0.524577	3.12442	6.25958	3.55773	-0.0259009	5.72579	3.55215	2.90074	M1+M2-1	LPS+IFN$\gamma$ +IL-4
1766	3.22374	0.196314	-0.199885	0.521501	2.51801	5.2054	0.891666	0.202964	4.98261	5.0897	3.84594	M1+M2-1	LPS+IFN$\gamma$ +IL-4
1767	1.51295	1.33184	-0.507823	2.27031	0.157077	5.67605	5.04969	0.359174	5.13387	4.00651	5.10309	M1+M2-1	LPS+IFN$\gamma$ +IL-4
1768	1.35129	-0.122548	-0.165339	0.902617	2.42798	6.11072	6.12853	0.553442	5.13089	4.75448	-0.376586	M1+M2-1	LPS+IFN$\gamma$ +IL-4
1769	4.68942	6.53483	1.18394	4.4976	5.11333	6.0681	5.56739	-0.014174	5.43537	5.45976	6.18241	M1+M2-1	LPS+IFN$\gamma$ +IL-4
1770	1.39135	-0.13827	0.0455179	0.153744	5.34104	6.04329	6.07058	-0.107065	4.23681	0.820587	1.67015	M1+M2-1	LPS+IFN$\gamma$ +IL-4
1771	1.43406	-0.34176	-0.0629402	-0.0766324	2.76047	5.84481	5.89096	-0.380482	4.61392	-0.715252	3.04428	M1+M2-1	LPS+IFN$\gamma$ +IL-4
1772	2.47171	0.48818	0.0201193	0.595875	4.05223	5.84923	1.79877	1.28178	4.76337	4.16441	3.77661	M1+M2-1	LPS+IFN$\gamma$ +IL-4
1773	0.0633489	0.646491	0.539013	0.675252	4.7808	5.82619	5.95485	5.13713	5.6735	3.38005	5.50123	M1+M2-1	LPS+IFN$\gamma$ +IL-4
1774	-0.204046	-0.538197	0.281927	0.786245	2.37713	3.61107	0.557456	1.74033	2.28501	-0.535867	3.60032	M1+M2-1	LPS+IFN$\gamma$ +IL-4
1775	0.326995	-0.122529	0.468676	0.886619	5.29266	5.79274	5.98234	0.160506	4.73117	0.0205984	-0.385171	M1+M2-1	LPS+IFN$\gamma$ +IL-4
1776	0.704637	-0.249318	1.65761	0.111157	5.5983	5.66481	3.46508	0.648916	3.42784	2.96339	0.325214	M1+M2-1	LPS+IFN$\gamma$ +IL-4
1777	1.07588	-0.804604	2.30366	0.0992762	5.21632	5.91947	4.64708	-0.0246797	2.06254	-0.402741	1.38633	M1+M2-1	LPS+IFN$\gamma$ +IL-4
1778	1.59426	4.5653	0.0102652	-0.298061	1.49805	5.19377	5.32707	0.274339	3.28033	-0.581203	5.45398	M1+M2-1	LPS+IFN$\gamma$ +IL-4
1779	3.57515	-0.40539	0.967407	-0.107778	5.59906	6.17219	5.69997	-0.331361	5.76401	-0.504352	3.96088	M1+M2-1	LPS+IFN$\gamma$ +IL-4
1780	0.108582	0.881315	3.38125	-0.112598	5.32082	5.82433	1.82449	6.74664	1.58694	2.50229	0.997947	M1+M2-1	LPS+IFN$\gamma$ +IL-4
1781	0.474053	-0.748518	2.5863	0.881408	4.26759	5.82747	5.57381	0.302663	4.15097	0.00140652	5.38641	M1+M2-1	LPS+IFN$\gamma$ +IL-4
1782	2.82714	-0.926687	0.914341	1.28452	5.35272	5.89695	5.63322	-0.585965	5.34011	1.59347	4.3976	M1+M2-1	LPS+IFN$\gamma$ +IL-4
1783	2.2374	0.417067	-0.41185	0.629063	4.79923	5.98917	5.83466	0.0838474	4.00797	2.58306	5.78796	M1+M2-1	LPS+IFN$\gamma$ +IL-4
1784	0.93536	-0.787351	0.430008	0.503749	5.00174	5.90458	2.20117	0.114456	3.09841	0.770288	3.31052	M1+M2-1	LPS+IFN$\gamma$ +IL-4
1785	3.51275	2.37809	4.40463	3.29941	2.91734	5.81107	1.22568	0.800181	5.18148	6.04404	5.10347	M1+M2-1	LPS+IFN$\gamma$ +IL-4
1786	-0.583664	-0.571081	0.563514	0.160875	5.57213	5.9394	5.94793	1.05179	3.77898	1.48405	3.99089	M1+M2-1	LPS+IFN$\gamma$ +IL-4
1787	0.936932	0.312227	1.26559	0.481652	1.6147	4.61236	0.211202	0.149804	3.2442	-0.145004	3.8478	M1+M2-1	LPS+IFN$\gamma$ +IL-4
1788	1.39568	2.47047	-0.241933	2.95105	4.97959	5.69432	5.1393	0.756577	3.66993	3.53526	5.12532	M1+M2-1	LPS+IFN$\gamma$ +IL-4
1789	-0.158032	-0.938956	-0.0127711	0.78906	4.22174	5.45372	5.46174	-0.373672	3.94743	1.32472	4.71723	M1+M2-1	LPS+IFN$\gamma$ +IL-4
1790	0.952151	-0.0394187	-0.43878	-0.150389	-0.183449	-0.469249	-0.23699	5.00979	-0.125458	-0.242535	-0.592337	M1+M2-1	LPS+IFN$\gamma$ +IL-4
1791	1.38199	0.069657	-0.591721	0.0324997	5.33082	4.52879	4.43194	4.13193	0.854448	0.0565164	5.04628	M1+M2-1	LPS+IFN$\gamma$ +IL-4
1792	0.267303	-0.282595	-0.514481	0.465769	4.95432	5.95184	5.36624	0.424583	2.8686	1.18029	4.49806	M1+M2-1	LPS+IFN$\gamma$ +IL-4
1793	3.53136	0.728839	0.171133	0.16152	4.74395	6.13906	2.28114	-0.540268	5.85608	3.42812	0.0282993	M1+M2-1	LPS+IFN$\gamma$ +IL-4
1794	1.90881	0.325924	3.61316	-0.125534	5.21964	6.02626	5.757	0.324421	5.20563	0.798215	5.37109	M1+M2-1	LPS+IFN$\gamma$ +IL-4
1795	-0.264922	1.30941	-0.565365	-0.229173	3.61973	5.97678	3.84085	-0.677976	3.17232	0.728036	3.32929	M1+M2-1	LPS+IFN$\gamma$ +IL-4
1796	0.0894183	0.979118	0.679391	-0.471319	0.504613	5.30616	3.43916	-0.226723	0.892223	1.48023	0.320971	M1+M2-1	LPS+IFN$\gamma$ +IL-4
1797	3.65488	1.40664	0.594031	4.27663	5.28864	6.13949	5.84799	-0.168596	5.70317	2.29324	5.66548	M1+M2-1	LPS+IFN$\gamma$ +IL-4
1798	2.53225	-0.468515	1.87207	3.16456	4.11312	5.99014	4.69296	1.06821	4.61399	2.69005	4.7922	M1+M2-1	LPS+IFN$\gamma$ +IL-4
1799	2.31646	0.754432	2.15137	4.37604	5.14611	5.94996	5.84092	0.488523	4.49825	2.79484	4.77421	M1+M2-1	LPS+IFN$\gamma$ +IL-4
1800	-0.546276	-0.36265	0.646027	0.536188	4.001	6.21558	4.88529	0.694703	4.44878	3.42834	2.96266	M1+M2-1	LPS+IFN$\gamma$ +IL-4
1801	1.15057	0.0129012	4.61474	-0.136368	2.89609	5.74167	5.89776	0.29789	4.73954	2.00214	0.605799	M1+M2-1	LPS+IFN$\gamma$ +IL-4
1802	2.65942	0.632674	2.88973	1.78708	4.47941	5.92016	5.7692	-0.161797	5.20177	5.38283	3.40188	M1+M2-1	LPS+IFN$\gamma$ +IL-4
1803	0.426749	0.663381	-0.266564	-0.070582	3.87796	4.51264	3.26422	0.618019	2.35378	1.20355	0.172418	M1+M2-1	LPS+IFN$\gamma$ +IL-4
1804	-0.0806019	1.04648	3.20658	2.17583	5.34853	5.14826	4.94768	0.746302	4.18631	-0.143556	4.52275	M1+M2-1	LPS+IFN$\gamma$ +IL-4
1805	-0.0576087	0.682459	0.219746	0.188196	1.61203	2.3612	0.876447	0.653882	2.54892	0.334824	-0.527614	M0-2	Control
1806	0.32385	-0.469522	0.676809	0.0956429	1.59827	4.50345	-0.00156865	0.037106	4.36637	-0.498757	-0.82131	M0-2	Control
1807	0.0399288	-1.04368	0.649015	0.287184	3.92237	4.34847	-0.236462	0.0881227	3.29127	-0.325094	-0.99878	M0-2	Control
1808	0.654442	-0.296992	0.841109	0.255522	4.36571	3.96908	-0.14186	0.183777	3.534	-0.0495376	-0.937382	M0-2	Control
1809	-0.307348	-0.0974993	0.191977	0.0617939	-0.123006	-0.268354	0.707224	-0.479853	-0.298425	-0.867519	1.35783	M0-2	Control
1810	0.212731	0.58336	0.440124	1.03939	0.809891	2.66426	-0.130193	0.131823	3.98024	-0.129739	-1.22893	M0-2	Control
1811	0.595158	0.689941	0.379458	0.394141	0.547742	1.72284	0.029356	-0.24306	2.4433	-0.346523	-1.14686	M0-2	Control
1812	0.0169854	-0.547071	-0.196461	0.110385	0.790247	5.08152	0.922378	0.465167	3.89483	-0.252515	-0.812853	M0-2	Control
1813	-0.0792014	-0.409604	0.561354	0.446174	1.03348	1.94553	0.159346	0.943624	3.82484	0.0666131	-0.42403	M0-2	Control
1814	0.715984	0.571283	0.442992	0.819924	1.61048	3.64129	0.752602	1.82014	2.37789	0.237949	-0.879951	M0-2	Control
1815	-0.0287233	-0.058751	0.535633	0.489616	2.51108	6.17538	-0.202196	-1.0821	4.16466	0.324698	-0.878345	M0-2	Control
1816	0.251964	0.328237	0.0186805	0.604713	0.690629	4.35307	0.698918	1.04632	2.65846	0.427073	0.0130572	M0-2	Control
1817	0.399539	0.58504	0.863716	-0.25514	1.95637	4.15998	1.6825	0.505642	2.49028	2.08522	-0.730673	M0-2	Control
1818	0.324508	0.332991	0.930981	0.357169	0.170466	4.21397	-0.338218	1.33294	1.39726	0.193509	-0.645101	M0-2	Control
1819	0.630346	0.611229	0.568905	1.03921	0.298682	3.793	-0.0251166	-0.76113	1.23114	0.275934	-0.846186	M0-2	Control
1820	0.128477	-0.169906	0.557934	0.728592	3.23836	4.94429	-0.0559702	0.674877	4.49036	0.278941	-0.778321	M0-2	Control
1821	0.596726	-0.153297	0.608306	0.240531	2.61637	5.27815	3.62887	0.553001	1.92783	0.21827	-1.14333	M0-2	Control
1822	0.162219	0.364413	0.462524	0.177391	3.77763	3.61668	0.392684	0.711443	3.35607	0.0186965	-0.983381	M0-2	Control
1823	0.286785	0.229983	-0.023894	-0.587927	1.95801	3.76185	0.420184	0.448277	3.47226	-0.704293	-0.730541	M0-2	Control
1824	0.87062	0.506933	0.560536	-0.229105	0.255288	3.09104	0.865886	0.629341	1.75119	-0.193358	1.66505	M0-2	Control
1825	0.603419	0.374643	0.865276	1.10622	3.33154	5.89541	0.429322	0.463016	2.45013	0.204053	-0.547409	M0-2	Control
1826	0.704279	0.380934	1.90715	0.295485	1.87029	2.94366	0.370041	0.775615	5.00546	-0.322002	1.09149	M0-2	Control
1827	0.202182	-0.204712	-0.81862	-0.682702	0.230343	2.62266	-0.297112	-0.298963	2.52977	-0.723123	-0.517845	M0-2	Control
1828	1.6319	1.07788	-0.199971	0.427491	1.55185	1.7498	-0.00364602	-0.0157983	3.93442	0.944689	-0.764888	M0-2	Control
1829	1.39695	0.173665	0.913793	0.298716	1.84749	3.87462	0.309132	-0.220302	4.57599	-0.683631	4.72195	M0-2	Control
1830	0.584585	2.47152	0.41083	2.66541	0.118696	3.97946	-0.273129	0.72794	4.21525	3.03579	4.48337	M0-2	Control
1831	-0.139008	0.0741862	-0.187667	-0.567404	0.519071	3.30721	-0.544476	0.0907888	4.77609	-0.0756198	-0.95794	M0-2	Control
1832	0.29949	0.0798664	0.189488	-0.316063	0.310185	1.77294	-0.324017	0.617744	3.91161	0.729808	2.46452	M0-2	Control
1833	2.15872	1.49024	3.74098	1.32961	1.82896	4.15607	1.4881	0.930537	3.78292	1.24643	3.46964	M0-2	Control
1834	1.33694	1.42866	1.73115	2.70825	1.3198	4.23631	0.861322	-0.155647	4.34742	-1.04664	3.19026	M0-2	Control
1835	0.594868	0.198197	-0.507084	0.0919708	-0.471817	-0.138664	-0.578772	0.641023	3.71426	-0.68443	0.153026	M0-2	Control
1836	0.532161	0.208694	0.158578	0.396662	0.695608	1.0077	0.894107	0.106732	1.72971	0.0838203	0.00820321	M0-2	Control
1837	0.342586	-0.388953	0.384524	-1.23836	1.10163	3.8741	-1.16302	-0.0983257	4.15903	0.358919	-1.0608	M0-2	Control
1838	1.65478	-0.529052	-0.354518	-0.704501	1.21124	5.0177	-0.648649	0.119462	4.67942	-0.816337	-1.41146	M0-2	Control
1839	0.00712301	-0.791547	-0.242812	-0.277166	0.13907	1.98022	-0.430259	0.0115292	2.17907	0.294448	-0.954961	M0-2	Control
1840	-0.925682	-0.60066	0.128423	-0.588375	1.701	4.084	-0.382073	0.154537	3.02614	-0.264297	-0.466864	M0-2	Control
1841	-0.172155	-0.470795	0.398589	0.448198	0.681672	3.97656	-0.264792	-0.0111984	1.98519	-0.514867	-0.464358	M0-2	Control
1842	0.733504	-0.127072	-0.376551	0.342018	3.04334	2.40705	0.560237	0.39086	2.72256	-0.627862	-0.235565	M0-2	Control
1843	-0.479199	-0.760482	0.295288	0.126329	0.402094	-0.0378246	0.0628356	-0.258303	2.50477	0.376337	0.118625	M0-2	Control
1844	-0.0303724	-0.533656	0.359069	-0.86858	0.615907	2.0282	0.365782	-0.138146	3.92596	0.397641	0.452871	M0-2	Control
1845	-0.0681061	0.184388	-0.856449	0.388684	3.56702	2.85571	-0.264625	-0.0331628	3.28262	0.093711	-0.0668933	M0-2	Control
1846	2.01513	-0.911482	1.93377	0.304143	2.29697	3.70823	-0.54113	-0.749552	5.24148	0.355817	2.39444	M0-2	Control
1847	-0.355095	-0.00710409	0.0609329	-0.258339	3.25773	4.10783	-0.589788	-0.339852	3.11946	0.808588	-0.155026	M0-2	Control
1848	0.482074	-0.851378	0.20474	0.215149	2.98499	2.87036	-0.420013	0.541633	5.43273	-0.0670845	2.61875	M0-2	Control
1849	-0.054259	0.539198	0.0732747	-0.0446837	1.03289	4.81991	-0.305172	-0.0269514	3.38728	0.105515	-0.840096	M0-2	Control
1850	1.02502	-0.205865	0.330326	0.141307	3.37846	3.35226	-0.870668	-0.266103	5.2034	-0.0870204	-0.892864	M0-2	Control
1851	-0.0642453	0.676406	0.348131	0.983074	2.17891	3.25987	-0.462336	6.08896	3.3474	0.129178	0.435407	M0-2	Control
1852	0.658726	-0.139317	1.27763	0.552484	3.90532	4.7019	-0.306269	0.394729	3.91072	0.854521	-0.364947	M0-2	Control
1853	-0.181127	-0.843272	0.160632	0.27325	1.73408	4.74985	-0.598338	0.879906	4.8337	-0.161346	-0.0873037	M0-2	Control
1854	-0.241397	-0.329921	0.0787665	-0.0470737	0.961102	5.43179	0.109828	-0.336375	2.13948	-0.329307	-0.302226	M0-2	Control
1855	0.0345635	0.889819	1.48845	0.359413	3.30109	5.13133	0.104	0.321119	4.68585	0.512102	1.48767	M0-2	Control
1856	0.325737	0.932101	0.975243	-0.342589	4.2464	6.01765	0.346031	0.598757	3.05876	0.462779	2.70495	M0-2	Control
1857	-0.0352588	0.874107	1.04324	0.276113	2.6691	5.21965	0.250171	0.438926	3.53479	0.0513289	0.178494	M0-2	Control
1858	-0.0911249	-0.120133	0.523948	0.96691	2.87153	5.41389	0.595125	0.25657	5.27452	-0.433976	-0.542526	M0-2	Control
1859	0.0649022	0.797768	0.601596	0.679321	2.46719	4.37347	0.882612	0.382691	4.09687	-0.0743547	-0.672345	M0-2	Control
1860	-0.413019	-0.613007	-0.603793	-0.257972	0.466308	4.6693	-0.548114	0.69569	4.08286	1.12896	-1.10865	M0-2	Control
1861	-0.238572	0.846187	-0.569542	-0.507699	1.69761	5.53691	-0.0730142	0.16446	4.95965	-0.610993	-1.13619	M0-2	Control
1862	-0.300147	0.474807	-0.0629031	-0.0755841	1.3403	4.26121	-0.0427103	0.238178	2.16966	-0.525371	3.12926	M0-2	Control
1863	0.974561	0.608939	1.5819	0.48493	1.05682	4.46453	0.226614	4.18506	3.69931	3.25333	-0.873243	M0-2	Control
1864	0.413918	0.733177	-0.0728278	0.472425	0.472619	2.89862	0.256529	0.391363	2.34553	0.0412106	-0.996305	M0-2	Control
1865	0.122155	0.729352	0.139831	0.321576	1.1628	3.81701	0.588421	0.351326	2.91137	0.19332	-0.44078	M0-2	Control
1866	-0.198592	-0.294036	0.308639	-0.498805	0.688807	2.62057	0.711901	-0.00895069	0.116366	-0.00827143	-0.199604	M0-2	Control
1867	-0.239904	-0.241859	0.530834	-0.0152496	-0.122944	3.85919	-0.135947	-0.478404	4.40722	0.0442909	-0.412883	M0-2	Control
1868	0.199131	0.289974	0.631761	-0.596856	0.356787	4.09903	-0.205285	0.59275	1.98438	0.753611	2.15604	M0-2	Control
1869	-0.0257441	0.534902	0.0387401	-0.211305	-0.412289	3.06901	-0.299057	0.00106135	2.53147	-0.205419	-0.691096	M0-2	Control
1870	0.171795	0.177652	0.0744513	1.13122	0.976013	3.51462	0.352595	0.0393035	1.64955	-0.228762	-0.292104	M0-2	Control
1871	0.219836	0.625553	0.541161	1.07971	1.00465	5.43175	0.52815	1.13726	3.41096	0.241417	-0.453134	M0-2	Control
1872	-0.12695	0.0386277	0.140675	-0.422507	0.374466	3.44558	-0.0476322	0.063602	3.32317	0.406196	-0.743318	M0-2	Control
1873	-0.124877	0.427728	-0.0699933	0.305081	0.173457	5.08015	1.05084	0.571119	1.48209	0.13269	0.0328687	M0-2	Control
1874	-0.262669	0.346127	-0.462759	-0.305772	0.615131	4.24555	-0.294173	0.24651	2.24551	0.138931	3.7192	M0-2	Control
1875	1.00869	0.729605	0.89186	0.768951	2.15022	4.1409	0.534853	5.06198	3.12161	0.45005	0.408841	M0-2	Control
1876	-0.0105591	0.470811	-0.0577405	0.175593	0.528009	2.7083	-0.126954	-0.676376	1.17981	-0.210849	0.766496	M0-2	Control
1877	0.239551	0.730801	0.0524504	0.00882193	0.352235	2.07797	0.0314108	0.194362	1.20807	0.592328	-0.266836	M0-2	Control
1878	0.176091	0.189938	0.076959	0.185115	0.441963	2.7351	0.384339	-0.369411	2.73273	0.123239	1.76305	M0-2	Control
1879	1.90831	0.467585	0.0135597	4.33335	0.411511	2.96775	0.329637	0.421082	5.48932	-0.232948	-0.391873	M0-2	Control
1880	-1.01681	-0.866608	0.333739	0.45941	1.69169	3.65029	-0.755322	-1.07541	1.74836	-1.01586	-0.547807	M0-2	Control
1881	-0.940703	-1.08767	-0.818926	-0.201394	1.5714	4.47923	0.892623	0.451369	2.21439	-0.362392	-1.38126	M0-2	Control
1882	0.185694	0.0841621	1.44545	0.445005	3.246	3.86691	0.582208	-1.10459	3.0909	-1.14207	-0.500347	M0-2	Control
1883	0.215459	0.337685	0.653854	-0.232139	3.09982	5.52016	0.470403	-0.451757	4.50969	-0.80301	-0.585664	M0-2	Control
1884	-0.454707	0.266462	0.57049	0.259305	2.52327	4.10691	-1.17465	-0.539162	4.40638	-0.27774	-0.607935	M0-2	Control
1885	2.35877	-0.252692	-1.29252	1.50978	1.4991	4.36569	-0.129787	0.111431	6.30289	4.23122	-0.711995	M0-2	Control
1886	-1.10577	0.421716	1.02402	0.797352	1.43852	4.38232	0.699579	0.0756236	0.866577	-0.032407	-0.519966	M0-2	Control
1887	-0.425627	-0.0298944	0.516483	1.12368	1.43888	3.1121	1.50165	-0.748094	2.52672	0.00779491	-0.594714	M0-2	Control
1888	1.21735	0.296997	-0.204403	0.642605	1.01779	3.38449	0.699406	0.135107	2.50851	0.154185	-0.892918	M0-2	Control
1889	-0.586112	0.596915	0.382037	-0.243831	2.74053	2.39378	-0.734353	-0.342426	3.27959	-0.626168	-0.41393	M0-2	Control
1890	-0.422892	0.65308	0.233358	-0.177901	2.27158	3.28167	-1.15289	-0.200732	4.42283	-0.503806	-0.67573	M0-2	Control
1891	-0.227549	-0.178247	-0.486412	-0.11705	0.538428	3.76143	-0.721364	-0.463641	3.89481	-0.897474	-0.738586	M0-2	Control
1892	-0.335685	0.0379144	-0.375258	0.501945	2.03265	3.16545	-1.08379	-0.572409	2.72595	-0.886291	-0.911821	M0-2	Control
1893	-0.288574	-0.355885	-0.327245	-0.319364	0.275933	3.8026	-0.28365	0.00781313	2.29797	-0.481359	-0.262761	M0-2	Control
1894	0.81204	-0.400012	0.264311	0.207966	2.63704	5.09085	0.274211	0.572691	3.7826	-0.689445	-0.221539	M0-2	Control
1895	-0.0914679	0.419762	-0.485751	-0.0751911	-0.0245589	2.74643	0.393788	-0.0752425	2.80896	-0.618528	-0.651512	M0-2	Control
1896	0.237295	-0.880641	-0.341907	-1.1559	2.19623	4.19733	1.64817	-0.101514	2.32798	-0.89008	-0.00850641	M0-2	Control
1897	0.612608	-0.506045	0.236223	-0.888617	1.17652	4.8197	0.108677	-0.368734	4.18371	-0.257253	-0.366075	M0-2	Control
1898	0.264638	-0.306524	-0.0708963	-0.682708	1.69782	4.18532	-0.591344	0.179181	2.87877	-0.402828	-0.467569	M0-2	Control
1899	-0.0631662	-0.775489	0.203821	-0.349366	0.812558	4.06909	-0.151204	-0.277558	2.73005	-0.1018	-0.598466	M0-2	Control
1900	0.594099	-0.342278	-0.429968	-0.159567	0.150838	4.88251	0.409245	-0.0923677	3.41644	-0.649501	-0.899559	M0-2	Control
1901	0.78115	0.372228	0.0396929	-0.801822	2.47271	4.50611	0.594416	0.728767	3.20559	-0.400778	0.0171575	M0-2	Control
1902	0.461988	0.029679	-0.195507	0.250416	-0.191087	1.57711	0.196702	0.364279	1.89682	0.095762	0.381575	M0-2	Control
1903	-0.102328	-0.0757359	0.359734	-0.119207	0.38588	1.64991	-0.102811	0.0484007	1.32602	-0.465894	-0.576695	M0-2	Control
1904	0.0545378	-0.402452	-0.275796	0.46267	-0.155332	0.555529	-0.272942	-0.0026989	-0.0178376	-0.0309332	-0.115226	M0-2	Control
1905	0.212345	-0.698993	-0.42991	-0.0935636	0.51825	2.57078	-0.0945548	-0.526315	2.49331	0.170228	0.0419172	M0-2	Control
1906	-0.0424211	-0.0747834	-0.362674	0.185063	0.025647	4.19992	-0.471873	-0.0460404	2.64561	-0.559034	0.0265848	M0-2	Control
1907	-0.248486	1.03375	-0.536624	0.265297	-0.755584	3.98101	0.527237	-0.0984118	2.18529	0.172091	-0.254326	M0-2	Control
1908	-0.26774	-0.297164	-0.112364	0.926381	0.795055	0.691224	0.128242	5.00971	2.13453	0.759964	0.0360113	M0-2	Control
1909	0.312212	0.643405	0.779147	0.72727	0.52241	-0.27766	0.241505	6.19635	1.92615	0.155475	-0.588119	M0-2	Control
1910	0.647144	0.301729	0.0457874	-0.025557	-0.139267	2.51001	0.341004	0.449637	2.18874	-0.0582756	0.0618795	M0-2	Control
1911	-0.8705	-0.721751	0.00192999	-0.481503	1.54057	2.58513	0.800901	0.4216	1.04695	0.851272	-0.507108	M0-2	Control
1912	0.0787355	0.287079	0.515392	-0.149047	0.00773692	-0.41774	-0.281312	-0.168011	2.98257	0.582745	-0.491212	M0-2	Control
1913	0.374821	-0.615711	0.0785659	0.855068	0.963953	0.521323	0.157649	0.223258	2.08261	0.143175	-0.566028	M0-2	Control
1914	0.72381	0.687745	0.197754	1.06603	0.217781	2.98782	0.372866	0.607886	2.84675	-0.250967	2.2876	M0-2	Control
1915	0.303872	0.0388084	-0.0195628	-0.433907	2.57785	4.11155	-0.212224	0.215368	2.20151	0.214109	-0.60911	M0-2	Control
1916	0.262573	-0.388007	0.597916	0.266664	0.650466	3.93931	0.0473971	0.992002	4.35633	0.220849	2.04241	M0-2	Control
1917	0.326721	0.106581	-0.0561682	0.476705	0.684032	0.673162	0.492093	0.803457	2.1686	-0.0507648	-0.160547	M0-2	Control
1918	-0.200257	0.551989	0.385626	0.281681	0.567649	0.249016	0.180556	0.823342	1.01596	0.226793	-0.246392	M0-2	Control
1919	1.56241	0.0877035	-0.346866	1.25181	0.604647	0.780152	-0.657369	-0.944107	4.36492	-0.306452	2.7307	M0-2	Control
1920	0.0593332	0.156294	-0.636773	-0.166745	-0.638122	0.244851	-0.75598	-0.943301	2.90622	0.918946	0.684114	M0-2	Control
1921	0.511115	0.29738	-0.17264	0.304438	1.81427	0.0143038	0.0556322	0.457258	2.02579	-0.225273	-0.118313	M0-2	Control
1922	0.22498	0.299579	0.185978	0.0257821	2.28137	-0.405602	-0.368274	0.362243	0.337404	0.324738	2.07636	M0-2	Control
1923	1.06478	1.34896	0.538364	1.8728	2.71462	0.64945	0.689213	1.85794	1.75319	0.135636	-0.428471	M0-2	Control
1924	0.386271	-0.0831279	-0.0969284	0.327314	0.487853	0.20575	-0.509908	-0.288708	2.06953	-0.455166	1.15511	M0-2	Control
1925	0.504397	-0.123961	0.399992	-0.40277	-0.08665	-0.163564	0.0260384	0.720679	0.159408	-0.538092	-0.767551	M0-2	Control
1926	-0.15021	-0.0168576	-0.157386	0.061914	0.514803	0.416948	-0.274222	0.506236	0.734964	-0.00384594	-0.74829	M0-2	Control
1927	-0.265623	0.680526	0.616499	0.352246	-0.127725	0.26334	0.165258	0.0870681	2.33683	0.611857	0.746239	M0-2	Control
1928	-0.499757	0.734379	-0.284287	-0.393374	0.14001	0.518115	0.293609	0.303839	2.9961	-0.54254	-0.492646	M0-2	Control
1929	0.253537	-0.308382	0.144976	0.14323	0.776969	-0.122749	0.425172	0.239312	2.71042	-0.229393	-0.579725	M0-2	Control
1930	-0.0534822	-0.476258	-0.0401048	-0.588613	1.65274	0.0113798	-0.258211	0.200323	0.508092	-0.162701	-0.541452	M0-2	Control
1931	-0.0149858	0.0868954	-0.323929	0.150163	0.955759	0.0733894	0.319885	0.926907	3.6742	0.76433	-0.809759	M0-2	Control
1932	-0.770169	-0.704206	-0.610826	0.78146	1.03083	0.422624	-0.228001	-1.21678	3.43294	-0.513208	-0.419591	M0-2	Control
1933	-0.447835	-0.457958	-0.936545	-0.0253948	-0.565357	-0.0572048	-1.09459	-0.60343	-1.02533	-0.771628	-0.395687	M0-2	Control
1934	0.515251	-0.378786	0.288169	0.346984	0.27201	-0.156513	-0.328096	-0.324856	1.15462	-0.126199	-0.237966	M0-2	Control
1935	-0.362791	0.11087	0.879968	-0.237111	1.56607	-0.154284	0.466946	1.07655	3.81471	-0.500738	-0.368552	M0-2	Control
1936	0.00315515	0.424355	-0.125984	0.289166	1.04041	-0.0573238	-0.455034	0.701785	0.916564	-0.226721	-0.625087	M0-2	Control
1937	-0.151527	-0.762352	-0.256433	-0.743137	2.41252	-0.159829	-0.0392941	-0.367951	3.83302	-0.255354	-0.590351	M0-2	Control
1938	0.397144	-0.113658	0.616438	0.0557466	0.949291	0.0571295	-0.263208	0.210663	2.9925	-0.368182	-0.681717	M0-2	Control
1939	-0.507629	-0.2107	0.926126	-0.00509032	1.2917	0.801146	-0.598702	0.214625	1.88352	-0.345226	-0.426128	M0-2	Control
1940	-0.422609	-0.150176	-0.908526	-0.203599	-0.278353	0.345706	0.443512	0.862577	3.69773	-0.203342	-0.318315	M0-2	Control
1941	0.238594	0.289966	-0.308593	-0.0888766	0.332814	-0.00183747	-0.539759	-0.864833	4.68315	0.14398	-0.186314	M0-2	Control
1942	0.420154	-0.147606	1.10455	-0.701687	1.21044	-0.205712	-0.225012	0.422051	4.09274	-0.437719	2.63889	M0-2	Control
1943	0.485226	0.64144	0.383872	-0.85676	0.973565	-0.0782492	-0.250488	-0.41916	2.06042	-0.515486	-0.941821	M0-2	Control
1944	-0.157242	-0.568835	0.730221	0.0556303	2.46126	0.090606	0.462849	0.263452	3.31573	-0.56414	-0.779569	M0-2	Control
1945	-0.28371	0.603073	0.847927	-0.23729	1.9639	0.399497	0.851428	0.649682	1.52826	0.212903	-0.595461	M0-2	Control
1946	3.26943	4.00178	0.637945	4.24861	0.750186	0.158019	0.0640213	-0.703884	5.50963	0.556092	4.50118	M0-2	Control
1947	0.326825	-0.268276	0.21211	-0.344462	0.642627	-0.0860865	-0.36188	-0.242076	0.957372	0.676589	-0.265497	M0-2	Control
1948	0.786579	-0.34313	-0.0493688	-0.333402	0.450503	0.185383	-0.193657	-0.401367	1.00876	0.479462	-0.940165	M0-2	Control
1949	0.441553	0.369279	-0.132668	0.179375	0.71119	0.591091	0.434286	-0.426978	2.81642	0.0854649	-0.00980137	M0-2	Control
1950	0.446942	-0.459231	0.83914	0.210924	1.66568	0.69011	0.0113827	0.137574	2.39904	0.171504	0.279533	M0-2	Control
1951	-0.0375924	0.533858	0.313989	0.295223	0.299324	-0.0693552	0.144507	0.0690415	1.93327	-0.154121	-0.202061	M0-2	Control
1952	0.825074	0.576865	0.144785	-0.538409	0.506742	-0.126016	0.275257	0.614796	4.72013	-0.21819	-0.2007	M0-2	Control
1953	-0.023736	0.135051	0.204227	-0.0533091	0.481342	0.294036	-0.152801	0.404826	0.545475	-0.64884	0.5711	M0-2	Control
1954	0.246695	1.29378	0.546706	0.44193	2.03836	-0.0901133	0.499832	0.22466	2.25756	0.129428	-0.550285	M0-2	Control
1955	1.27204	0.770935	0.768025	1.00867	1.14938	-0.155943	1.01796	1.25944	4.71723	1.17197	4.92109	M0-2	Control
1956	3.68551	-0.246221	1.57425	5.33969	1.49512	-0.286871	0.795325	0.925866	5.87946	1.08962	4.80456	M0-2	Control
1957	-0.0905818	0.330679	0.144598	0.906888	-0.510145	-0.295225	-0.0604447	-0.607303	2.97912	-0.856941	-0.484643	M0-2	Control
1958	-0.142757	-0.11876	0.29195	0.269184	1.54818	0.640939	-0.476542	-0.05283	3.60357	0.413055	-0.679297	M0-2	Control
1959	0.154846	0.375623	-0.0590228	-0.0121709	-0.325125	0.136665	-0.67602	-0.996461	1.5875	-1.39097	-0.0211609	M0-2	Control
1960	0.62968	-0.110008	0.205316	0.0133724	0.990327	0.398274	0.487764	0.65706	2.85374	0.200684	0.301176	M0-2	Control
1961	0.407243	0.326851	-0.145354	0.795397	1.16115	0.0764213	-0.0130332	0.998769	3.96265	2.5113	0.224488	M0-2	Control
1962	-0.0280651	0.62667	1.06453	-0.102906	0.567468	0.137128	0.829454	-0.196991	0.288171	0.333672	-0.200628	M0-2	Control
1963	0.00190551	-0.299394	0.228736	0.0706345	-0.480067	0.501543	0.0494833	-0.208872	0.475481	0.12872	-0.0647266	M0-2	Control
1964	0.712911	0.602973	0.362708	-0.25783	0.885615	0.476105	-0.228174	-0.406448	5.51153	0.308737	-0.27663	M0-2	Control
1965	-0.845335	-0.792041	-0.502381	0.60431	0.405153	-0.00367418	-0.623302	-0.88277	2.21242	-1.08582	-0.860584	M0-2	Control
1966	-0.585199	-0.789708	-1.04426	-0.378451	-0.969763	0.229715	-1.16304	-0.360619	2.86398	-0.757787	-0.698737	M0-2	Control
1967	0.637581	-0.32212	-0.662953	-0.164224	0.170529	1.40784	0.315271	-0.422721	3.66643	-0.615829	1.09489	M0-2	Control
1968	0.677776	-0.441547	-0.150046	-0.161252	-0.366511	-0.541417	0.750133	0.150936	2.11682	-0.349505	1.84637	M0-2	Control
1969	-0.00291696	0.273162	-0.6925	0.168288	-0.08348	-0.0305146	-0.283844	-0.614354	3.25083	-0.189416	-0.0464693	M0-2	Control
1970	-0.176517	0.130333	0.248506	0.233637	0.099119	0.127893	3.04189	-0.35026	0.0282708	0.180052	0.0185689	M0-2	Control
1971	-6.05014e-05	0.137945	0.0374541	0.484924	1.61123	-0.218328	0.093393	0.241225	3.84763	0.118282	-0.429023	M0-2	Control
1972	0.175255	1.11528	-0.116705	0.0122143	0.302135	-0.937361	-0.372662	0.556344	1.4183	-0.135243	0.127724	M0-2	Control
1973	0.326185	-0.0717806	0.390924	-0.547731	1.61887	0.861712	-0.355963	0.973432	1.54935	0.28607	-0.186203	M0-2	Control
1974	0.196724	0.579484	0.334813	0.390042	1.69504	0.0723442	-0.445721	2.14878	1.80231	-0.242181	-0.28017	M0-2	Control
1975	0.311282	-0.323484	0.212184	0.724705	0.0691896	-0.429916	0.219291	-0.111227	1.52392	0.390658	0.247546	M0-2	Control
1976	1.44007	0.0369929	0.829175	0.668729	0.986201	0.409982	0.171609	-0.874474	5.0593	-0.328823	-0.588193	M0-2	Control
1977	3.97883	0.870024	0.00981078	2.26246	0.256827	-0.185261	0.0750108	-0.336581	5.54853	5.14107	3.58328	M0-2	Control
1978	0.31966	0.768066	0.549679	0.555258	1.74173	-0.128958	-0.220265	-0.422822	0.633871	-0.0630566	0.351116	M0-2	Control
1979	0.200866	0.543286	-0.352888	-0.252726	0.293983	0.491854	-0.153001	-0.153155	2.96737	0.255802	2.78556	M0-2	Control
1980	-0.205268	-0.0222896	0.800243	0.59518	0.521053	0.280669	0.0775258	-0.0125943	4.32563	-0.346241	0.69855	M0-2	Control
1981	1.60972	-0.229384	-0.582766	1.55493	-0.213283	-0.00426722	0.928315	-0.945522	4.77281	-0.904528	-0.489334	M0-2	Control
1982	0.679485	0.257228	-0.519887	0.975088	-0.383217	0.592272	0.14526	0.376519	1.65973	0.40745	-0.426035	M1-2	LPS+IFN$\gamma$
1983	0.0274407	-0.11735	0.600369	-0.272526	0.148012	3.10024	-0.895988	-0.729502	3.19005	-0.0938614	1.4407	M1-2	LPS+IFN$\gamma$
1984	1.36937	0.436615	0.150099	0.842666	0.106187	0.997769	-0.0180028	-0.236099	3.90137	-0.617328	-0.202057	M1-2	LPS+IFN$\gamma$
1985	1.23891	-0.434581	0.0551942	-0.115823	1.73123	4.84204	-0.59691	0.162933	4.88192	-0.314021	2.44731	M1-2	LPS+IFN$\gamma$
1986	0.260707	1.31601	-0.44832	1.6771	-0.720245	-1.19784	-1.16773	-0.291683	2.44305	1.42961	1.81578	M1-2	LPS+IFN$\gamma$
1987	0.581167	4.0393	-0.258665	-0.237241	1.24368	3.88454	-0.224983	0.436125	3.07703	0.676495	2.87205	M1-2	LPS+IFN$\gamma$
1988	1.06732	0.213344	-0.149499	-0.127169	1.02116	6.04031	0.639553	-0.0560525	2.36624	-0.254906	-0.336595	M1-2	LPS+IFN$\gamma$
1989	2.40526	-0.0198586	-0.130757	0.430504	1.57662	5.01162	0.438036	0.481985	4.78692	0.368624	1.80952	M1-2	LPS+IFN$\gamma$
1990	2.34712	-0.0659956	-0.174751	0.0170659	0.623629	2.88911	0.191788	1.12698	4.74554	0.102248	1.95221	M1-2	LPS+IFN$\gamma$
1991	2.51694	0.557487	-0.416477	-0.323634	1.20412	4.72104	0.0995402	0.384063	5.40703	-0.398091	-0.298951	M1-2	LPS+IFN$\gamma$
1992	0.0572811	0.717094	-0.640181	-0.475935	1.03943	4.67792	-0.973994	-0.0916264	3.85228	0.326497	-0.40442	M1-2	LPS+IFN$\gamma$
1993	0.656587	0.0518248	0.500249	0.115791	0.946579	2.34497	0.077552	0.195703	1.18861	0.392812	-0.34136	M1-2	LPS+IFN$\gamma$
1994	0.427051	0.969854	-0.0622041	-0.494248	-0.355201	2.45087	-0.112435	0.303946	1.58496	-0.413117	0.118217	M1-2	LPS+IFN$\gamma$
1995	1.14826	0.482044	0.0874839	1.96713	0.857665	2.12426	-0.24979	0.176029	4.53724	-0.235557	3.52946	M1-2	LPS+IFN$\gamma$
1996	1.22812	-0.166314	0.509672	-0.0481218	1.33329	-0.117449	0.306056	-0.064931	2.87057	-0.0285537	1.89382	M1-2	LPS+IFN$\gamma$
1997	-0.0302546	-0.58354	0.053471	1.83893	0.263813	0.634668	-0.567209	0.0594587	3.1678	0.699841	1.73192	M1-2	LPS+IFN$\gamma$
1998	2.2578	0.468152	0.491305	-0.59285	1.35709	-0.421294	0.798681	-0.695679	3.10651	0.0979153	2.88967	M1-2	LPS+IFN$\gamma$
[truncated: 1,318 more rows]
