# Supplementary material for: Co-stimulation with opposing macrophage polarization cues leads to orthogonal secretion programs in individual cells
Source: Nat Commun. 2021 Jan 12;12:301. doi: 10.1038/s41467-020-20540-2 (PMC7804107; doi:10.1038/s41467-020-20540-2)
Supplement: Supplementary file 7 — Source Data [file 41467_2020_20540_MOESM7_ESM.xlsx]

## Sheet: Figure 2c
Figure 2c
Nos2/Ubc
Control	LPS+IFN-γ	IL-4	LPS+IFNγ + IL-4
0.000175	0.11425	9.53e-06	2.37995
0.000114	2.6197	0.000172	2.36373
5.83e-05	2.00211	5.76e-05	0.547243
Tnfa/Ubc
Control	LPS+IFN-γ	IL-4	LPS+IFNγ + IL-4
0.021671	1.69055	0.016285	1.41289
0.015567	1.77945	0.016804	1.3496
0.040195	1.08707	0.022733	0.663226
Il12b/Ubc
Control	LPS+IFN-γ	IL-4	LPS+IFNγ + IL-4
0.000617	3.93199	0.00017	1.07239
0.000348	3.5076	0.000155	1.65899
0.000102	3.67882	7.87e-05	0.739456
Il6/Ubc
Control	LPS+IFN-γ	IL-4	LPS+IFNγ + IL-4
0.000816	4.33423	0.001027	1.98993
0.00161	4.0534	0.000424	2.55311
0.000599	2.29673	0.00051	0.851974
Arg1/Ubc
Control	LPS+IFN-γ	IL-4	LPS+IFNγ + IL-4
0.884507	0.060214	3.45026	0.32925
0.82638	0.103103	4.78811	0.259773
0.05636	0.011211	5.11156	0.34495
Chi3l3/Ubc
Control	LPS+IFN-γ	IL-4	LPS+IFNγ + IL-4
1.07945	0.675417	1.4579	0.737679
1.05762	0.716637	1.76515	0.710876
0.624867	0.280364	3.98936	0.28548

## Sheet: Figure 3c
Figure 3c
	All genes	All downregulated
LPS+IFN-γ-dominant	1250	1261
IL-4-dominant	85	205
Mixed	208	52
Unclassified	19	44

## Sheet: Figure 4d-e
Figure 4d
Nfkbiz/Ubc
Control	LPS+IFN-γ	IL-4	LPS+IFNγ + IL-4
0.036619	1.15663	0.005113	0.784281
0.013632	0.650419	0.012971	0.48984
0.124656	1.40253	0.029334	0.505889
Figure 4e
Klf4/Ubc
Control	LPS+IFN-γ	IL-4	LPS+IFNγ + IL-4
1.28027	0.040475	0.989956	0.248644
0.355338	0.073232	1.29121	0.082981
0.424672	0.163021	1.14799	0.071429

## Sheet: Figure 5b
Figure 5b
IL-6 vs Chi3l3
	Control	LPS+IFNg	IL-4	LPS+IFNg +IL-4
IL-6+ Chi3l3-	2.19479	20.7186	1.33745	37.9001
IL-6- Chi3l3+	4.38957	1.91617	26.4403	6.91421
IL-6+ Chi3l3+	0.137174	0.359281	0.102881	2.1767
IL-12 vs Chi3l3
	Control	LPS+IFNg	IL-4	LPS+IFNg +IL-4
IL-12+ Chi3l3-	0.548697	4.07186	0.823045	2.1767
IL-12- Chi3l3+	4.38957	2.15569	26.4403	8.57874
IL-12+ Chi3l3+	0.137174	0.11976	0.102881	0.512164

## Sheet: Supplementary Figure S1a-b
Supplementary Figure S1a									Supplementary Figure S1b
Tnf									TNF secretion
Time (hr)	LPS+IFN-g			IL-4							10 ng/ml IFN-g + LPS (ng/ml)
0	0.021671	0.015567	0.040195	0.021671	0.015567	0.040195					100			10			1			0
2	2.21597	3.37352	3.49111	0.013313	0.013293	0.018603			IL-4 (ng/mL)	1000	1945.83	901.132	726.784	2519.91	1617.38	1441.19	164.705	232.781	201.031	22.3668	22.4691	18.6751
4	2.79067	2.67353	2.55354	0.016745	0.018857	0.033177				100	2330.28	932.717	807.592	3097.7	1423.97	1412.76	223.497	317.032	238.716	9.04084	18.4283	12.2276
6	1.69055	1.77945	1.08707	0.016285	0.016804	0.022733				10	2160.56	917.089	863.204	2929.3	1508.5	1616.35	195.238	250.026	229.845	3.3607	24.3948	14.3241
8	1.01859	0.958471	0.51996	0.013019	0.017855	0.016877				0	1999.03	750.05	746.733	3428.23	1709.09	1734.41	259.068	375.679	271.777	8.11363	5.60778	9.25937
Nos2									Nos2 transcription
Time (hr)	LPS+IFN-g			IL-4							10 ng/ml IFN-g + LPS (ng/ml)
0	0.000175	0.000114	5.83e-05	0.000175	0.000114	5.83e-05					100			10			1			0
2	0.588611	0.424496	0.648216	0.000172	1.94e-05	0.000114			IL-4 (ng/mL)	1000	0.640999	0.89065	0.77366	0.686538	1	1	0.446994	0.3046	0.35508	0.0004343	0.00146	0.00148
4	4.49267	3.16037	4.05141	9.71e-05	0.000107	4.68e-05				100	0.565357	0.63884	0.77656	1	0.18533	0.81733	0.310413	0.42623	0.32459	8.3875e-05	0.00191	0.00098
6	0.11425	2.6197	2.00211	9.53e-06	0.000172	5.76e-05				10	0.548309	0.54848	0.70829	0.505147	0.93284	0.9931	0.436018	0.29048	0.32809	4.681e-05	0.00151	0.00104
8	1.62219	3.28265	1.01823	5.5e-05	0.000171	9.1e-05				0	0.612234	0.66635	0.74903	0.768012	0.82758	0.9164	0.0773946	0.07978	0.07177	6.837e-05	0.0006	0.0007
Il6									IL-6 secretion
Time (hr)	LPS+IFN-g			IL-4							10 ng/ml IFN-g + LPS (ng/ml)
0	0.000816	0.00161	0.000599	0.000816	0.00161	0.000599					100			10			1			0
2	0.959007	1.21259	1.51469	0.000847	0.000787	0.000594			IL-4 (ng/mL)	1000	1945.83	1614.16	1459.04	2519.91	3277.57	3061.63	164.705	101.175	94.9102	22.3668	17.4948	7.45082
4	3.5527	3.90984	6.32707	0.000595	0.000422	0.000892				100	2330.28	1683.03	1410.34	3097.7	2976.33	2793.03	223.497	111.667	94.1953	9.04084	9.12441	5.19786
6	4.33423	4.0534	2.29673	0.001027	0.000424	0.00051				10	2160.56	1700.27	1504.79	2929.3	3293.05	3251.5	195.238	113.282	107.128	3.3607	28.6222	8.46538
8	0.914186	1.02021	0.343082	0.001072	0.001162	0.00049				0	1999.03	2597.88	2407.66	3428.23	6578.84	6926.08	259.068	516.597	405.889	8.11363	2.18086	14.2414
Il12b									IL-12p40 secretion
Time (hr)	LPS+IFN-g			IL-4							10 ng/ml IFN-g + LPS (ng/ml)
0	0.000617	0.000348	0.000102	0.000617	0.000348	0.000102					100			10			1			0
2	1.56638	1.5306	2.36985	0.000302	0.000139	7.78e-05			IL-4 (ng/mL)	1000	34645.7	17463.3	11273.4	45839.1	38216.2	30835.7	888.405	2535.85	1823.96	60.7887	20.861	21.7123
4	2.87215	2.97557	3.54684	0.000163	0.000151	0.000148				100	31444.6	16035.1	10983.6	33921.2	23034.4	22221.3	831.3	2784.54	1592.64	45.2304	17.8414	13.6949
6	3.93199	3.5076	3.67882	0.00017	0.000155	7.87e-05				10	28950.3	13158.4	10600.7	32694.3	38770.4	38249.3	790.552	2126.76	1898.63	37.644	21.9514	16.1825
8	1.29945	1.36573	0.768558	0.000257	0.000511	0.00017				0	108337	43681.6	36813.8	229636	129637	157590	10346.8	24276.5	16273.3	77.9891	33.9579	33.1272
Arg1									Arg1 transcription
Time (hr)	LPS+IFN-g			IL-4							10 ng/ml IFN-g + LPS (ng/ml)
0	0.884507	0.82638	0.05636	0.884507	0.82638	0.05636					100			10			1			0
2	0.239644	0.339768	0.047412	2.17482	2.11749	1.00134			IL-4 (ng/mL)	1000	0.0455807	0.11052	0.08046	0.113367	0.11422	0.10039	1	0.37211	0.4276	0.698087	0.96692	0.72193
4	0.212425	0.232635	0.030438	3.87926	3.50273	2.52953				100	0.0555028	0.06763	0.06892	0.118715	0.02277	0.08636	0.702586	0.24528	0.27133	0.408633	0.82166	1
6	0.060214	0.103103	0.011211	3.45026	4.78811	5.11156				10	0.0643627	0.05212	0.05973	0.0993772	0.08074	0.09194	0.948911	0.29567	0.22724	0.456848	1	0.87989
8	0.057661	0.054061	0.019286	4.15713	4.68875	6.92007				0	0.00020268	0.00032	0.00065	0.00043728	0.0007	0.00109	0.00012826	0.00323	0.00051	2.2442e-05	0.00306	0.00163
Chil3									Chi3l3 secretion
Time (hr)	LPS+IFN-g			IL-4							10 ng/ml IFN-g + LPS (ng/ml)
0	1.07945	1.05762	0.624867	1.07945	1.05762	0.624867					100			10			1			0
2	1.39594	1.66513	0.784852	1.30658	1.29679	1.12827			IL-4 (ng/mL)	1000	1290.73	1144.45	674.805	1411.53	1113.65	766.353	1305.91	1128.9	778.951	12075.9	8491.14	5908.41
4	1.23638	1.14063	0.448962	1.52157	1.60701	2.40726				100	1319.04	1142.21	698.039	1484.23	1084.6	754.358	1509.69	1081.96	732.724	11495.9	7660.76	5285.23
6	0.675417	0.716637	0.280364	1.4579	1.76515	3.98936				10	1258.41	1004.25	555.608	1401.58	918.849	576.729	1412.04	911.88	510.502	8844.38	6609.62	4827.28
8	0.523467	0.55332	0.246807	1.58732	1.80537	8.64849				0	1387.47	849.972	414.596	904.997	840.886	430.374	1162.84	718.791	378.455	354.556	388.541	310.464

## Sheet: Supplementary Figure S2a-b
Supplementary Figure S2a							Supplementary Figure S2b
6 hours							TNF secretion
	Arg1+		Nos2+				Control	LPS+IFN-g	IL-4	LPS+IFN-g + IL-4
Control	1.13	0.944	0.43	0.09			8.11363	3428.23	9.04084	3097.7
LPS+IFN-g	0.83	1.28	32.85	54.3			5.60778	1709.09	18.4283	1423.97
IL-4	21.66	36.07	0.87	0.31			9.25937	1734.41	12.2276	1412.76
LPS+IFN-g + IL-4	0.9	1.1	24.39	41.28
							IL-12p40 secretion
24 hours							Control	LPS+IFN-g	IL-4	LPS+IFN-g + IL-4
	Arg1+		Nos2+				77.9891	229636	45.2304	33921.2
Control	0.944	0.83	0.09	0.43			33.9579	129637	17.8414	23034.4
LPS+IFN-g	1.19	0.86	80.95	81.42			33.1272	157590	13.6949	22221.3
IL-4	57.413	49.46	0.039	0.42
LPS+IFN-g + IL-4	6.28	9.14	65.06	74.64			IL-6 secretion
							Control	LPS+IFN-g	IL-4	LPS+IFN-g + IL-4
							8.11363	3428.23	9.04084	3097.7
							2.18086	6578.84	9.12441	2976.33
							14.2414	6926.08	5.19786	2793.03
							Chi3l3 secretion
							Control	LPS+IFN-g	IL-4	LPS+IFN-g + IL-4
							354.556	904.997	11495.9	1484.23
							388.541	840.886	7660.76	1084.6
							310.464	430.374	5285.23	754.358
